# Supplementary material for: Tomato R-gene-mediated resistance against Fusarium wilt originates in roots and extends to shoots via xylem to limit pathogen colonization
Source: Front Plant Sci. 2024 May 1;15:1384431. doi: 10.3389/fpls.2024.1384431 (PMC11094230; doi:10.3389/fpls.2024.1384431)
Supplement: Supplementary Table 1 — Data annotation and statistical analyses of xylem sap proteomics data from mock or Fol-inoculated I-1, I-2, I-3, and I-7 resistant lines. Every protein ID is either labeled as “Present” (identified in 4 of 5 or for I-1 3 of 4 repetitions) or “Marginal” (identified only in 1 of 5 or for I-1 1 of 4 repetitions). The table includes protein IDs, relative abundance values (LFQ), fasta headers, p-values, abundance ratio values, and peptide counts. [file Table_1.xlsx]

## Sheet: I-1_Sol_ID
	LFQ intensity Mock-inoculated I-1 Repetition 2	LFQ intensity Mock-inoculated I-1 Repetition 3	LFQ intensity Mock-inoculated I-1 Repetition 4	LFQ intensity Mock-inoculated I-1 Repetition 5	LFQ intensity Fol004-inoculated I-1 Repetition 1	LFQ intensity Fol004-inoculated I-1 Repetition 2	LFQ intensity Fol004-inoculated I-1 Repetition 4	LFQ intensity Fol004-inoculated I-1 Repetition 5	C: Only identified by site	C: Reverse	C: Potential contaminant	C: Student's T-test Significant F_I-1_M_I-1	C: Student's T-test significant	N: Peptides	N: Razor + unique peptides	N: Unique peptides	N: Sequence coverage [%]	N: Unique + razor sequence coverage [%]	N: Unique sequence coverage [%]	N: Mol. weight [kDa]	N: Q-value	N: Score	N: Intensity	N: MS/MS count	N: -Log Student's T-test p-value F_I-1_M_I-1	N: Student's T-test Difference F_I-1_M_I-1	N: Student's T-test Test statistic F_I-1_M_I-1	T: Protein IDs	T: Majority protein IDs	T: id	T: Fasta headers
Present	-5.20632	-9.32	-9.32	-9.32	-0.169893	0.0470247	-2.75886	-1.6733				+	F_I-1_M_I-1	13	4	4	43	16.6	16.6	43.184	0	13.318	2426900	30	2.95773	7.15282	5.84887	A0A3Q7E9J6	A0A3Q7E9J6	94	tr|A0A3Q7E9J6|A0A3Q7E9J6_SOLLC Epimerase domain-containing protein OS=Solanum lycopersicum OX=4081 GN=101247451 PE=4 SV=1
Present	-9.32	-5.70567	-2.23055	-9.32	-0.0434341	-0.248763	0.106182	-1.81321				+	F_I-1_M_I-1	11	5	5	46.4	27.9	27.9	35.879	0	190.99	9466900	140	1.89032	6.14425	3.49701	A0A3Q7IIQ3	A0A3Q7IIQ3	1297	tr|A0A3Q7IIQ3|A0A3Q7IIQ3_SOLLC Chitin-binding type-1 domain-containing protein OS=Solanum lycopersicum OX=4081 PE=4 SV=1
Present	-9.32	-3.48839	-2.46991	-9.32	0.261908	0.116458	-1.22949	-1.60131				+	F_I-1_M_I-1	16	4	4	59.8	13.2	13.2	32.672	0	26.105	10262000	111	1.57005	5.53647	2.91193	A0A3Q7IN81;REV__A0A3Q7IEW0	A0A3Q7IN81	1339	tr|A0A3Q7IN81|A0A3Q7IN81_SOLLC Phosphopyruvate hydratase OS=Solanum lycopersicum OX=4081 PE=4 SV=1
Present	3.77859	4.90531	2.44049	0.917581	8.31283	8.13182	6.02605	7.14397				+	F_I-1_M_I-1	9	9	5	59.3	59.3	45.1	24.59	0	323.31	NaN	346	2.3194	4.39318	4.35568	Q8LPU1	Q8LPU1	1825	tr|Q8LPU1|Q8LPU1_SOLLC PR-5x OS=Solanum lycopersicum GN=PR-5 PE=2 SV=1
Present	-2.13251	-1.49561	1.45611	-0.393825	2.1079	0.789632	2.22481	2.06647				+	F_I-1_M_I-1	5	5	5	26	26	26	19.707	0	66.581	15946000	140	1.53536	2.43866	2.85082	A0A3Q7FD15;A0A3Q7EU41	A0A3Q7FD15;A0A3Q7EU41	403	tr|A0A3Q7FD15|A0A3Q7FD15_SOLLC Phytocyanin domain-containing protein OS=Solanum lycopersicum OX=4081 GN=101245101 PE=4 SV=1;tr|A0A3Q7EU41|A0A3Q7EU41_SOLLC Phytocyanin domain-containing protein OS=Solanum lycopersicum OX=4081 PE=4 SV=1
Present	-2.94034	0.523696	-0.915849	-0.756434	1.31936	1.2766	1.1153	1.41974				+	F_I-1_M_I-1	5	5	5	27.8	27.8	27.8	21.508	0	32.995	10169000	183	1.73429	2.30498	3.20694	A0A3Q7ET47	A0A3Q7ET47	219	tr|A0A3Q7ET47|A0A3Q7ET47_SOLLC LRRNT_2 domain-containing protein OS=Solanum lycopersicum OX=4081 GN=101265851 PE=4 SV=1
Present	0.27944	0.194512	1.51786	2.44436	3.60239	1.93467	4.175	3.84947				+	F_I-1_M_I-1	11	4	4	43.2	17.4	17.4	34.345	0	278.97	95564000	282	1.67984	2.28134	3.10805	Q05538	Q05538	1782	sp|Q05538|CHIC_SOLLC Basic 30 kDa endochitinase OS=Solanum lycopersicum OX=4081 GN=CHI9 PE=1 SV=1
Present	4.05511	4.31126	6.53574	5.45257	6.91655	6.03018	7.28212	9.16025				+	F_I-1_M_I-1	22	22	22	83.4	83.4	83.4	40.821	0	323.31	NaN	1451	1.38623	2.2586	2.59215	A0A3Q7FVX4	A0A3Q7FVX4	563	tr|A0A3Q7FVX4|A0A3Q7FVX4_SOLLC Uncharacterized protein OS=Solanum lycopersicum OX=4081 PE=3 SV=1
Present	1.90707	2.30943	1.38942	0.830832	4.13651	3.17144	3.02781	3.66258				+	F_I-1_M_I-1	8	4	2	48	35	18.3	26.704	0	209.04	45106000	167	2.44888	1.89039	4.63547	Q01591	Q01591	1780	sp|Q01591|TPM1_SOLLC Osmotin-like protein TPM-1 (Fragment) OS=Solanum lycopersicum OX=4081 GN=TPM-1 PE=2 SV=1
Present	6.26196	6.44595	8.26359	7.71359	8.51754	9.2647	9.02669	8.998				+	F_I-1_M_I-1	19	19	19	77.3	77.3	77.3	37.801	0	323.31	NaN	2021	1.8833	1.78047	3.48373	A0A3Q7IKF2	A0A3Q7IKF2	1309	tr|A0A3Q7IKF2|A0A3Q7IKF2_SOLLC Uncharacterized protein OS=Solanum lycopersicum OX=4081 GN=544092 PE=3 SV=1
Present	3.98422	3.61463	3.9327	4.42083	5.78692	6.14005	5.63871	5.21048				+	F_I-1_M_I-1	17	13	5	67.5	53.8	31.6	35.405	0	323.31	NaN	764	3.27597	1.70595	6.71601	A0A3Q7IHS3	A0A3Q7IHS3	1294	tr|A0A3Q7IHS3|A0A3Q7IHS3_SOLLC Chitin-binding type-1 domain-containing protein OS=Solanum lycopersicum OX=4081 GN=101267358 PE=4 SV=1
Present	-2.27545	-1.99659	-0.75351	-1.32497	-0.876959	0.599206	0.859417	-0.500797				+	F_I-1_M_I-1	3	3	3	17.2	17.2	17.2	33.519	0	260.13	12683000	211	1.60183	1.60785	2.96828	A0A3Q7H0G7	A0A3Q7H0G7	862	tr|A0A3Q7H0G7|A0A3Q7H0G7_SOLLC Dirigent protein OS=Solanum lycopersicum OX=4081 PE=3 SV=1
Present	2.44518	1.98711	1.42673	0.51147	4.00491	3.50512	2.74558	2.29797				+	F_I-1_M_I-1	7	7	7	71.3	71.3	71.3	16.026	0	323.31	55218000	349	1.47075	1.54577	2.73798	P32045	P32045	1759	sp|P32045|PRP2_SOLLC Pathogenesis-related protein P2 OS=Solanum lycopersicum OX=4081 PE=2 SV=1
Present	-0.344749	0.785064	0.379685	-0.811984	1.84108	1.39597	2.40946	0.438896				+	F_I-1_M_I-1	10	10	9	36.4	36.4	34.4	45.704	0	209.61	18638000	228	1.48766	1.51935	2.7674	A0A3Q7HJX2	A0A3Q7HJX2	1044	tr|A0A3Q7HJX2|A0A3Q7HJX2_SOLLC Peptidase A1 domain-containing protein OS=Solanum lycopersicum OX=4081 PE=3 SV=1
Present	5.88069	4.36489	4.11186	5.79006	6.67089	6.42473	6.94479	5.56257				+	F_I-1_M_I-1	13	7	7	68.6	37.1	37.1	17.52	0	323.31	540080000	536	1.31467	1.36387	2.47006	P04284;A0A494GA45	P04284;A0A494GA45	1750	sp|P04284|PR06_SOLLC Pathogenesis-related leaf protein 6 OS=Solanum lycopersicum OX=4081 GN=PR1B1 PE=1 SV=2;tr|A0A494GA45|A0A494GA45_SOLLC SCP domain-containing protein OS=Solanum lycopersicum OX=4081 PE=4 SV=1
Present	2.51445	2.62578	2.07395	2.04991	3.70854	3.26239	3.73022	2.83168				+	F_I-1_M_I-1	15	15	15	60.4	60.4	60.4	36.361	0	323.31	81244000	650	2.2007	1.06719	4.10815	A0A3Q7F8E3	A0A3Q7F8E3	353	tr|A0A3Q7F8E3|A0A3Q7F8E3_SOLLC Peroxidase OS=Solanum lycopersicum OX=4081 GN=101244246 PE=3 SV=1
Present	2.61385	1.96509	2.26129	2.05428	1.7988	1.66607	1.38752	1.46329				+	F_I-1_M_I-1	19	19	19	60.3	60.3	60.3	45.828	0	323.31	173960000	940	2.02055	-0.644709	-3.74751	A0A3Q7IDN2	A0A3Q7IDN2	1280	tr|A0A3Q7IDN2|A0A3Q7IDN2_SOLLC Pectin acetylesterase OS=Solanum lycopersicum OX=4081 GN=101257906 PE=3 SV=1
Present	0.692375	0.961488	1.31913	1.45297	0.599329	-0.11881	0.92448	-0.0425797				+	F_I-1_M_I-1	15	12	8	39.1	28.7	23.2	35.901	0	293.18	85395000	448	1.33406	-0.765886	-2.50302	A0A3Q7GHF3	A0A3Q7GHF3	732	tr|A0A3Q7GHF3|A0A3Q7GHF3_SOLLC Peroxidase OS=Solanum lycopersicum OX=4081 GN=101244958 PE=3 SV=1
Present	1.02559	0.994618	1.27572	0.7026	0.658014	-0.233935	-0.161104	0.660168				+	F_I-1_M_I-1	33	33	24	77.6	77.6	64.6	51.818	0	323.31	81271000	794	1.50918	-0.768847	-2.80496	A0A3Q7IRS4	A0A3Q7IRS4	1381	tr|A0A3Q7IRS4|A0A3Q7IRS4_SOLLC UTP--glucose-1-phosphate uridylyltransferase OS=Solanum lycopersicum OX=4081 GN=101248935 PE=3 SV=1
Present	6.02651	5.60043	5.1144	5.56224	4.99763	4.90318	4.62361	4.6652				+	F_I-1_M_I-1	19	19	17	47.6	47.6	45.5	35.838	0	323.31	1357800000	2038	2.0244	-0.778492	-3.75503	A0A3Q7EBG8;A0A3Q7EEQ4	A0A3Q7EBG8	104	tr|A0A3Q7EBG8|A0A3Q7EBG8_SOLLC Peroxidase OS=Solanum lycopersicum OX=4081 GN=101260463 PE=3 SV=1
Present	7.16073	5.98595	6.47662	5.95095	5.7988	5.67576	5.3236	5.36825				+	F_I-1_M_I-1	33	33	33	32.8	32.8	32.8	134.73	0	323.31	NaN	3413	1.50043	-0.85196	-2.78966	A0A3Q7G9I3;A0A3Q7JXS0;A0A3Q7F344	A0A3Q7G9I3	669	tr|A0A3Q7G9I3|A0A3Q7G9I3_SOLLC GH10 domain-containing protein OS=Solanum lycopersicum OX=4081 PE=3 SV=1
Present	0.79125	-0.506467	0.530087	0.377336	-1.10302	-1.26231	-0.233164	-0.19219				+	F_I-1_M_I-1	8	8	8	11.2	11.2	11.2	99.655	0	36.25	18687000	135	1.33174	-0.995722	-2.49907	A0A3Q7HW92	A0A3Q7HW92	1138	tr|A0A3Q7HW92|A0A3Q7HW92_SOLLC Beta-adaptin-like protein OS=Solanum lycopersicum OX=4081 GN=101252011 PE=3 SV=1
Present	0.273722	1.23284	-0.388082	0.555268	-0.718212	-0.547013	-1.31214	-0.553804				+	F_I-1_M_I-1	5	5	4	68.3	68.3	49.6	13.573	0	19.514	14635000	169	1.70265	-1.20123	-3.14934	A0A3Q7FC69	A0A3Q7FC69	392	tr|A0A3Q7FC69|A0A3Q7FC69_SOLLC NTF2 domain-containing protein OS=Solanum lycopersicum OX=4081 GN=101266683 PE=4 SV=1
Present	2.18385	1.59188	2.44502	2.02256	1.75032	0.307874	0.559761	0.749519				+	F_I-1_M_I-1	25	25	24	25.2	25.2	23.1	141.1	0	323.31	78697000	793	1.81543	-1.21896	-3.3565	A0A3Q7G5J3;A0A3Q7IR81;A0A3Q7GNE5;A0A3Q7GRJ3	A0A3Q7G5J3	635	tr|A0A3Q7G5J3|A0A3Q7G5J3_SOLLC Rhamnogalacturonan endolyase OS=Solanum lycopersicum OX=4081 PE=3 SV=1
Present	1.22547	0.765304	-0.407287	0.156665	-0.170132	-1.05086	-1.56167	-0.704755				+	F_I-1_M_I-1	12	12	8	28.5	28.5	20.7	57.221	0	73.195	17335000	195	1.52666	-1.30689	-2.83556	A0A3Q7IFK2	A0A3Q7IFK2	1285	tr|A0A3Q7IFK2|A0A3Q7IFK2_SOLLC SPARK domain-containing protein OS=Solanum lycopersicum OX=4081 PE=4 SV=1
Present	1.48393	-0.514733	1.81456	0.67467	-0.451626	-1.1086	-0.702761	0.0155773				+	F_I-1_M_I-1	11	11	10	10.3	10.3	8.9	182.33	0	233.18	31269000	295	1.33564	-1.42646	-2.50571	A0A3Q7HFS3;A0A3Q7HN82	A0A3Q7HFS3	997	tr|A0A3Q7HFS3|A0A3Q7HFS3_SOLLC Laccase OS=Solanum lycopersicum OX=4081 PE=3 SV=1
Present	1.86934	0.655129	1.99658	0.654534	0.887571	-0.937371	0.323269	-1.22893				+	F_I-1_M_I-1	30	30	26	29.6	29.6	25.1	157.96	0	323.31	101720000	598	1.30317	-1.53276	-2.45054	A0A3Q7FB69	A0A3Q7FB69	380	tr|A0A3Q7FB69|A0A3Q7FB69_SOLLC Uncharacterized protein OS=Solanum lycopersicum OX=4081 PE=3 SV=1
Present	0.365547	-0.227529	0.711083	-0.143897	-0.906898	-1.80079	-2.45053	-0.546686				+	F_I-1_M_I-1	13	13	13	32	32	32	54.105	0	51.967	14523000	148	1.788	-1.60253	-3.30565	A0A3Q7I4S3;A0A3Q7HB47	A0A3Q7I4S3	1199	tr|A0A3Q7I4S3|A0A3Q7I4S3_SOLLC Uncharacterized protein OS=Solanum lycopersicum OX=4081 PE=4 SV=1
Present	3.30953	2.07158	3.36975	2.17715	1.98056	0.0997725	1.00061	1.30376				+	F_I-1_M_I-1	30	30	28	42.9	42.9	40.9	96.225	0	323.31	158040000	1076	1.68313	-1.63583	-3.11399	A0A3Q7JF75	A0A3Q7JF75	1548	tr|A0A3Q7JF75|A0A3Q7JF75_SOLLC Uncharacterized protein OS=Solanum lycopersicum OX=4081 GN=101244563 PE=4 SV=1
Present	-1.35338	0.143304	0.161014	-0.399693	-2.50193	-1.30877	-1.71433	-2.95286				+	F_I-1_M_I-1	6	6	6	26.9	26.9	26.9	30.034	0	26.156	4015800	102	1.84738	-1.75728	-3.41616	A0A3Q7EUQ1	A0A3Q7EUQ1	233	tr|A0A3Q7EUQ1|A0A3Q7EUQ1_SOLLC BURP domain-containing protein OS=Solanum lycopersicum OX=4081 GN=101267565 PE=4 SV=1
Present	3.22786	2.03908	3.14219	3.20215	1.13182	0.79572	0.622784	0.0885868				+	F_I-1_M_I-1	25	25	25	66.3	66.3	66.3	62.436	0	323.31	83767000	674	3.09302	-2.24309	-6.20628	A0A3Q7IVL9;A0A3Q7HBP3	A0A3Q7IVL9	1406	tr|A0A3Q7IVL9|A0A3Q7IVL9_SOLLC GH10 domain-containing protein OS=Solanum lycopersicum OX=4081 GN=101263970 PE=3 SV=1
Present	-9.32	-5.05456	-2.47284	-3.71808	-9.32	-9.32	-9.32	-9.32				+	F_I-1_M_I-1	3	3	3	14.9	14.9	14.9	25.314	0	41.322	3262100	61	1.50967	-4.17863	-2.80581	A0A3Q7GSL2	A0A3Q7GSL2	802	tr|A0A3Q7GSL2|A0A3Q7GSL2_SOLLC Superoxide dismutase OS=Solanum lycopersicum OX=4081 GN=101256386 PE=3 SV=1
Present	-2.22889	-9.32	-3.0893	-3.74315	-9.32	-9.32	-9.32	-9.32				+	F_I-1_M_I-1	8	8	8	21.6	21.6	21.6	44.407	0	15.569	3097800	43	1.58787	-4.72466	-2.9435	Q6SKP4;A0A3Q7FA43;A0A0D2XVM8	Q6SKP4;A0A3Q7FA43	1811	tr|Q6SKP4|Q6SKP4_SOLLC Ribosomal protein L3 OS=Solanum lycopersicum OX=4081 GN=RPL3 PE=2 SV=1;tr|A0A3Q7FA43|A0A3Q7FA43_SOLLC Uncharacterized protein OS=Solanum lycopersicum OX=4081 PE=3 SV=1
Present	-3.16774	-9.32	-2.5927	-2.68923	-9.32	-9.32	-9.32	-9.32				+	F_I-1_M_I-1	9	9	8	15.3	15.3	14.2	92.199	0	21.832	3349100	37	1.61463	-4.87758	-2.99107	Q9SDZ6;A0A3Q7FSS0;A0A3Q7HR68	Q9SDZ6	1838	tr|Q9SDZ6|Q9SDZ6_SOLLC Phospholipase D (Fragment) OS=Solanum lycopersicum OX=4081 GN=543819 PE=2 SV=1
Present	-3.60469	-9.32	-1.91741	-2.34376	-9.32	-9.32	-9.32	-9.32				+	F_I-1_M_I-1	5	4	4	15.8	13.9	13.9	39.901	0	8.0443	2323100	36	1.58231	-5.02354	-2.93364	A0A3Q7HR46	A0A3Q7HR46	1084	tr|A0A3Q7HR46|A0A3Q7HR46_SOLLC Lactoylglutathione lyase OS=Solanum lycopersicum OX=4081 GN=101259466 PE=3 SV=1
Present	-2.99462	-1.2252	-3.10016	-3.0514	-9.32	-2.59604	-9.32	-9.32				+	F_I-1_M_I-1	5	5	5	14.4	14.4	14.4	47.067	0	10.37	1791900	32	1.5616	-5.04617	-2.89702	A0A3Q7HDI6	A0A3Q7HDI6	972	tr|A0A3Q7HDI6|A0A3Q7HDI6_SOLLC Protein disulfide-isomerase OS=Solanum lycopersicum OX=4081 GN=101266349 PE=3 SV=1
Present	-1.80356	-9.32	-1.47156	-3.723	-9.32	-9.32	-9.32	-9.32				+	F_I-1_M_I-1	5	5	5	16.8	16.8	16.8	41.99	0	13.216	3612800	80	1.55526	-5.24047	-2.88583	A0A3Q7IY20	A0A3Q7IY20	1413	tr|A0A3Q7IY20|A0A3Q7IY20_SOLLC Cytochrome b561 and DOMON domain-containing protein OS=Solanum lycopersicum OX=4081 GN=101261448 PE=4 SV=1
Present	-1.28337	-3.28232	-1.57321	-3.85008	-3.12649	-9.32	-9.32	-9.32				+	F_I-1_M_I-1	15	15	15	18.8	18.8	18.8	92.143	0	101.71	6995400	135	1.7056	-5.27437	-3.15469	A0A3Q7F2W9	A0A3Q7F2W9	293	tr|A0A3Q7F2W9|A0A3Q7F2W9_SOLLC Uncharacterized protein OS=Solanum lycopersicum OX=4081 GN=101253829 PE=4 SV=1
Present	-1.19024	-2.20571	-1.9307	-3.15729	-1.74201	-9.32	-9.32	-9.32				+	F_I-1_M_I-1	11	11	11	26.6	26.6	26.6	50.845	0	18.273	3979600	54	1.47054	-5.30452	-2.73763	A0A3Q7HNA9	A0A3Q7HNA9	1064	tr|A0A3Q7HNA9|A0A3Q7HNA9_SOLLC Aspartate aminotransferase OS=Solanum lycopersicum OX=4081 GN=101261642 PE=3 SV=1
Present	-2.25908	-9.32	-1.47566	-2.97698	-9.32	-9.32	-9.32	-9.32				+	F_I-1_M_I-1	5	5	5	23.4	23.4	23.4	37.213	0	94.902	4471500	60	1.59494	-5.31207	-2.95603	A0A3Q7EHR9	A0A3Q7EHR9	127	tr|A0A3Q7EHR9|A0A3Q7EHR9_SOLLC Uncharacterized protein OS=Solanum lycopersicum OX=4081 GN=101258695 PE=4 SV=1
Present	-2.11773	-2.71946	-2.89158	-1.16914	-9.32	-2.2426	-9.32	-9.32				+	F_I-1_M_I-1	5	5	5	15.6	15.6	15.6	52.611	0	26.826	3199100	52	1.58593	-5.32617	-2.94005	A0A3Q7HWH8;A0A3Q7EAG5;A0A3Q7EAR5;A0A3Q7EBB6;K4D410;K4ATW9	A0A3Q7HWH8	1142	tr|A0A3Q7HWH8|A0A3Q7HWH8_SOLLC Peptidase A1 domain-containing protein OS=Solanum lycopersicum OX=4081 GN=101252622 PE=3 SV=1
Present	-1.47955	-2.86745	-2.13996	-9.32	-9.32	-9.32	-9.32	-9.32				+	F_I-1_M_I-1	9	9	9	15.3	15.3	15.3	80.481	0	55.669	1860900	33	1.5989	-5.36826	-2.96307	A0A3Q7J3R3	A0A3Q7J3R3	1468	tr|A0A3Q7J3R3|A0A3Q7J3R3_SOLLC Beta-galactosidase OS=Solanum lycopersicum OX=4081 GN=543736 PE=3 SV=1
Present	-0.0332546	-2.81302	-1.969	-3.14176	-9.32	-2.72676	-9.32	-9.32				+	F_I-1_M_I-1	6	6	6	35.9	35.9	35.9	20.693	0	12.578	2803000	42	1.71681	-5.68243	-3.17508	A0A3Q7H4I9;A0A3Q7E9M8;A0A3Q7F8Z7;A0A3Q7GTZ2;A0A3Q7JDG4;A0A0D2X919;A0A3Q7FZI3	A0A3Q7H4I9;A0A3Q7E9M8;A0A3Q7F8Z7;A0A3Q7GTZ2;A0A3Q7JDG4;A0A0D2X919	96	tr|A0A3Q7H4I9|A0A3Q7H4I9_SOLLC Uncharacterized protein OS=Solanum lycopersicum OX=4081 GN=101247318 PE=3 SV=1;tr|A0A3Q7E9M8|A0A3Q7E9M8_SOLLC Uncharacterized protein OS=Solanum lycopersicum OX=4081 PE=3 SV=1;tr|A0A3Q7F8Z7|A0A3Q7F8Z7_SOLLC Uncharacterized pr
Present	-2.59004	-1.14389	-0.70222	-1.63897	-9.32	-9.32	-2.17854	-9.32				+	F_I-1_M_I-1	6	6	6	40.3	40.3	40.3	21.836	0	18.032	8570600	72	1.77737	-6.01585	-3.28601	A0A3Q7J3Y8	A0A3Q7J3Y8	1469	tr|A0A3Q7J3Y8|A0A3Q7J3Y8_SOLLC Cupin_5 domain-containing protein OS=Solanum lycopersicum OX=4081 GN=101251550 PE=4 SV=1
Present	-1.15871	0.0955114	-0.798342	-0.436337	-9.32	0.298608	-9.32	-9.32				+	F_I-1_M_I-1	12	12	12	5.7	5.7	5.7	314.99	0	204.96	9422700	151	1.40289	-6.34088	-2.62074	A0A3Q7HFW0	A0A3Q7HFW0	998	tr|A0A3Q7HFW0|A0A3Q7HFW0_SOLLC DEK_C domain-containing protein OS=Solanum lycopersicum OX=4081 PE=4 SV=1
Present	-9.32	0.774259	-9.32	-9.32	0.375013	-1.62615	-2.14747	1.84548						3	3	3	14.6	14.6	14.6	25.81	0	5.0469	8641100	17	1.26452	6.40815	2.38514	A0A3Q7HFM7	A0A3Q7HFM7	993	tr|A0A3Q7HFM7|A0A3Q7HFM7_SOLLC t-SNARE coiled-coil homology domain-containing protein OS=Solanum lycopersicum OX=4081 PE=3 SV=1
Present	-9.32	-9.32	-9.32	-9.32	0.175875	-9.32	-9.32	0.411217						3	3	3	18.3	18.3	18.3	21.57	0	12.994	2536300	40	0.872822	4.80677	1.73179	A0A3Q7FWH1	A0A3Q7FWH1	569	tr|A0A3Q7FWH1|A0A3Q7FWH1_SOLLC Germin-like protein OS=Solanum lycopersicum OX=4081 GN=101250583 PE=3 SV=1
Present	-9.32	-9.32	-2.58149	-0.0349073	-0.406101	-0.119533	-0.89327	-1.23528						12	12	12	21	21	21	95.185	0	88.689	9965000	159	1.00479	4.65055	1.95114	A0A3Q7GG74	A0A3Q7GG74	725	tr|A0A3Q7GG74|A0A3Q7GG74_SOLLC Uncharacterized protein OS=Solanum lycopersicum OX=4081 PE=4 SV=1
Present	-9.32	-9.32	-9.32	-3.39303	-1.78678	-9.32	-2.06425	0.210207						6	5	4	10.9	9.7	7.2	65.614	0	11.082	10029000	51	0.911005	4.59805	1.79534	A0A3Q7GVZ8	A0A3Q7GVZ8	819	tr|A0A3Q7GVZ8|A0A3Q7GVZ8_SOLLC Pectinesterase OS=Solanum lycopersicum OX=4081 GN=101258375 PE=3 SV=1
Present	-9.32	-1.87627	-9.32	-9.32	-0.523743	-1.32742	-9.32	-1.228						4	4	4	15.7	15.7	15.7	29.538	0	134.57	10031000	88	0.77099	4.35928	1.56147	A0A3Q7HGE4	A0A3Q7HGE4	1006	tr|A0A3Q7HGE4|A0A3Q7HGE4_SOLLC Chalcone-flavonone isomerase family protein OS=Solanum lycopersicum OX=4081 GN=101252704 PE=3 SV=1
Present	3.05806	4.98075	-5.49115	-1.89688	5.98487	5.56361	3.07075	2.96356						4	4	4	29.7	29.7	29.7	22.698	0	265.05	131330000	154	0.846303	4.233	1.68758	A0A3Q7H8L4	A0A3Q7H8L4	942	tr|A0A3Q7H8L4|A0A3Q7H8L4_SOLLC Uncharacterized protein OS=Solanum lycopersicum OX=4081 PE=4 SV=1
Present	-9.32	-5.80064	-9.32	-9.32	-2.24821	-1.87768	-9.32	-3.58978						3	3	2	7	7	4.3	62.228	0	7.8037	3102300	49	1.1289	4.18124	2.15763	A0A3Q7EYR9	A0A3Q7EYR9	255	tr|A0A3Q7EYR9|A0A3Q7EYR9_SOLLC U2 snRNP auxiliary factor large subunit OS=Solanum lycopersicum OX=4081 GN=101263485 PE=3 SV=1
Present	-9.32	-9.32	-9.32	-9.32	-0.218294	-2.14035	-9.32	-9.32						7	7	6	40.1	40.1	36.9	26.642	0	13.476	2482500	32	0.858789	4.07034	1.70841	A0A3Q7J408	A0A3Q7J408	1471	tr|A0A3Q7J408|A0A3Q7J408_SOLLC Uncharacterized protein OS=Solanum lycopersicum OX=4081 PE=3 SV=1
Present	-9.32	-3.55423	-9.32	-9.32	-9.32	-0.794726	-1.45575	-4.26449						2	2	2	26.1	26.1	26.1	12.581	0	40.933	1513400	30	0.807327	3.91982	1.62243	A0A3Q7I868	A0A3Q7I868	1234	tr|A0A3Q7I868|A0A3Q7I868_SOLLC Uncharacterized protein OS=Solanum lycopersicum OX=4081 GN=101247557 PE=3 SV=1
Present	-9.32	-1.21078	0.923207	-9.32	-1.54829	-1.58554	-0.95554	0.839048						10	10	10	26.3	26.3	26.3	67.906	0	52.931	14813000	117	0.692189	3.91931	1.42822	A0A3Q7FKY5	A0A3Q7FKY5	458	tr|A0A3Q7FKY5|A0A3Q7FKY5_SOLLC Uncharacterized protein OS=Solanum lycopersicum OX=4081 PE=3 SV=1
Present	-9.32	-9.32	-9.32	-9.32	-0.983771	-2.14845	-9.32	-9.32						4	4	4	11.3	11.3	11.3	52.617	0	50.775	741230	25	0.867163	3.87694	1.72236	A0A3Q7HPT6	A0A3Q7HPT6	1076	tr|A0A3Q7HPT6|A0A3Q7HPT6_SOLLC Uncharacterized protein OS=Solanum lycopersicum OX=4081 GN=101259467 PE=4 SV=1
Present	2.96457	2.11778	-1.39633	-6.28314	3.41652	4.32261	2.64309	2.37585						6	4	4	38.9	27.5	27.5	26.646	0	290.46	21723000	113	0.906624	3.8388	1.78805	P12670	P12670	1752	sp|P12670|NP24_SOLLC Protein NP24 OS=Solanum lycopersicum OX=4081 PE=1 SV=2
Present	-9.32	-9.32	1.58309	0.628715	-0.00344849	-2.53815	1.41242	-0.475457						8	8	8	27.9	27.9	27.9	39.399	0	133.16	21354000	187	0.552109	3.70589	1.18595	A0A3Q7FPQ1	A0A3Q7FPQ1	498	tr|A0A3Q7FPQ1|A0A3Q7FPQ1_SOLLC Aldose 1-epimerase OS=Solanum lycopersicum OX=4081 GN=101249166 PE=3 SV=1
Present	-9.32	-9.32	0.186074	-0.456538	-1.85004	-2.81861	0.45186	0.0829754						6	6	6	10.9	10.9	10.9	77.036	0	86.481	7859500	133	0.637772	3.69416	1.3351	A0A3Q7FZE4	A0A3Q7FZE4	593	tr|A0A3Q7FZE4|A0A3Q7FZE4_SOLLC Uncharacterized protein OS=Solanum lycopersicum OX=4081 PE=4 SV=1
Present	-9.32	-9.32	-9.32	-9.32	-2.22852	-1.71388	-9.32	-9.32						3	3	2	20	20	13.8	17.517	0	16.622	907240	12	0.871705	3.6744	1.72993	Q9AXQ3;Q9AXQ6;Q9AXQ5	Q9AXQ3;Q9AXQ6	1832	sp|Q9AXQ3|IF5A4_SOLLC Eukaryotic translation initiation factor 5A-4 OS=Solanum lycopersicum OX=4081 PE=2 SV=1;sp|Q9AXQ6|IF5A1_SOLLC Eukaryotic translation initiation factor 5A-1 OS=Solanum lycopersicum OX=4081 PE=2 SV=1
Present	-0.215885	-9.32	-9.32	-9.32	-9.32	1.42879	-9.32	3.68417						10	5	5	13.3	8.8	8.8	93.432	0	14.56	20010000	11	0.386677	3.66221	0.884414	A0A3Q7HE99	A0A3Q7HE99	983	tr|A0A3Q7HE99|A0A3Q7HE99_SOLLC Bulb-type lectin domain-containing protein OS=Solanum lycopersicum OX=4081 PE=4 SV=1
Present	-1.91975	-9.32	-9.32	-9.32	-2.48819	-2.187	-9.32	-1.26524						12	12	12	43.4	43.4	43.4	36.198	0	31.138	5408200	57	0.6731	3.65483	1.39568	A0A3Q7G528	A0A3Q7G528	632	tr|A0A3Q7G528|A0A3Q7G528_SOLLC Annexin OS=Solanum lycopersicum OX=4081 GN=543563 PE=3 SV=1
Present	-9.32	-9.32	-9.32	-9.32	-2.53249	-1.52187	-9.32	-9.32						13	2	2	35.6	6.5	6.5	46.428	0	12.557	743590	15	0.868022	3.64641	1.72379	A0A3Q7H001	A0A3Q7H001	856	tr|A0A3Q7H001|A0A3Q7H001_SOLLC Epimerase domain-containing protein OS=Solanum lycopersicum OX=4081 PE=4 SV=1
Present	-9.32	-9.32	-1.74204	-0.959924	-1.94804	-2.79994	-0.783842	-1.35975						3	3	3	5	5	5	100.68	0	138.46	8388300	79	0.758235	3.6126	1.54	A0A3Q7G3B6	A0A3Q7G3B6	620	tr|A0A3Q7G3B6|A0A3Q7G3B6_SOLLC AP-1 complex subunit gamma OS=Solanum lycopersicum OX=4081 PE=3 SV=1
Present	-9.32	-9.32	-0.889854	-0.530789	-0.914095	-2.73879	-2.06531	-0.0795994						7	7	7	5.4	5.4	5.4	133.75	0	113.02	8345400	129	0.672735	3.56571	1.39505	A0A3Q7HIL7	A0A3Q7HIL7	1033	tr|A0A3Q7HIL7|A0A3Q7HIL7_SOLLC Uncharacterized protein OS=Solanum lycopersicum OX=4081 PE=4 SV=1
Present	-9.32	-9.32	-2.24927	-9.32	-2.1889	-2.42796	-2.23307	-9.32						4	4	4	15.6	15.6	15.6	39.977	0	5.898	1141500	18	0.67978	3.50984	1.40708	A0A3Q7HY52	A0A3Q7HY52	1157	tr|A0A3Q7HY52|A0A3Q7HY52_SOLLC Lectin_legB domain-containing protein OS=Solanum lycopersicum OX=4081 GN=101260258 PE=4 SV=1
Present	-9.32	-9.32	-9.32	-9.32	-2.77504	-9.32	-9.32	-2.14362						3	3	3	4.4	4.4	4.4	104.3	0	17.569	9662800	102	0.870783	3.43033	1.72839	A0A3Q7I5S7	A0A3Q7I5S7	1207	tr|A0A3Q7I5S7|A0A3Q7I5S7_SOLLC Uncharacterized protein OS=Solanum lycopersicum OX=4081 PE=3 SV=1
Present	-2.87679	-9.32	-9.32	-9.32	-9.32	-3.74425	-1.01425	-3.12834						5	5	5	9.1	9.1	9.1	73.022	0	15.132	495500	12	0.689084	3.40749	1.42294	A0A3Q7FWW1	A0A3Q7FWW1	573	tr|A0A3Q7FWW1|A0A3Q7FWW1_SOLLC Purple acid phosphatase OS=Solanum lycopersicum OX=4081 GN=101250980 PE=3 SV=1
Present	-2.79261	-2.56289	-9.32	-9.32	-2.93989	-1.35663	-3.71313	-2.45087						7	7	7	21.7	21.7	21.7	54.485	0	100.98	6566400	111	0.858874	3.38375	1.70855	K4BDE8;A0A3Q7FPR6	K4BDE8	1708	tr|K4BDE8|K4BDE8_SOLLC RING-finger protein OS=Solanum lycopersicum OX=4081 GN=101258318 PE=2 SV=1
Present	2.81012	-9.32	-9.32	-9.32	3.16611	3.82007	-9.32	-9.32						2	2	2	32.9	32.9	32.9	8.4459	0	212.9	20018000	152	0.294853	3.37401	0.705137	B1N678;A0A3Q7FY56	B1N678;A0A3Q7FY56	1606	tr|B1N678|B1N678_SOLLC Defensin protein OS=Solanum lycopersicum OX=4081 GN=543741 PE=4 SV=1;tr|A0A3Q7FY56|A0A3Q7FY56_SOLLC Knot1 domain-containing protein OS=Solanum lycopersicum OX=4081 GN=101255877 PE=4 SV=1
Present	-9.32	-9.32	-9.32	-9.32	-2.25496	-3.05047	-9.32	-9.32						2	2	2	8.5	8.5	8.5	33.004	0	16.713	962930	12	0.869297	3.33364	1.72592	A0A3Q7F1K2;A0A3Q7GUA9	A0A3Q7F1K2;A0A3Q7GUA9	276	tr|A0A3Q7F1K2|A0A3Q7F1K2_SOLLC Procollagen-proline 4-dioxygenase OS=Solanum lycopersicum OX=4081 GN=101244118 PE=3 SV=1;tr|A0A3Q7GUA9|A0A3Q7GUA9_SOLLC Procollagen-proline 4-dioxygenase OS=Solanum lycopersicum OX=4081 PE=3 SV=1
Present	-9.32	-9.32	-9.32	-9.32	-9.32	-2.75129	-2.76963	-9.32						5	5	5	17.9	17.9	17.9	39.883	0	24.635	4988000	65	0.872976	3.27977	1.73205	A0A3Q7J9X7	A0A3Q7J9X7	1506	tr|A0A3Q7J9X7|A0A3Q7J9X7_SOLLC PMR5N domain-containing protein OS=Solanum lycopersicum OX=4081 GN=101257448 PE=3 SV=1
Present	-9.32	-1.54259	-9.32	-9.32	-2.40382	-2.12963	-9.32	-2.63225						4	4	3	24.4	24.4	19.1	23.268	0	8.9622	3215900	60	0.587784	3.25422	1.2485	A0A3Q7G391	A0A3Q7G391	619	tr|A0A3Q7G391|A0A3Q7G391_SOLLC Uncharacterized protein OS=Solanum lycopersicum OX=4081 GN=101257258 PE=4 SV=1
Present	-9.32	0.643952	-2.67599	-1.18607	0.58783	0.0158529	-0.123777	-0.231306						5	4	4	51.4	45.1	45.1	19.66	0	172.81	NaN	145	0.715299	3.19668	1.46747	Q08697	Q08697	1785	sp|Q08697|PR1A_SOLLC Pathogenesis-related protein 1A1 OS=Solanum lycopersicum OX=4081 PE=2 SV=1
Present	-9.32	-9.32	-9.32	-9.32	-9.32	-4.0034	-9.32	-2.00959						10	6	6	40.3	24.4	24.4	34.493	0	6.693	1422100	15	0.848004	3.15675	1.69042	A0A3Q7IT74	A0A3Q7IT74	1392	tr|A0A3Q7IT74|A0A3Q7IT74_SOLLC Peroxidase OS=Solanum lycopersicum OX=4081 PE=3 SV=1
Present	-3.4389	-9.32	-3.93362	-0.803201	-0.805717	-0.847621	-1.84654	-1.74762						8	8	8	47	47	47	23.243	0	31.996	9637600	175	0.849883	3.06205	1.69355	A0A3Q7H4G8	A0A3Q7H4G8	908	tr|A0A3Q7H4G8|A0A3Q7H4G8_SOLLC CYTH domain-containing protein OS=Solanum lycopersicum OX=4081 PE=4 SV=1
Present	-0.0924549	-2.5839	-9.32	-9.32	0.822472	1.61802	-9.32	-2.5729						6	4	4	42.7	32.2	32.2	24.52	0	76.036	8381700	80	0.376202	2.96599	0.864493	A0A3Q7JQE3	A0A3Q7JQE3	1576	tr|A0A3Q7JQE3|A0A3Q7JQE3_SOLLC EF1_GNE domain-containing protein OS=Solanum lycopersicum OX=4081 GN=101268350 PE=3 SV=1
Present	-9.32	-9.32	-9.32	-9.32	-9.32	-9.32	-3.70212	-3.14844						4	4	4	2.9	2.9	2.9	260.1	0	19.09	1057200	26	0.870692	2.94736	1.72824	A0A3Q7G9S2	A0A3Q7G9S2	670	tr|A0A3Q7G9S2|A0A3Q7G9S2_SOLLC Peptidylprolyl isomerase OS=Solanum lycopersicum OX=4081 PE=3 SV=1
Present	-9.32	-9.32	-9.32	-9.32	-9.32	-9.32	-3.48781	-3.37199						6	6	6	6.4	6.4	6.4	132.14	0	9.0653	870880	8	0.872877	2.94505	1.73188	A0A3Q7F8G5	A0A3Q7F8G5	356	tr|A0A3Q7F8G5|A0A3Q7F8G5_SOLLC Alpha-mannosidase OS=Solanum lycopersicum OX=4081 GN=101266287 PE=3 SV=1
Present	-9.32	-9.32	-2.51891	-9.32	-2.29366	-9.32	-4.03319	-3.24712						5	5	5	4.5	4.5	4.5	166.03	0	21.964	3425600	70	0.588877	2.89623	1.25041	A0A3Q7EN73	A0A3Q7EN73	169	tr|A0A3Q7EN73|A0A3Q7EN73_SOLLC Uncharacterized protein OS=Solanum lycopersicum OX=4081 PE=3 SV=1
Present	0.838858	-1.87274	-9.32	-9.32	-1.76119	0.565022	-4.11442	-2.90349						4	4	4	20.3	20.3	20.3	21.85	0	16.737	8534700	85	0.464317	2.86495	1.02867	Q9XEX8	Q9XEX8	1839	tr|Q9XEX8|Q9XEX8_SOLLC Remorin 1 OS=Solanum lycopersicum OX=4081 GN=rem-1 PE=2 SV=1
Present	-9.32	-9.32	-9.32	-9.32	-9.32	-9.32	-4.27073	-2.99814						7	7	7	4.9	4.9	4.9	265.44	0	25.355	4180200	49	0.8602	2.84278	1.71076	A0A3Q7ESN2	A0A3Q7ESN2	215	tr|A0A3Q7ESN2|A0A3Q7ESN2_SOLLC Uncharacterized protein OS=Solanum lycopersicum OX=4081 PE=3 SV=1
Present	-2.52233	-2.77296	-9.32	-9.32	-1.57547	-1.20123	-9.32	-0.766492						5	5	2	43	43	13.2	13.474	0	8.5968	2700500	43	0.441074	2.76803	0.986062	A0A3Q7FKS8	A0A3Q7FKS8	456	tr|A0A3Q7FKS8|A0A3Q7FKS8_SOLLC Uncharacterized protein OS=Solanum lycopersicum OX=4081 PE=4 SV=1
Present	1.33537	-9.32	-9.32	-9.32	1.43003	1.45749	-9.32	-9.32						2	2	2	6.4	6.4	6.4	60.425	0	12.405	9154000	23	0.274659	2.71804	0.664103	A0A3Q7J2J4	A0A3Q7J2J4	1451	tr|A0A3Q7J2J4|A0A3Q7J2J4_SOLLC Nop domain-containing protein OS=Solanum lycopersicum OX=4081 PE=3 SV=1
Present	-9.32	-2.04026	-0.457213	-1.37968	-1.10262	-3.90323	-0.180883	2.59112						8	8	8	39.7	39.7	39.7	38.617	0	71.837	5525900	107	0.497513	2.65038	1.08877	A0A3Q7GST1	A0A3Q7GST1	805	tr|A0A3Q7GST1|A0A3Q7GST1_SOLLC Uncharacterized protein OS=Solanum lycopersicum OX=4081 PE=3 SV=1
Present	-2.5149	-9.32	-9.32	-9.32	-2.23306	0.985509	-9.32	-9.32						4	4	4	18.7	18.7	18.7	27.292	0	65.545	5015400	80	0.3702	2.64684	0.85302	A0A3Q7I7U0	A0A3Q7I7U0	1232	tr|A0A3Q7I7U0|A0A3Q7I7U0_SOLLC DUF3700 domain-containing protein OS=Solanum lycopersicum OX=4081 GN=101258898 PE=4 SV=1
Present	-9.32	-2.14277	-1.15449	0.690715	0.240875	-0.834596	-0.380056	-0.481954						12	12	9	54.8	54.8	40.4	27.635	0	77.007	17686000	273	0.553028	2.6177	1.18757	A0A3Q7IS88;A0A3Q7F8U4;A0A3Q7EU63	A0A3Q7IS88	1385	tr|A0A3Q7IS88|A0A3Q7IS88_SOLLC PEROXIDASE_4 domain-containing protein OS=Solanum lycopersicum OX=4081 GN=101258987 PE=3 SV=1
Present	-2.18321	-9.32	-9.32	-9.32	-1.88964	0.839616	-9.32	-9.32						3	3	3	27.5	27.5	27.5	14.685	0	5.8395	585830	9	0.35765	2.6133	0.828899	A0A3Q7GCI1	A0A3Q7GCI1	698	tr|A0A3Q7GCI1|A0A3Q7GCI1_SOLLC Uncharacterized protein OS=Solanum lycopersicum OX=4081 PE=4 SV=1
Present	-9.32	0.0376234	-2.8609	0.582572	3.31182	-9.32	4.58007	0.0372734						8	8	8	51	51	51	23.231	0	67.346	7605300	59	0.270669	2.54247	0.655915	A0A3Q7ENH7	A0A3Q7ENH7	174	tr|A0A3Q7ENH7|A0A3Q7ENH7_SOLLC GUB_WAK_bind domain-containing protein OS=Solanum lycopersicum OX=4081 PE=4 SV=1
Present	1.34898	-9.32	5.86481	4.91814	4.90936	0.526546	5.9085	1.60604						3	1	1	8.8	3.4	3.4	51.964	0	79.365	335680000	728	0.28395	2.53463	0.683063	A0A3Q7EM14	A0A3Q7EM14	161	tr|A0A3Q7EM14|A0A3Q7EM14_SOLLC Uncharacterized protein OS=Solanum lycopersicum OX=4081 PE=3 SV=1
Present	-9.32	-4.0094	-9.32	-9.32	-9.32	-1.85353	-9.32	-1.34017						3	3	3	14.5	14.5	14.5	25.137	0	7.5754	4429200	53	0.435473	2.53393	0.975726	A0A3Q7FT74	A0A3Q7FT74	534	tr|A0A3Q7FT74|A0A3Q7FT74_SOLLC V-SNARE domain-containing protein OS=Solanum lycopersicum OX=4081 GN=101266321 PE=3 SV=1
Present	-2.38777	-9.32	-9.32	-9.32	-1.69927	0.106387	-9.32	-9.32						5	5	3	27.3	27.3	19.2	29.218	0	35.731	3395500	43	0.360288	2.52872	0.833986	A0A3Q7IS69;A0A3Q7GKD8	A0A3Q7IS69	1384	tr|A0A3Q7IS69|A0A3Q7IS69_SOLLC Uncharacterized protein OS=Solanum lycopersicum OX=4081 GN=101256241 PE=3 SV=1
Present	-9.32	-3.11992	-3.32918	-9.32	-2.36005	-1.97801	-9.32	-1.33463						6	6	6	22.6	22.6	22.6	40.999	0	14.915	2961400	35	0.439457	2.5241	0.983082	A0A3Q7FDR2	A0A3Q7FDR2	409	tr|A0A3Q7FDR2|A0A3Q7FDR2_SOLLC GHMP_kinases_N domain-containing protein OS=Solanum lycopersicum OX=4081 PE=4 SV=1
Present	-9.32	-9.32	-9.32	-3.43693	-0.429924	-9.32	-9.32	-2.33451						11	11	11	16.4	16.4	16.4	121.56	0	97.474	5253000	78	0.399297	2.49813	0.908259	A0A3Q7GMH0	A0A3Q7GMH0	760	tr|A0A3Q7GMH0|A0A3Q7GMH0_SOLLC E1 ubiquitin-activating enzyme OS=Solanum lycopersicum OX=4081 PE=3 SV=1
Present	-0.13373	0.292609	5.12742	2.73649	4.33091	2.75988	4.90214	5.39286						12	12	12	75.5	75.5	75.5	27.632	0	323.31	NaN	644	0.877857	2.34075	1.74018	Q05539	Q05539	1783	sp|Q05539|CHIA_SOLLC Acidic 26 kDa endochitinase OS=Solanum lycopersicum OX=4081 GN=CHI3 PE=1 SV=1
Present	-9.32	-0.210937	-3.17734	-9.32	-3.12452	-9.32	-0.287905	0.06637						6	6	6	13.9	13.9	13.9	75.508	0	271.28	16031000	177	0.313649	2.34055	0.742757	A0A3Q7FQ00	A0A3Q7FQ00	502	tr|A0A3Q7FQ00|A0A3Q7FQ00_SOLLC Uncharacterized protein OS=Solanum lycopersicum OX=4081 PE=3 SV=1
Present	-1.61289	-9.32	-9.32	-9.32	-2.43636	0.857432	-9.32	-9.32						9	9	9	39.8	39.8	39.8	21.408	0	91.923	16484000	165	0.307838	2.33849	0.731182	A0A3Q7INI5	A0A3Q7INI5	1340	tr|A0A3Q7INI5|A0A3Q7INI5_SOLLC Uncharacterized protein OS=Solanum lycopersicum OX=4081 PE=4 SV=1
Present	-9.32	-9.32	-2.4303	-9.32	-3.47505	-9.32	-4.59611	-3.69099						8	8	8	16.3	16.3	16.3	67.214	0	41.366	2931300	60	0.479855	2.32704	1.0569	A0A3Q7IQV2;A0A3Q7GLC6	A0A3Q7IQV2	1369	tr|A0A3Q7IQV2|A0A3Q7IQV2_SOLLC Methylenetetrahydrofolate reductase OS=Solanum lycopersicum OX=4081 GN=101255258 PE=3 SV=1
Present	-9.32	1.4177	-9.32	-2.06695	-1.3961	-9.32	-1.58564	2.23625						14	14	14	51.1	51.1	51.1	34.669	0	109.65	25523000	217	0.260787	2.30594	0.63552	A0A3Q7F479	A0A3Q7F479	308	tr|A0A3Q7F479|A0A3Q7F479_SOLLC PKS_ER domain-containing protein OS=Solanum lycopersicum OX=4081 GN=101268548 PE=3 SV=1
Present	-0.961081	-9.32	-3.19271	-2.5189	-0.260292	-1.85441	-1.94102	-2.75332						8	8	8	30.4	30.4	30.4	40.794	0	249.01	19774000	225	0.562273	2.29591	1.20384	A0A3Q7ETF3	A0A3Q7ETF3	224	tr|A0A3Q7ETF3|A0A3Q7ETF3_SOLLC Uncharacterized protein OS=Solanum lycopersicum OX=4081 GN=101258107 PE=3 SV=1
Present	-2.28579	-1.76042	-9.32	-9.32	0.841373	-2.18276	-2.99315	-9.32						8	8	8	17.2	17.2	17.2	78.939	0	18.695	4422000	41	0.318515	2.25792	0.752413	A0A3Q7F4I2	A0A3Q7F4I2	311	tr|A0A3Q7F4I2|A0A3Q7F4I2_SOLLC Uncharacterized protein OS=Solanum lycopersicum OX=4081 PE=3 SV=1
Present	-2.29999	-0.445325	-9.32	-2.5049	-0.251371	-0.431636	-2.21259	-2.6705						7	7	7	36.2	36.2	36.2	27.518	0	50.828	7081600	138	0.504801	2.25103	1.10185	A0A3Q7FSS5	A0A3Q7FSS5	528	tr|A0A3Q7FSS5|A0A3Q7FSS5_SOLLC 23 kDa subunit of oxygen evolving system of photosystem II OS=Solanum lycopersicum OX=4081 GN=101259227 PE=3 SV=1
Present	0.734167	0.0122786	-9.32	-1.88618	-2.57748	0.41466	-0.102251	0.7096						7	5	5	37.7	26.9	26.9	51.865	0	133.63	12717000	140	0.405277	2.22607	0.9195	A0A3Q7IQ03	A0A3Q7IQ03	1359	tr|A0A3Q7IQ03|A0A3Q7IQ03_SOLLC Uncharacterized protein OS=Solanum lycopersicum OX=4081 PE=4 SV=1
Present	-9.32	-9.32	-2.43154	-5.4306	-3.64588	-9.32	-3.26361	-1.37865						4	4	4	20.8	20.8	20.8	29.492	0	10.415	1639700	27	0.410381	2.2235	0.929066	A0A3Q7GU13;P27061	A0A3Q7GU13	810	tr|A0A3Q7GU13|A0A3Q7GU13_SOLLC Uncharacterized protein OS=Solanum lycopersicum OX=4081 GN=544065 PE=4 SV=1
Present	-9.32	-2.55383	-4.78975	-9.32	-2.07965	-2.00712	-9.32	-3.69451						3	3	3	6.3	6.3	6.3	74.192	0	30.426	2791200	98	0.404689	2.22057	0.918397	K4D3S0;A0A3Q7I442	K4D3S0	1731	tr|K4D3S0|K4D3S0_SOLLC Clade XI lectin receptor kinase OS=Solanum lycopersicum OX=4081 GN=LecRK PE=3 SV=1
Present	-1.67923	0.837909	2.73312	0.0938044	3.09925	0.948771	1.87201	4.66507						37	37	20	44.2	44.2	24.3	157.43	0	323.31	110510000	706	0.893583	2.14988	1.76636	A0A3Q7HVI4	A0A3Q7HVI4	1127	tr|A0A3Q7HVI4|A0A3Q7HVI4_SOLLC Uncharacterized protein OS=Solanum lycopersicum OX=4081 PE=3 SV=1
Present	-1.1704	-9.32	-9.32	-9.32	-0.491798	-1.48138	-9.32	-9.32						3	3	3	34.2	34.2	34.2	13.096	0	22.388	1426600	26	0.279527	2.1293	0.674055	A0A3Q7FVE8	A0A3Q7FVE8	555	tr|A0A3Q7FVE8|A0A3Q7FVE8_SOLLC Uncharacterized protein OS=Solanum lycopersicum OX=4081 GN=101247707 PE=4 SV=1
Present	-9.32	-9.32	-9.32	-9.32	-5.61332	-9.32	-4.76794	-9.32						7	7	7	32.6	32.6	32.6	29.932	0	79.607	5473900	93	0.862255	2.06469	1.71418	A0A3Q7G8G3;A0A3Q7I2V1;A0A3Q7EZJ3	A0A3Q7G8G3	661	tr|A0A3Q7G8G3|A0A3Q7G8G3_SOLLC AB hydrolase-1 domain-containing protein OS=Solanum lycopersicum OX=4081 GN=101259817 PE=4 SV=1
Present	-9.32	-9.32	-3.10167	-9.32	-9.32	-9.32	-2.27728	-1.89107						6	6	6	6.6	6.6	6.6	95.689	0	7.6411	2203100	31	0.338675	2.06333	0.792064	A0A3Q7GX38	A0A3Q7GX38	828	tr|A0A3Q7GX38|A0A3Q7GX38_SOLLC Uncharacterized protein OS=Solanum lycopersicum OX=4081 PE=3 SV=1
Present	-1.64977	0.493083	2.14969	0.588439	3.22041	0.474048	3.19027	2.93372						12	12	5	51.7	51.7	24	28.519	0	323.31	97580000	430	1.04063	2.05925	2.01067	A0A3Q7FJ40	A0A3Q7FJ40	447	tr|A0A3Q7FJ40|A0A3Q7FJ40_SOLLC Uncharacterized protein OS=Solanum lycopersicum OX=4081 PE=4 SV=1
Present	4.12225	-6.41044	-1.62934	2.69852	2.86896	2.32311	2.74982	-0.958947						17	17	17	29.3	29.3	29.3	85.033	0	323.31	22693000	196	0.346079	2.05049	0.806492	A0A3Q7HK00	A0A3Q7HK00	1045	tr|A0A3Q7HK00|A0A3Q7HK00_SOLLC Patatin OS=Solanum lycopersicum OX=4081 PE=3 SV=1
Present	-2.53637	-9.32	-9.32	-9.32	-9.32	-0.452401	-3.20615	-9.32						3	3	3	11.3	11.3	11.3	38.511	0	18.795	1475100	19	0.307569	2.04945	0.730645	A0A3Q7GQY3	A0A3Q7GQY3	792	tr|A0A3Q7GQY3|A0A3Q7GQY3_SOLLC Uncharacterized protein OS=Solanum lycopersicum OX=4081 PE=4 SV=1
Present	-9.32	-9.32	-2.56331	-2.64974	-2.63392	-1.77404	-9.32	-1.99589						6	6	6	15.6	15.6	15.6	46.604	0	6.7874	3657800	40	0.326023	2.0323	0.767245	A0A3Q7JED9;A0A3Q7JDK3;A0A3Q7HMP2;A0A3Q7GY20;A0A3Q7H8H8;A0A0D2XDK5;A0A3Q7HZ81	A0A3Q7JED9;A0A3Q7JDK3;A0A3Q7HMP2;A0A3Q7GY20;A0A3Q7H8H8	840	tr|A0A3Q7JED9|A0A3Q7JED9_SOLLC Uncharacterized protein OS=Solanum lycopersicum OX=4081 PE=3 SV=1;tr|A0A3Q7JDK3|A0A3Q7JDK3_SOLLC Uncharacterized protein OS=Solanum lycopersicum OX=4081 GN=101266108 PE=3 SV=1;tr|A0A3Q7HMP2|A0A3Q7HMP2_SOLLC Uncharacterized pr
Present	-2.42361	-0.253856	-0.100654	-2.22067	0.760485	-0.957322	1.53789	1.78418						8	8	8	17.1	17.1	17.1	72.317	0	177.25	16904000	186	1.22304	2.03101	2.31526	A0A3Q7FPY9	A0A3Q7FPY9	501	tr|A0A3Q7FPY9|A0A3Q7FPY9_SOLLC Uncharacterized protein OS=Solanum lycopersicum OX=4081 PE=3 SV=1
Present	-0.542517	-0.361268	-9.32	-9.32	-1.02313	-0.479632	-9.32	-0.777171						10	3	3	63.4	42	42	11.643	0	10.687	7259100	86	0.241324	1.98596	0.594831	A0A3Q7GJ00	A0A3Q7GJ00	736	tr|A0A3Q7GJ00|A0A3Q7GJ00_SOLLC AAI domain-containing protein OS=Solanum lycopersicum OX=4081 GN=101257668 PE=4 SV=1
Present	-2.30297	-9.32	-1.25207	-0.640672	-1.68403	-0.407464	-1.31019	-2.28023						8	8	8	33.3	33.3	33.3	34.106	0	111.44	10604000	187	0.425019	1.95845	0.956359	A0A3Q7IQN9	A0A3Q7IQN9	1366	tr|A0A3Q7IQN9|A0A3Q7IQN9_SOLLC Glucose-6-phosphate 1-epimerase OS=Solanum lycopersicum OX=4081 GN=101265664 PE=3 SV=1
Present	-2.20994	-0.547338	-9.32	-2.50953	-1.78468	-1.1534	-0.84178	-2.98154						5	5	5	10	10	10	69.446	0	13.003	6281000	123	0.437716	1.95635	0.979869	A0A3Q7GFN2	A0A3Q7GFN2	721	tr|A0A3Q7GFN2|A0A3Q7GFN2_SOLLC Malectin_like domain-containing protein OS=Solanum lycopersicum OX=4081 GN=101265022 PE=4 SV=1
Present	-1.77988	-9.32	-9.32	-9.32	-1.42721	-1.93905	-9.32	-9.32						3	3	3	14.3	14.3	14.3	14.172	0.00069013	4.6043	2458700	24	0.275645	1.9334	0.66612	Q672Q9	Q672Q9	1808	tr|Q672Q9|Q672Q9_SOLLC Acyl carrier protein OS=Solanum lycopersicum OX=4081 GN=543929 PE=2 SV=1
Present	-2.50571	0.746886	-1.78148	-2.91018	-0.249292	0.540504	0.718714	0.252321						10	10	7	38.2	38.2	27	34.01	0	89.245	7754400	115	1.19961	1.92818	2.27591	Q40144	Q40144	1798	sp|Q40144|XTH1_SOLLC Probable xyloglucan endotransglucosylase/hydrolase 1 OS=Solanum lycopersicum OX=4081 GN=XTH1 PE=2 SV=1
Present	0.527313	-0.586291	4.1244	3.49039	4.58637	0.43607	5.51678	4.59486						35	35	1	32.5	32.5	1.3	121.71	0	323.31	149570000	926	0.547431	1.89457	1.1777	P85997;A0A3Q7E8Z4	P85997	1771	sp|P85997|UP01_SOLLC Unknown protein 1 (Fragment) OS=Solanum lycopersicum OX=4081 PE=1 SV=1
Present	-9.32	-9.32	-9.32	-5.1741	-9.32	-3.44593	-9.32	-3.4871						4	4	4	10.9	10.9	10.9	48.966	0	136.51	8925600	123	0.423513	1.89027	0.953559	A0A3Q7FS70	A0A3Q7FS70	521	tr|A0A3Q7FS70|A0A3Q7FS70_SOLLC SPARK domain-containing protein OS=Solanum lycopersicum OX=4081 GN=101254259 PE=4 SV=1
Present	-1.39335	-9.32	-0.311749	-1.53827	-0.827085	-1.23138	-2.8978	-0.0673447						6	6	3	23.7	23.7	15.2	35.076	0	33.166	11396000	166	0.380023	1.88494	0.871774	A0A3Q7F5X6	A0A3Q7F5X6	326	tr|A0A3Q7F5X6|A0A3Q7F5X6_SOLLC Thioredoxin reductase OS=Solanum lycopersicum OX=4081 PE=3 SV=1
Present	-9.32	-2.06503	1.28812	0.449471	-1.51702	-0.629117	-0.333628	0.291481						17	17	17	49.7	49.7	49.7	42.258	0	317.22	32297000	412	0.324582	1.86479	0.764404	A0A3Q7EUQ6	A0A3Q7EUQ6	234	tr|A0A3Q7EUQ6|A0A3Q7EUQ6_SOLLC Uncharacterized protein OS=Solanum lycopersicum OX=4081 GN=100191110 PE=3 SV=1
Present	-0.199175	0.511371	-9.32	0.0983343	-0.800424	0.940003	-0.344032	-1.28233						6	6	6	47.7	47.7	47.7	19.62	0	104.31	24876000	244	0.326394	1.85567	0.767976	A0A3Q7F6X3	A0A3Q7F6X3	340	tr|A0A3Q7F6X3|A0A3Q7F6X3_SOLLC PITH domain-containing protein OS=Solanum lycopersicum OX=4081 GN=101263466 PE=4 SV=1
Present	-9.32	-9.32	-1.15699	-0.747592	-0.804953	-1.76142	-9.32	-1.41942						10	9	7	41.3	37.3	33.7	28.814	0	89.127	9489900	109	0.232414	1.8097	0.575962	P93212;A0A3Q7G8G7;P93213	P93212;A0A3Q7G8G7	1776	sp|P93212|14337_SOLLC 14-3-3 protein 7 OS=Solanum lycopersicum OX=4081 GN=TFT7 PE=2 SV=2;tr|A0A3Q7G8G7|A0A3Q7G8G7_SOLLC 14_3_3 domain-containing protein OS=Solanum lycopersicum OX=4081 PE=3 SV=1
Present	-9.32	-9.32	-1.9854	-1.40992	-0.80368	-7.09886	-5.26623	-1.78127						10	10	10	13.8	13.8	13.8	111.15	0	104.06	8725200	114	0.276643	1.77132	0.668163	F8WS84;A0A3Q7G5S2	F8WS84	1696	tr|F8WS84|F8WS84_SOLLC Leucine rich repeat receptor protein kinase CLAVATA1 OS=Solanum lycopersicum OX=4081 GN=SlpCLV1 PE=2 SV=1
Present	-9.32	-9.32	-9.32	-1.78961	-0.0571499	-9.32	-4.01984	-9.32						2	2	2	4.3	4.3	4.3	77.579	0	244.11	3521000	62	0.243274	1.75816	0.598941	A0A3Q7GG43	A0A3Q7GG43	723	tr|A0A3Q7GG43|A0A3Q7GG43_SOLLC Protein kinase domain-containing protein OS=Solanum lycopersicum OX=4081 GN=101265921 PE=3 SV=1
Present	-1.22538	-9.32	-9.32	-9.32	-2.08864	-1.44799	-9.32	-9.32						4	4	4	10.4	10.4	10.4	56.089	0	9.6012	2161500	30	0.238329	1.75219	0.588506	A0A3Q7IUK7	A0A3Q7IUK7	1402	tr|A0A3Q7IUK7|A0A3Q7IUK7_SOLLC Uncharacterized protein OS=Solanum lycopersicum OX=4081 GN=101247883 PE=3 SV=1
Present	-9.32	-9.32	-2.35185	-9.32	-9.32	-9.32	-2.48485	-2.2077						10	10	10	38.7	38.7	38.7	33.317	0	68.02	5554000	50	0.270347	1.74482	0.655254	A0A3Q7F7C5	A0A3Q7F7C5	343	tr|A0A3Q7F7C5|A0A3Q7F7C5_SOLLC Glucose-6-phosphate 1-epimerase OS=Solanum lycopersicum OX=4081 GN=101263563 PE=3 SV=1
Present	-6.61382	-9.32	-9.32	-0.757625	-3.3295	-9.32	-3.23226	-3.16879						4	4	4	19	19	19	32.089	0	24.665	4287600	92	0.286769	1.74022	0.688788	A0A3Q7FYL1	A0A3Q7FYL1	587	tr|A0A3Q7FYL1|A0A3Q7FYL1_SOLLC S-formylglutathione hydrolase OS=Solanum lycopersicum OX=4081 GN=101260331 PE=3 SV=1
Present	-3.44904	-1.37269	-1.28218	-1.6067	-1.49102	-0.408834	0.290346	0.792778						10	10	9	28.1	28.1	26.6	52.286	0	91.544	8804500	139	1.28606	1.72347	2.42155	A0A3Q7EP77;A0A494G8G1;A0A3Q7EX15	A0A3Q7EP77	184	tr|A0A3Q7EP77|A0A3Q7EP77_SOLLC Uncharacterized protein OS=Solanum lycopersicum OX=4081 PE=3 SV=1
Present	0.391321	-1.08332	-9.32	-2.30751	0.363115	-0.793399	-1.61617	-3.52685						3	3	3	5.2	5.2	5.2	83.619	0	13.908	5737700	79	0.308493	1.68655	0.732489	A0A3Q7H8H1	A0A3Q7H8H1	941	tr|A0A3Q7H8H1|A0A3Q7H8H1_SOLLC Uncharacterized protein OS=Solanum lycopersicum OX=4081 PE=3 SV=1
Present	-9.32	-9.32	-9.32	-2.92783	-3.60436	-1.90348	-9.32	-9.32						2	2	2	8.1	8.1	8.1	30.482	0.0012587	3.2718	699340	14	0.279049	1.685	0.67308	K4AZL0	K4AZL0	1705	tr|K4AZL0|K4AZL0_SOLLC Plasmamembrane intrinsic protein 12 OS=Solanum lycopersicum OX=4081 GN=PIP1;2 PE=2 SV=1
Present	-9.32	-9.32	-2.15995	-9.32	-9.32	-9.32	-4.194	-0.594283						13	13	13	39.7	39.7	39.7	39.638	0	130.04	15548000	166	0.244379	1.67292	0.601265	A0A3Q7IQB7;A0A3Q7FY27	A0A3Q7IQB7	1364	tr|A0A3Q7IQB7|A0A3Q7IQB7_SOLLC Uncharacterized protein OS=Solanum lycopersicum OX=4081 GN=101249417 PE=4 SV=1
Present	-9.32	-9.32	-1.31464	-1.63459	-9.32	-0.0392027	-4.1673	-1.42529						7	7	7	31.3	31.3	31.3	33.404	0	32.254	10305000	100	0.217128	1.65936	0.543216	Q9XGI9	Q9XGI9	1842	sp|Q9XGI9|AGUB_SOLLC N-carbamoylputrescine amidase OS=Solanum lycopersicum OX=4081 GN=CPA PE=2 SV=1
Present	-0.776054	-3.05842	-9.32	-9.32	-1.45444	-2.58141	-2.54878	-9.32						16	16	16	34.4	34.4	34.4	64.339	0	139.8	14111000	269	0.234211	1.64246	0.579781	A0A3Q7FZR4	A0A3Q7FZR4	599	tr|A0A3Q7FZR4|A0A3Q7FZR4_SOLLC LRRNT_2 domain-containing protein OS=Solanum lycopersicum OX=4081 GN=101246704 PE=3 SV=1
Present	-9.32	-9.32	-3.15295	-9.32	-4.39708	-9.32	-9.32	-1.51965						12	12	7	10.3	10.3	6.2	192.65	0	73.309	5042700	102	0.274575	1.63906	0.663931	A0A3Q7HNN1;A0A3Q7FM19	A0A3Q7HNN1;A0A3Q7FM19	1067	tr|A0A3Q7HNN1|A0A3Q7HNN1_SOLLC Clathrin heavy chain OS=Solanum lycopersicum OX=4081 GN=101250125 PE=3 SV=1;tr|A0A3Q7FM19|A0A3Q7FM19_SOLLC Clathrin heavy chain OS=Solanum lycopersicum OX=4081 GN=101259922 PE=3 SV=1
Present	-9.32	-1.43861	-9.32	-2.2136	-2.19902	-1.64982	-2.63491	-9.32						9	9	9	7.3	7.3	7.3	170.25	0	51.964	6814300	109	0.232131	1.62212	0.57536	A0A3Q7F4L9;A0A3Q7FFS6	A0A3Q7F4L9	315	tr|A0A3Q7F4L9|A0A3Q7F4L9_SOLLC Uncharacterized protein OS=Solanum lycopersicum OX=4081 PE=4 SV=1
Present	-9.32	-9.32	-2.56867	-9.32	-9.32	-1.45622	-9.32	-3.97929						9	9	3	20.8	20.8	7.6	52.059	0	20.571	3845600	20	0.25386	1.61329	0.621118	A0A3Q7GNF6	A0A3Q7GNF6	772	tr|A0A3Q7GNF6|A0A3Q7GNF6_SOLLC Serine hydroxymethyltransferase OS=Solanum lycopersicum OX=4081 GN=101256090 PE=3 SV=1
Present	-9.32	-9.32	-4.36931	-2.94901	-3.03418	-4.51169	-9.32	-2.66281						15	15	15	43.8	43.8	43.8	52.813	0	227.94	22122000	249	0.298075	1.60741	0.711622	A0A3Q7FNP5	A0A3Q7FNP5	489	tr|A0A3Q7FNP5|A0A3Q7FNP5_SOLLC Uncharacterized protein OS=Solanum lycopersicum OX=4081 GN=101265910 PE=3 SV=1
Present	-9.32	-9.32	-2.2494	-1.84836	-3.1653	-9.32	-1.99404	-1.90052						7	7	7	25.2	25.2	25.2	37.836	0	24.904	4311200	98	0.233978	1.58948	0.579287	A0A3Q7GX85;A0A3Q7ITC1	A0A3Q7GX85	831	tr|A0A3Q7GX85|A0A3Q7GX85_SOLLC PEROXIDASE_4 domain-containing protein OS=Solanum lycopersicum OX=4081 PE=3 SV=1
Present	-9.32	-9.32	-3.0085	-3.88521	-9.32	-9.32	-1.48093	0.832169						6	1	1	17.2	3.4	3.4	53.478	0	20.765	1254500	23	0.195891	1.56124	0.496875	A0A3Q7F328	A0A3Q7F328	296	tr|A0A3Q7F328|A0A3Q7F328_SOLLC Uncharacterized protein OS=Solanum lycopersicum OX=4081 PE=3 SV=1
Present	-9.32	-9.32	1.44189	-0.377849	-3.46521	-9.32	0.517111	0.86797						10	9	9	11.8	11.2	11.2	123.74	0	150.69	14487000	185	0.159522	1.54396	0.41497	A0A3Q7GM93;Q43143	A0A3Q7GM93;Q43143	756	tr|A0A3Q7GM93|A0A3Q7GM93_SOLLC Pectinesterase OS=Solanum lycopersicum OX=4081 PE=3 SV=1;sp|Q43143|PMEU1_SOLLC Pectinesterase/pectinesterase inhibitor U1 OS=Solanum lycopersicum OX=4081 GN=PMEU1 PE=2 SV=1
Present	-9.32	-9.32	-9.32	-0.769752	-0.793082	-9.32	-3.18319	-9.32						20	5	1	32.2	8.7	1.7	126.78	0	44.89	2876400	45	0.198001	1.52837	0.501526	A0A3Q7HQM5	A0A3Q7HQM5	1081	tr|A0A3Q7HQM5|A0A3Q7HQM5_SOLLC Catechol oxidase OS=Solanum lycopersicum OX=4081 PE=3 SV=1
Present	-9.32	-2.45179	-9.32	-9.32	-9.32	-2.38002	-9.32	-3.35927						5	3	3	19	14.7	14.7	26.044	0	6.7822	4103300	61	0.240727	1.50813	0.593572	A0A3Q7FCJ1	A0A3Q7FCJ1	396	tr|A0A3Q7FCJ1|A0A3Q7FCJ1_SOLLC Uncharacterized protein OS=Solanum lycopersicum OX=4081 GN=101249214 PE=4 SV=1
Present	-9.32	-1.95604	-9.32	-9.32	-3.17663	-9.32	-9.32	-2.12947						4	4	4	7.3	7.3	7.3	56.789	0	7.9778	3952400	66	0.224276	1.49249	0.55859	A0A3Q7I9B7	A0A3Q7I9B7	1247	tr|A0A3Q7I9B7|A0A3Q7I9B7_SOLLC Uncharacterized protein OS=Solanum lycopersicum OX=4081 PE=4 SV=1
Present	-9.32	0.564498	-9.32	-9.32	-2.11319	-9.32	-9.32	-0.688488						4	4	3	30.8	30.8	24.4	26.192	0	116.43	5523900	107	0.1707	1.48846	0.440512	A0A3Q7IQL4	A0A3Q7IQL4	1365	tr|A0A3Q7IQL4|A0A3Q7IQL4_SOLLC Dirigent protein OS=Solanum lycopersicum OX=4081 PE=3 SV=1
Present	-2.36859	-9.32	0.301515	-0.109057	-2.36304	-0.754132	-1.73795	-0.790166						8	7	7	11.2	10.1	10.1	84.053	0	48.618	9950200	157	0.266255	1.46271	0.646826	A0A3Q7H8Z3	A0A3Q7H8Z3	945	tr|A0A3Q7H8Z3|A0A3Q7H8Z3_SOLLC Uncharacterized protein OS=Solanum lycopersicum OX=4081 PE=4 SV=1
Present	-3.62597	-0.861333	-0.7531	-0.366027	0.630896	0.0576239	1.13264	-1.68147						7	7	7	33.3	33.3	33.3	29.528	0	15.499	5321500	92	0.725261	1.43653	1.48434	A0A3Q7I2A4	A0A3Q7I2A4	1186	tr|A0A3Q7I2A4|A0A3Q7I2A4_SOLLC Uncharacterized protein OS=Solanum lycopersicum OX=4081 GN=101252626 PE=4 SV=1
Present	2.08356	1.51458	1.5335	-1.87605	1.47704	1.96552	3.31552	2.22078						16	16	16	51.2	51.2	51.2	40.857	0	142.21	34083000	359	0.705493	1.43082	1.45084	A0A3Q7J566	A0A3Q7J566	1479	tr|A0A3Q7J566|A0A3Q7J566_SOLLC Uncharacterized protein OS=Solanum lycopersicum OX=4081 GN=101257443 PE=3 SV=1
Present	5.23206	4.71791	7.06372	6.34963	7.54943	6.14427	8.39835	6.98372						26	26	26	66.1	66.1	66.1	52.566	0	323.31	728090000	1444	1.03738	1.42811	2.00528	A0A3Q7IGR5	A0A3Q7IGR5	1291	tr|A0A3Q7IGR5|A0A3Q7IGR5_SOLLC LRRNT_2 domain-containing protein OS=Solanum lycopersicum OX=4081 GN=101262461 PE=3 SV=1
Present	-2.13473	-9.32	-9.32	-9.32	-3.57706	-2.22433	-9.32	-9.32						4	4	4	15.3	15.3	15.3	42.783	0	78.08	4158800	54	0.217732	1.41333	0.544519	A0A3Q7J0J3	A0A3Q7J0J3	1437	tr|A0A3Q7J0J3|A0A3Q7J0J3_SOLLC Uncharacterized protein OS=Solanum lycopersicum OX=4081 PE=3 SV=1
Present	-9.32	-1.85299	-1.067	-0.801089	-1.47428	-1.59051	-1.92608	-2.46289						11	11	11	5.2	5.2	5.2	246.96	0	27.178	7060000	140	0.284063	1.39683	0.683292	A0A3Q7F3X3	A0A3Q7F3X3	307	tr|A0A3Q7F3X3|A0A3Q7F3X3_SOLLC Uncharacterized protein ycf23 OS=Solanum lycopersicum OX=4081 PE=3 SV=1
Present	0.8505	1.14785	2.57975	1.50423	3.29775	1.54195	4.13204	2.69345						17	17	17	61.6	61.6	61.6	42.9	0	323.31	41107000	361	1.09775	1.39572	2.10571	A0A3Q7ESD4;A0A3Q7I4Y2;A0A3Q7GB72	A0A3Q7ESD4	211	tr|A0A3Q7ESD4|A0A3Q7ESD4_SOLLC LRRNT_2 domain-containing protein OS=Solanum lycopersicum OX=4081 PE=3 SV=1
Present	-2.55897	-9.32	-9.32	-9.32	-9.32	-1.34666	-4.97931	-9.32						3	3	3	41.7	41.7	41.7	14.565	0	17.354	2270200	39	0.216463	1.38825	0.541778	A0A3Q7ELN5	A0A3Q7ELN5	158	tr|A0A3Q7ELN5|A0A3Q7ELN5_SOLLC Cytochrome b5 heme-binding domain-containing protein OS=Solanum lycopersicum OX=4081 PE=3 SV=1
Present	-9.32	-9.32	-1.57257	-9.32	-9.32	-9.32	-3.2797	-2.17557						15	8	8	45	33.8	33.8	35.816	0	60.641	7812400	84	0.196807	1.35933	0.498896	A0A3Q7HA31;A0A3Q7HDS5;A0A3Q7HWV4;A0A3Q7H3M2;A0A3Q7GKW8;A0A3Q7JR84	A0A3Q7HA31;A0A3Q7HDS5	949	tr|A0A3Q7HA31|A0A3Q7HA31_SOLLC Peroxidase OS=Solanum lycopersicum OX=4081 GN=543959 PE=3 SV=1;tr|A0A3Q7HDS5|A0A3Q7HDS5_SOLLC Peroxidase OS=Solanum lycopersicum OX=4081 GN=101246070 PE=3 SV=1
Present	-9.32	-3.5162	0.191176	0.186954	-0.54355	-4.10838	-2.44239	0						12	12	12	30.2	30.2	30.2	59.483	0	78.773	8287100	150	0.220773	1.34094	0.551069	A0A3Q7ESI1;A0A3Q7IWI0	A0A3Q7ESI1	213	tr|A0A3Q7ESI1|A0A3Q7ESI1_SOLLC Uncharacterized protein OS=Solanum lycopersicum OX=4081 PE=4 SV=1
Present	-2.83404	-3.04725	-9.32	-9.32	-1.67978	1.01421	-9.32	-9.32						6	6	6	50.9	50.9	50.9	12.17	0	220.24	10685000	98	0.154688	1.30393	0.403817	A0A3Q7FXB8	A0A3Q7FXB8	577	tr|A0A3Q7FXB8|A0A3Q7FXB8_SOLLC Uncharacterized protein OS=Solanum lycopersicum OX=4081 GN=101253883 PE=4 SV=1
Present	-1.48107	-9.32	-9.32	-9.32	-1.92587	-9.32	-9.32	-3.76088						11	10	9	19.1	17.9	16.3	72.969	0	63.689	3317400	68	0.182721	1.27858	0.467607	A0A3Q7ERM5;A0A3Q7FBU5	A0A3Q7ERM5;A0A3Q7FBU5	206	tr|A0A3Q7ERM5|A0A3Q7ERM5_SOLLC Uncharacterized protein OS=Solanum lycopersicum OX=4081 GN=101267273 PE=3 SV=1;tr|A0A3Q7FBU5|A0A3Q7FBU5_SOLLC Uncharacterized protein OS=Solanum lycopersicum OX=4081 GN=101244620 PE=3 SV=1
Present	-9.32	-1.62563	-1.82308	-9.32	-3.22139	-1.767	-9.32	-2.67855						5	5	5	16.7	16.7	16.7	52.172	0	21.236	3351400	40	0.178386	1.27544	0.457879	A0A3Q7G0N6	A0A3Q7G0N6	606	tr|A0A3Q7G0N6|A0A3Q7G0N6_SOLLC Carboxypeptidase OS=Solanum lycopersicum OX=4081 GN=101250880 PE=3 SV=1
Present	-2.39471	-2.97211	-1.85502	-2.78893	0.211088	-0.153577	-2.83552	-2.2218						10	10	10	40.1	40.1	40.1	36.536	0	81.947	4387600	90	0.78297	1.25274	1.58159	A0A3Q7FFR5	A0A3Q7FFR5	422	tr|A0A3Q7FFR5|A0A3Q7FFR5_SOLLC Peroxidase OS=Solanum lycopersicum OX=4081 GN=101265511 PE=3 SV=1
Present	-9.32	-2.44975	1.92858	0.697585	1.17288	-5.32237	0.390663	-0.475088						12	12	4	31.2	31.2	10	59.396	0	113.93	13475000	147	0.162356	1.22742	0.421479	A0A3Q7F5K0	A0A3Q7F5K0	323	tr|A0A3Q7F5K0|A0A3Q7F5K0_SOLLC Pectinesterase OS=Solanum lycopersicum OX=4081 GN=101260787 PE=3 SV=1
Present	-4.54413	0.725772	0.867293	0.337214	1.39313	-1.12747	-0.35737	2.32249						29	17	16	18.5	10.5	9.4	488.92	0	323.31	25753000	215	0.340386	1.21116	0.795404	A0A3Q7HTM2	A0A3Q7HTM2	1106	tr|A0A3Q7HTM2|A0A3Q7HTM2_SOLLC Uncharacterized protein OS=Solanum lycopersicum OX=4081 PE=3 SV=1
Present	-1.34766	-1.7344	2.38513	2.08778	2.79187	-1.84441	2.8969	2.35028						11	11	11	44.9	44.9	44.9	34.281	0	323.31	96618000	657	0.322717	1.20095	0.760723	A0A3Q7JG93	A0A3Q7JG93	1552	tr|A0A3Q7JG93|A0A3Q7JG93_SOLLC Pectinesterase OS=Solanum lycopersicum OX=4081 PE=4 SV=1
Present	-0.775688	0.264071	2.43957	0.545047	0.766026	0.776601	3.28854	2.42966						9	9	9	27.1	27.1	27.1	41.85	0	323.31	49353000	338	0.619444	1.19696	1.30348	A0A3Q7H377	A0A3Q7H377	892	tr|A0A3Q7H377|A0A3Q7H377_SOLLC Glyco_18 domain-containing protein OS=Solanum lycopersicum OX=4081 GN=101257783 PE=4 SV=1
Present	-3.84368	-4.12914	-9.32	0.177253	-9.32	-0.32681	-2.00041	-0.688835						7	7	7	52	52	52	22.47	0	260.24	8481600	88	0.160078	1.19488	0.41625	A0A3Q7FP29	A0A3Q7FP29	495	tr|A0A3Q7FP29|A0A3Q7FP29_SOLLC Uncharacterized protein OS=Solanum lycopersicum OX=4081 PE=3 SV=1
Present	0.845951	-0.099494	1.48403	2.5562	2.78877	2.76695	1.82538	2.05569						20	20	20	56.8	56.8	56.8	50.268	0	312.88	82918000	677	0.977911	1.16252	1.9065	A0A3Q7HVG8	A0A3Q7HVG8	1125	tr|A0A3Q7HVG8|A0A3Q7HVG8_SOLLC Aminotran_1_2 domain-containing protein OS=Solanum lycopersicum OX=4081 GN=101252192 PE=3 SV=1
Present	-3.30204	-9.32	-9.32	-3.04702	-9.32	-3.8641	-2.5768	-4.67581						4	4	4	16	16	16	28.647	0	6.7214	2217800	31	0.194606	1.13809	0.494038	A0A3Q7H727;A0A3Q7FXK5	A0A3Q7H727	930	tr|A0A3Q7H727|A0A3Q7H727_SOLLC GRAM domain-containing protein OS=Solanum lycopersicum OX=4081 GN=101253700 PE=3 SV=1
Present	-9.32	-3.69399	-9.32	-2.9058	-9.32	-1.19037	-0.936932	-9.32						4	4	4	14.8	14.8	14.8	43.421	0	13.422	1639200	32	0.143797	1.11812	0.378442	A0A3Q7HTJ0	A0A3Q7HTJ0	1105	tr|A0A3Q7HTJ0|A0A3Q7HTJ0_SOLLC Uncharacterized protein OS=Solanum lycopersicum OX=4081 PE=4 SV=1
Present	0.0680237	0.498618	2.21622	0.0198526	1.84937	1.29454	2.38219	1.62165						13	13	13	42.6	42.6	42.6	39.013	0	68.324	76541000	470	0.987785	1.08626	1.9229	A0A3Q7GLK1	A0A3Q7GLK1	749	tr|A0A3Q7GLK1|A0A3Q7GLK1_SOLLC Uncharacterized protein OS=Solanum lycopersicum OX=4081 PE=3 SV=1
Present	0.804581	2.27813	1.47885	0.984189	1.39162	2.79145	2.90153	2.78675						10	9	5	31.6	29.3	18.9	33.867	0	54.355	34299000	273	1.16404	1.0814	2.21635	A0A3Q7HEE3	A0A3Q7HEE3	984	tr|A0A3Q7HEE3|A0A3Q7HEE3_SOLLC Bulb-type lectin domain-containing protein OS=Solanum lycopersicum OX=4081 PE=4 SV=1
Present	-9.32	-5.43979	-9.32	-3.3212	-1.46204	-9.32	-9.32	-2.98731						5	5	5	21.7	21.7	21.7	24.264	0	212.64	4496500	103	0.162751	1.07791	0.422385	A0A3Q7F898	A0A3Q7F898	351	tr|A0A3Q7F898|A0A3Q7F898_SOLLC Peptidylprolyl isomerase OS=Solanum lycopersicum OX=4081 PE=4 SV=1
Present	-2.86968	-2.69399	-1.207	-0.0959406	-1.588	-2.45375	0.714325	0.726843						13	13	13	21.8	21.8	21.8	69.661	0	171.74	36394000	338	0.460801	1.06651	1.02225	A0A3Q7IM48;A0A3Q7J9A1;A0A3Q7E6L3;A0A3Q7JW95;A0A3Q7HVQ8	A0A3Q7IM48	1322	tr|A0A3Q7IM48|A0A3Q7IM48_SOLLC Protein-serine/threonine phosphatase OS=Solanum lycopersicum OX=4081 PE=3 SV=1
Present	-9.32	-2.2885	2.10741	-2.54487	1.32513	0.298697	-0.186651	-9.32						7	7	7	25.4	25.4	25.4	39.694	0	32.911	13793000	59	0.113036	1.04078	0.304766	G1DEX3	G1DEX3	1697	tr|G1DEX3|G1DEX3_SOLLC Cutin-deficient 1 protein OS=Solanum lycopersicum OX=4081 GN=101254153 PE=3 SV=1
Present	0.127346	-9.32	-1.5936	-1.17781	3.14856	-0.0232077	-9.32	-1.62881						2	2	2	17.4	17.4	17.4	14.249	0	16.156	10120000	55	0.112718	1.03515	0.303987	A0A3Q7H7C1;A0A3Q7H7T1	A0A3Q7H7C1;A0A3Q7H7T1	933	tr|A0A3Q7H7C1|A0A3Q7H7C1_SOLLC Phytocyanin domain-containing protein OS=Solanum lycopersicum OX=4081 PE=4 SV=1;tr|A0A3Q7H7T1|A0A3Q7H7T1_SOLLC Phytocyanin domain-containing protein OS=Solanum lycopersicum OX=4081 PE=4 SV=1
Present	4.26849	7.93937	7.72894	6.82878	7.38593	7.05251	7.80697	8.64398						13	13	13	50.7	50.7	50.7	31.258	0	323.31	1587600000	1591	0.522037	1.03095	1.13266	A0A3Q7GMW3;A0A3Q7FDY5;A0A3Q7ELB1;A0A3Q7EL70;A0A3Q7ELC0	A0A3Q7GMW3	765	tr|A0A3Q7GMW3|A0A3Q7GMW3_SOLLC Glyco_hydro_18 domain-containing protein OS=Solanum lycopersicum OX=4081 GN=101253788 PE=3 SV=1
Present	-0.85902	-1.42124	-2.63232	-0.795022	-0.191301	0.689046	-0.832184	-1.27091						7	7	7	10.8	10.8	10.8	72.203	0	69.614	10121000	152	0.855807	1.02556	1.70343	A0A3Q7JRX0	A0A3Q7JRX0	1581	tr|A0A3Q7JRX0|A0A3Q7JRX0_SOLLC Uncharacterized protein OS=Solanum lycopersicum OX=4081 PE=3 SV=1
Present	-4.7345	-0.0242949	0.133166	-1.26847	-1.72046	-1.37791	-0.340942	1.53683						17	17	17	43.5	43.5	43.5	53.002	0	323.31	19587000	245	0.312539	0.997903	0.740551	A0A3Q7FBF5	A0A3Q7FBF5	384	tr|A0A3Q7FBF5|A0A3Q7FBF5_SOLLC Carboxypeptidase OS=Solanum lycopersicum OX=4081 PE=3 SV=1
Present	-0.911266	-3.56329	-9.32	-9.32	-9.32	0.112458	-9.32	-0.618811						4	4	4	32.4	32.4	32.4	14.495	0	92.799	NaN	122	0.108859	0.992052	0.294514	A0A3Q7IIS3	A0A3Q7IIS3	1298	tr|A0A3Q7IIS3|A0A3Q7IIS3_SOLLC Uncharacterized protein OS=Solanum lycopersicum OX=4081 PE=3 SV=1
Present	1.67323	2.95744	4.37073	4.37027	4.46321	2.96785	4.85439	5.04395						18	17	13	46.3	44.5	35.3	56.373	0	323.31	195010000	976	0.579874	0.989434	1.23469	A0A3Q7IZ37	A0A3Q7IZ37	1421	tr|A0A3Q7IZ37|A0A3Q7IZ37_SOLLC Carboxypeptidase OS=Solanum lycopersicum OX=4081 GN=101258820 PE=3 SV=1
Present	2.94961	2.5519	5.15254	5.30183	5.4571	3.47608	5.76003	5.21124						23	23	21	67.7	67.7	65.3	44.991	0	323.31	NaN	1319	0.51319	0.98714	1.11687	A0A3Q7FY29;A0A3Q7FJJ2	A0A3Q7FY29	585	tr|A0A3Q7FY29|A0A3Q7FY29_SOLLC Patatin OS=Solanum lycopersicum OX=4081 GN=101249694 PE=3 SV=1
Present	0.445509	0.108685	-9.32	-9.32	0.127825	-0.585305	-9.32	-4.37747						2	2	2	5.9	5.9	5.9	50.085	0	28.129	4775700	99	0.102746	0.982715	0.279397	A0A3Q7FB22;A0A3Q7FJ46	A0A3Q7FB22;A0A3Q7FJ46	377	tr|A0A3Q7FB22|A0A3Q7FB22_SOLLC COBRA-like protein OS=Solanum lycopersicum OX=4081 PE=3 SV=1;tr|A0A3Q7FJ46|A0A3Q7FJ46_SOLLC COBRA-like protein OS=Solanum lycopersicum OX=4081 PE=3 SV=1
Present	-1.31593	4.26624	2.59073	3.36536	1.38194	2.75442	3.81845	4.75984						14	14	14	14.1	14.1	14.1	144.98	0	323.31	97454000	334	0.276024	0.952065	0.666897	A0A3Q7HDB6	A0A3Q7HDB6	970	tr|A0A3Q7HDB6|A0A3Q7HDB6_SOLLC Uncharacterized protein OS=Solanum lycopersicum OX=4081 PE=4 SV=1
Present	-2.30415	-0.6461	-0.374763	0.0806475	0.826138	1.53128	-0.302359	-1.49321						16	16	3	41.8	41.8	9.2	48.609	0	61.123	11476000	182	0.52046	0.951553	1.12985	A0A3Q7JP21	A0A3Q7JP21	1571	tr|A0A3Q7JP21|A0A3Q7JP21_SOLLC Uncharacterized protein OS=Solanum lycopersicum OX=4081 PE=4 SV=1
Present	-2.99743	-2.5839	-2.98711	-9.32	-3.15771	-2.06173	-3.89209	-4.99005						9	9	9	23.7	23.7	23.7	45.598	0	161.76	9822400	149	0.218675	0.946713	0.546551	A0A3Q7HV74	A0A3Q7HV74	1122	tr|A0A3Q7HV74|A0A3Q7HV74_SOLLC TPR_REGION domain-containing protein OS=Solanum lycopersicum OX=4081 GN=101268416 PE=3 SV=1
Present	-2.75479	-2.67169	-0.719933	-1.35436	0.341009	-3.86615	0.783039	-0.988861						13	13	13	23.8	23.8	23.8	96.808	0	323.31	20007000	329	0.348619	0.942452	0.811424	A0A3Q7HMW3	A0A3Q7HMW3	1062	tr|A0A3Q7HMW3|A0A3Q7HMW3_SOLLC Protein kinase domain-containing protein OS=Solanum lycopersicum OX=4081 GN=101254001 PE=3 SV=1
Present	-9.32	-9.32	-0.400933	-1.01582	-2.59795	-2.96365	-1.44148	-9.32						7	7	5	23.7	23.7	17.5	45.543	0	22.892	7637400	81	0.113232	0.933419	0.305245	A0A3Q7JBJ3	A0A3Q7JBJ3	1515	tr|A0A3Q7JBJ3|A0A3Q7JBJ3_SOLLC Uncharacterized protein OS=Solanum lycopersicum OX=4081 GN=101249056 PE=3 SV=1
Present	-1.3597	-3.22578	0.917132	1.27849	0.605873	-1.47535	0.981604	1.22455						16	16	16	36.3	36.3	36.3	70.096	0	148.88	40069000	411	0.324174	0.931633	0.763599	P29000;A0A3Q7FNF0	P29000;A0A3Q7FNF0	482	sp|P29000|INVA_SOLLC Acid beta-fructofuranosidase OS=Solanum lycopersicum OX=4081 GN=TIV1 PE=2 SV=1;tr|A0A3Q7FNF0|A0A3Q7FNF0_SOLLC Beta-fructofuranosidase OS=Solanum lycopersicum OX=4081 PE=3 SV=1
Present	-1.51843	-1.06246	-2.60853	-2.19328	0.331039	-1.07973	-1.37415	-1.70151						10	10	10	68.3	68.3	68.3	24.568	0	94.964	7181900	146	0.779348	0.889585	1.57551	A0A3Q7FAE2	A0A3Q7FAE2	369	tr|A0A3Q7FAE2|A0A3Q7FAE2_SOLLC Peptidylprolyl isomerase OS=Solanum lycopersicum OX=4081 PE=4 SV=1
Present	0.662209	0.425212	-9.32	0.218604	-2.09876	0.137197	1.45212	-3.94833						6	6	6	37.2	37.2	37.2	23.616	0	114.97	16598000	256	0.122241	0.889052	0.32714	A0A3Q7GJK2	A0A3Q7GJK2	737	tr|A0A3Q7GJK2|A0A3Q7GJK2_SOLLC DLH domain-containing protein OS=Solanum lycopersicum OX=4081 PE=4 SV=1
Present	3.02752	4.20402	2.61647	2.83049	3.01458	4.47364	4.00224	4.71854						13	13	13	59	59	59	41.313	0	272.62	NaN	670	0.857358	0.882624	1.70602	A0A3Q7EEZ8;K4D0A4;A0A3Q7EF39	A0A3Q7EEZ8;K4D0A4	108	tr|A0A3Q7EEZ8|A0A3Q7EEZ8_SOLLC Uncharacterized protein OS=Solanum lycopersicum OX=4081 PE=3 SV=1;tr|K4D0A4|K4D0A4_SOLLC Protein TIC 214 OS=Solanum lycopersicum OX=4081 PE=3 SV=1
Present	-1.36177	-2.14222	-2.33866	-9.32	-2.832	-5.00886	-3.09464	-0.699034						8	8	8	34	34	34	24.863	0	50.061	11480000	105	0.165817	0.882026	0.429395	A0A3Q7IP30	A0A3Q7IP30	1348	tr|A0A3Q7IP30|A0A3Q7IP30_SOLLC Alginate_lyase2 domain-containing protein OS=Solanum lycopersicum OX=4081 GN=101265388 PE=4 SV=1
Present	-0.942759	-2.47871	0.276164	-1.46923	-0.823564	-1.27195	-0.157928	1.112						16	14	13	33.8	28.7	26.8	61.028	0	91.946	13920000	212	0.516511	0.868275	1.1228	A0A3Q7JE38	A0A3Q7JE38	1538	tr|A0A3Q7JE38|A0A3Q7JE38_SOLLC Uncharacterized protein OS=Solanum lycopersicum OX=4081 GN=101252861 PE=3 SV=1
Present	1.05116	1.88586	-0.481328	0.677426	2.09586	1.7589	1.21439	1.52391						11	11	11	47.2	47.2	47.2	26.96	0	184.37	45815000	298	0.821371	0.864985	1.64593	A0A3Q7FR24	A0A3Q7FR24	512	tr|A0A3Q7FR24|A0A3Q7FR24_SOLLC Uncharacterized protein OS=Solanum lycopersicum OX=4081 GN=101262296 PE=3 SV=1
Present	-9.32	-0.468316	-0.402221	-9.32	-2.59354	-9.32	-2.27266	-1.87109						6	6	5	18.1	18.1	15.7	50.503	0	42.134	9661400	144	0.101699	0.863311	0.276793	Q84P53;A0A3Q7J2V8	Q84P53;A0A3Q7J2V8	1457	sp|Q84P53|GATP2_SOLLC Gamma aminobutyrate transaminase 2 OS=Solanum lycopersicum OX=4081 GN=GABA-TP2 PE=1 SV=1;tr|A0A3Q7J2V8|A0A3Q7J2V8_SOLLC Uncharacterized protein OS=Solanum lycopersicum OX=4081 GN=543874 PE=3 SV=1
Present	-1.70619	-3.62769	-3.35013	-1.8833	-2.18981	-2.08613	-3.67423	0.821224						21	16	16	25.7	21.5	21.5	92.589	0	36.719	5199400	114	0.34748	0.859587	0.809213	E0Z1D0;P49037;A0A3Q7J3I1;A0A3Q7I9C3	E0Z1D0	1693	tr|E0Z1D0|E0Z1D0_SOLLC Sucrose synthase OS=Solanum lycopersicum OX=4081 GN=SUS3 PE=3 SV=1
Present	0.587059	-0.0504103	0.318425	-0.0234518	1.46269	0.0501375	0.662142	2.06591						11	11	11	32.6	32.6	32.6	48.895	0	25.102	19698000	150	0.92654	0.852315	1.82116	A0A3Q7HTR0	A0A3Q7HTR0	1107	tr|A0A3Q7HTR0|A0A3Q7HTR0_SOLLC Peptidase A1 domain-containing protein OS=Solanum lycopersicum OX=4081 PE=4 SV=1
Present	-1.75318	-0.27505	-4.93327	-9.32	0.262239	-0.525905	-9.32	-3.34521						7	4	4	34.4	21.6	21.6	26.117	0	61.319	3645800	69	0.10451	0.838156	0.283773	A0A3Q7EMP9	A0A3Q7EMP9	166	tr|A0A3Q7EMP9|A0A3Q7EMP9_SOLLC EF1_GNE domain-containing protein OS=Solanum lycopersicum OX=4081 PE=3 SV=1
Present	4.52388	4.69931	4.38459	4.02162	5.89837	5.65826	4.39861	5.00056						20	20	5	57.8	57.8	11.8	34.491	0	323.31	549010000	1031	1.19136	0.831601	2.26209	A0A3Q7JDI3;A0A3Q7IIZ0;A0A3Q7IIY2;K4D1M8	A0A3Q7JDI3	1532	tr|A0A3Q7JDI3|A0A3Q7JDI3_SOLLC Chitin-binding type-1 domain-containing protein OS=Solanum lycopersicum OX=4081 GN=101251136 PE=4 SV=1
Present	2.68144	1.26558	4.66498	4.19159	4.38148	2.93133	4.73717	4.07726						20	20	19	76.1	76.1	70.6	32.859	0	323.31	371110000	982	0.427459	0.830914	0.960887	A0A3Q7FS97	A0A3Q7FS97	523	tr|A0A3Q7FS97|A0A3Q7FS97_SOLLC Lactoylglutathione lyase OS=Solanum lycopersicum OX=4081 PE=3 SV=1
Present	2.41975	1.88393	4.20375	4.87397	4.5107	4.15183	4.1183	3.87298						28	28	14	72.1	72.1	36.9	47.798	0	323.31	314270000	1527	0.521389	0.818103	1.1315	P26300	P26300	1756	sp|P26300|ENO_SOLLC Enolase OS=Solanum lycopersicum OX=4081 GN=PGH1 PE=2 SV=1
Present	0.962097	2.46142	4.72031	3.12035	3.8319	2.58889	3.8638	4.24422						5	5	5	20.1	20.1	20.1	62.432	0	56.155	241940000	494	0.42214	0.816162	0.951006	A0A3Q7EP74	A0A3Q7EP74	183	tr|A0A3Q7EP74|A0A3Q7EP74_SOLLC Uncharacterized protein OS=Solanum lycopersicum OX=4081 PE=3 SV=1
Present	-1.35996	0.325206	-0.146457	0.303367	0.574104	0.583068	1.15662	0.00667						9	9	9	27.5	27.5	27.5	43.611	0	116.14	30222000	200	0.877061	0.799576	1.73885	A0A3Q7HFX0	A0A3Q7HFX0	999	tr|A0A3Q7HFX0|A0A3Q7HFX0_SOLLC Uncharacterized protein OS=Solanum lycopersicum OX=4081 GN=101255812 PE=3 SV=1
Present	0	-1.21185	1.3019	1.57871	0.97838	0.698243	1.25925	1.93093						8	6	3	17.2	13.1	6.2	58.75	0	14.344	12648000	132	0.531951	0.799512	1.15029	A0A3Q7HI26	A0A3Q7HI26	1026	tr|A0A3Q7HI26|A0A3Q7HI26_SOLLC Protein disulfide-isomerase OS=Solanum lycopersicum OX=4081 PE=3 SV=1
Present	-9.32	-9.32	0.169936	-0.0664835	-2.59996	-9.32	-2.49254	-1.04352						10	10	10	19	19	19	73.674	0	24.07	4884200	87	0.0850509	0.770132	0.234834	A0A3Q7HT63	A0A3Q7HT63	1100	tr|A0A3Q7HT63|A0A3Q7HT63_SOLLC Beta-fructofuranosidase OS=Solanum lycopersicum OX=4081 PE=3 SV=1
Present	-0.496922	-0.867326	-0.752234	0.438306	0.87289	0.514939	-0.112864	0.1192						13	7	7	54.8	31	31	28.624	0	30.801	22662000	255	1.08813	0.768085	2.08969	P93207;A0A3Q7H0L3	P93207;A0A3Q7H0L3	1774	sp|P93207|14310_SOLLC 14-3-3 protein 10 OS=Solanum lycopersicum OX=4081 GN=TFT10 PE=2 SV=2;tr|A0A3Q7H0L3|A0A3Q7H0L3_SOLLC 14_3_3 domain-containing protein OS=Solanum lycopersicum OX=4081 PE=3 SV=1
Present	0.445972	0.821811	2.81598	2.6537	2.90214	1.28987	2.72973	2.8572						22	22	15	55	55	37.8	52.81	0	323.31	106830000	828	0.47609	0.760373	1.05008	Q8GT30	Q8GT30	1818	tr|Q8GT30|Q8GT30_SOLLC Dihydrolipoyl dehydrogenase OS=Solanum lycopersicum OX=4081 GN=544237 PE=2 SV=1
Present	1.54369	-0.0238333	1.46363	1.66485	1.89518	1.39382	2.15219	2.24324						8	8	2	26.6	26.6	7.3	51.141	0	323.31	100030000	385	0.866911	0.759023	1.72194	O49877	O49877	1745	tr|O49877|O49877_SOLLC CYP1 OS=Solanum lycopersicum OX=4081 GN=C14 PE=2 SV=1
Present	0.708189	1.73334	-0.385694	-2.25735	0.939608	1.2203	0.884388	-0.226833						6	6	6	30.7	30.7	30.7	35.088	0	161.5	15518000	125	0.357383	0.754743	0.828384	A0A3Q7I9B1	A0A3Q7I9B1	1246	tr|A0A3Q7I9B1|A0A3Q7I9B1_SOLLC Uncharacterized protein OS=Solanum lycopersicum OX=4081 GN=101264067 PE=4 SV=1
Present	2.10758	2.46177	2.52366	1.1189	2.11409	2.36822	4.08338	2.65773						17	17	17	32.2	32.2	32.2	70.784	0	186.42	45853000	512	0.662076	0.75288	1.37682	A0A494G9H8;A0A3Q7GN51	A0A494G9H8	1597	tr|A0A494G9H8|A0A494G9H8_SOLLC SHSP domain-containing protein OS=Solanum lycopersicum OX=4081 PE=3 SV=1
Present	-9.32	-9.32	-2.96836	-2.89373	-9.32	-9.32	-2.46262	-0.412694						5	5	5	14.5	14.5	14.5	46.621	0	7.2787	595660	14	0.0919534	0.746693	0.252364	A0A3Q7F1D5	A0A3Q7F1D5	275	tr|A0A3Q7F1D5|A0A3Q7F1D5_SOLLC Peptidase A1 domain-containing protein OS=Solanum lycopersicum OX=4081 GN=101265702 PE=3 SV=1
Present	-1.50218	1.20377	-1.3225	-2.22426	0.259254	0.525699	-0.278513	-1.37589						9	9	9	30.5	30.5	30.5	40.756	0	96.806	16523000	216	0.377624	0.743929	0.867203	A0A3Q7HRC2	A0A3Q7HRC2	1085	tr|A0A3Q7HRC2|A0A3Q7HRC2_SOLLC Uncharacterized protein OS=Solanum lycopersicum OX=4081 GN=101262737 PE=4 SV=1
Present	2.91444	3.25313	6.14498	5.74009	5.82584	3.87376	6.04254	5.26965						17	17	17	20.3	20.3	20.3	130.12	0	323.31	NaN	1601	0.325858	0.739785	0.76692	A0A3Q7EUP2	A0A3Q7EUP2	232	tr|A0A3Q7EUP2|A0A3Q7EUP2_SOLLC Uncharacterized protein OS=Solanum lycopersicum OX=4081 PE=4 SV=1
Present	-1.10272	-1.81485	0.557637	-0.248271	1.45889	-2.75376	0.633297	0.987587						9	9	8	33.1	33.1	30.6	33.676	0	81.257	21312000	341	0.279169	0.733556	0.673324	A0A3Q7EU87;A0A3Q7IHG0	A0A3Q7EU87;A0A3Q7IHG0	230	tr|A0A3Q7EU87|A0A3Q7EU87_SOLLC Uncharacterized protein OS=Solanum lycopersicum OX=4081 PE=3 SV=1;tr|A0A3Q7IHG0|A0A3Q7IHG0_SOLLC Uncharacterized protein OS=Solanum lycopersicum OX=4081 GN=101250846 PE=3 SV=1
Present	-1.99236	-2.54048	-2.704	-2.4194	-1.64217	-2.04455	-0.546923	-2.49695						9	9	8	9.5	9.5	8	129.19	0	102.45	24009000	245	0.822654	0.731413	1.64808	A0A3Q7F171	A0A3Q7F171	272	tr|A0A3Q7F171|A0A3Q7F171_SOLLC Pept_C1 domain-containing protein OS=Solanum lycopersicum OX=4081 PE=3 SV=1
Present	-0.534941	-0.25953	0.546662	0.686891	0.976562	0.811997	1.39194	0.134575						11	10	9	28.3	24.2	22.5	44.285	0	23.78	28986000	278	0.918789	0.718998	1.80828	A0A3Q7JRP8	A0A3Q7JRP8	1579	tr|A0A3Q7JRP8|A0A3Q7JRP8_SOLLC Uncharacterized protein OS=Solanum lycopersicum OX=4081 PE=4 SV=1
Present	1.00553	1.30237	3.35502	3.40538	3.11369	2.6631	3.31694	2.83831						43	43	42	56.4	56.4	53.8	87.964	0	323.31	169750000	1457	0.493775	0.715935	1.08204	A0A3Q7HQL1	A0A3Q7HQL1	1080	tr|A0A3Q7HQL1|A0A3Q7HQL1_SOLLC Nudix hydrolase domain-containing protein OS=Solanum lycopersicum OX=4081 PE=4 SV=1
Present	-9.32	-9.32	2.4672	-3.23505	-9.32	-9.32	1.49433	0.593454						6	5	5	19.4	17.9	17.9	52.967	0	58.561	NaN	103	0.0613775	0.713908	0.173179	A0A3Q7JDJ0	A0A3Q7JDJ0	1535	tr|A0A3Q7JDJ0|A0A3Q7JDJ0_SOLLC Uncharacterized protein OS=Solanum lycopersicum OX=4081 GN=778274 PE=3 SV=1
Present	0.571718	-1.17053	1.45028	0.356513	1.62696	-0.82731	2.05895	1.09913						14	14	14	36.8	36.8	36.8	56.405	0	127.3	12675000	313	0.35325	0.687436	0.820399	A0A3Q7HTH7;A0A3Q7FTV8	A0A3Q7HTH7	1104	tr|A0A3Q7HTH7|A0A3Q7HTH7_SOLLC Carboxypeptidase OS=Solanum lycopersicum OX=4081 PE=3 SV=1
Present	-2.91875	-2.02664	-3.07293	-0.82776	-0.710365	-1.51066	-1.98372	-1.95492						6	6	6	23.1	23.1	23.1	32.108	0	37.835	8289900	136	0.519763	0.671605	1.1286	A0A3Q7H0S8	A0A3Q7H0S8	866	tr|A0A3Q7H0S8|A0A3Q7H0S8_SOLLC O-phosphoserine phosphohydrolase OS=Solanum lycopersicum OX=4081 GN=101264434 PE=3 SV=1
Present	-9.32	-3.70166	-2.82941	-9.32	-9.32	-9.32	-4.43853	0.530987						12	12	12	28.8	28.8	28.8	73.76	0	208.95	8448900	103	0.0805008	0.655884	0.223173	A0A3Q7F7L8;K4DEG9	A0A3Q7F7L8;K4DEG9	345	tr|A0A3Q7F7L8|A0A3Q7F7L8_SOLLC DHQ_synthase domain-containing protein OS=Solanum lycopersicum OX=4081 PE=3 SV=1;tr|K4DEG9|K4DEG9_SOLLC Uncharacterized protein OS=Solanum lycopersicum OX=4081 PE=4 SV=1
Present	6.32371	6.07378	4.12866	3.94794	6.76427	6.70977	4.7345	4.88258						13	13	12	65	65	65	25.973	0	323.31	534210000	696	0.332426	0.65426	0.779832	A0A3Q7HVV2	A0A3Q7HVV2	1131	tr|A0A3Q7HVV2|A0A3Q7HVV2_SOLLC Uncharacterized protein OS=Solanum lycopersicum OX=4081 PE=4 SV=1
Present	-9.32	-2.41278	-1.27997	0.195628	-1.86699	-3.91025	-2.15818	-2.27934						14	13	10	29.1	26.2	20.2	70.228	0	167.08	18010000	274	0.111748	0.65059	0.301611	A0A3Q7JAV3;P27058	A0A3Q7JAV3;P27058	1512	tr|A0A3Q7JAV3|A0A3Q7JAV3_SOLLC Malic enzyme OS=Solanum lycopersicum OX=4081 GN=544164 PE=3 SV=1;sp|P27058|SYST_SOLLC Systemin OS=Solanum lycopersicum OX=4081 PE=1 SV=1
Present	-1.22795	-2.41513	-1.32467	0.406358	0.425301	0.0494947	-0.978168	-1.51804						25	25	25	33.8	33.8	33.8	94.132	0	165.28	22255000	377	0.375933	0.634995	0.863979	A0A3Q7HMR2;A0A3Q7IJ97;A0A0D2XQM8	A0A3Q7HMR2;A0A3Q7IJ97	1061	tr|A0A3Q7HMR2|A0A3Q7HMR2_SOLLC Tr-type G domain-containing protein OS=Solanum lycopersicum OX=4081 PE=3 SV=1;tr|A0A3Q7IJ97|A0A3Q7IJ97_SOLLC Tr-type G domain-containing protein OS=Solanum lycopersicum OX=4081 PE=3 SV=1
Present	1.61257	0.0916967	4.61557	3.82976	4.48626	-0.224696	4.08254	4.34399						22	22	22	47.6	47.6	47.6	69.507	0	323.31	167790000	676	0.158796	0.634623	0.4133	A0A3Q7G7T0	A0A3Q7G7T0	653	tr|A0A3Q7G7T0|A0A3Q7G7T0_SOLLC Peroxidase OS=Solanum lycopersicum OX=4081 PE=3 SV=1
Present	0.611256	0.872176	0.587827	1.93005	1.69117	2.33868	1.05895	1.44104						23	23	22	19.4	19.4	18.5	166.27	0	323.31	53325000	718	0.747525	0.632131	1.52195	Q4PS96	Q4PS96	1804	tr|Q4PS96|Q4PS96_SOLLC Phosphotransferase OS=Solanum lycopersicum OX=4081 GN=HXK4 PE=2 SV=1
Present	-2.91314	-5.38299	-4.70741	-9.32	-2.66173	-9.32	-4.88786	-2.99629						11	9	5	41.1	36.7	16	41.899	0	91.808	9837100	159	0.111434	0.614413	0.300841	A0A3Q7F980	A0A3Q7F980	361	tr|A0A3Q7F980|A0A3Q7F980_SOLLC Fructose-bisphosphate aldolase OS=Solanum lycopersicum OX=4081 PE=3 SV=1
Present	-3.49587	-1.90335	-3.58611	-9.32	-0.732271	-2.70698	-9.32	-3.08881						11	11	11	35	35	35	52.085	0	176.13	8929400	185	0.0904677	0.614315	0.248607	A0A3Q7FQG3	A0A3Q7FQG3	506	tr|A0A3Q7FQG3|A0A3Q7FQG3_SOLLC Phosphopyruvate hydratase OS=Solanum lycopersicum OX=4081 PE=3 SV=1
Present	0.566284	0.190949	1.1894	1.24197	2.04332	-0.0808611	2.4206	1.25871						11	11	9	36.9	36.9	27.2	32.382	0	133.47	85637000	458	0.453119	0.613295	1.0082	A0A3Q7FBY4	A0A3Q7FBY4	391	tr|A0A3Q7FBY4|A0A3Q7FBY4_SOLLC Inorganic diphosphatase OS=Solanum lycopersicum OX=4081 GN=101253833 PE=3 SV=1
Present	0.46526	0.576381	3.19255	3.79046	2.95581	-0.394141	3.36603	4.50302						30	30	29	60.5	60.5	58.4	60.28	0	323.31	319880000	1539	0.170986	0.601519	0.441159	Q8GZD8;O22466	Q8GZD8;O22466	1820	tr|Q8GZD8|Q8GZD8_SOLLC Neutral leucine aminopeptidase preprotein OS=Solanum lycopersicum OX=4081 GN=LapN PE=2 SV=1;sp|O22466|MSI1_SOLLC WD-40 repeat-containing protein MSI1 OS=Solanum lycopersicum OX=4081 GN=MSI1 PE=2 SV=1
Present	2.11562	1.86821	2.36561	0.0322828	1.43699	1.02951	2.87838	3.41999						14	14	14	37.4	37.4	37.4	56.433	0	256.96	74919000	572	0.324787	0.595786	0.764808	A0A3Q7HJU0	A0A3Q7HJU0	1043	tr|A0A3Q7HJU0|A0A3Q7HJU0_SOLLC Pectin acetylesterase OS=Solanum lycopersicum OX=4081 PE=3 SV=1
Present	0.526089	0.339757	-0.317418	0.234408	0.973801	1.44425	0.0968113	0.627789						8	8	3	49	49	18.4	23.014	0	36.509	33004000	175	0.883948	0.589954	1.75032	A0A3Q7ETC3	A0A3Q7ETC3	222	tr|A0A3Q7ETC3|A0A3Q7ETC3_SOLLC Uncharacterized protein OS=Solanum lycopersicum OX=4081 GN=101263553 PE=4 SV=1
Present	-1.26297	-0.515864	0.432851	0.191104	1.50657	0.283	-0.598394	0.00149345						31	12	9	45.6	20.8	17.7	85.509	0	323.31	46914000	444	0.450591	0.586889	1.00356	A0A3Q7FX57	A0A3Q7FX57	576	tr|A0A3Q7FX57|A0A3Q7FX57_SOLLC Uncharacterized protein OS=Solanum lycopersicum OX=4081 PE=3 SV=1
Present	-9.32	-3.8824	-1.32145	-1.63023	-5.3699	-3.6243	-2.45003	-2.37275						7	7	7	36.3	36.3	36.3	19.259	0	40.294	22637000	188	0.109178	0.584274	0.295299	A0A3Q7H3Z1	A0A3Q7H3Z1	904	tr|A0A3Q7H3Z1|A0A3Q7H3Z1_SOLLC Uncharacterized protein OS=Solanum lycopersicum OX=4081 PE=3 SV=1
Present	-1.23421	2.15668	-0.253146	0.083869	0.916704	1.51058	-0.43268	1.07303						7	7	7	34	34	34	32.041	0	78.956	14348000	106	0.292031	0.578611	0.699441	A0A3Q7FCX8	A0A3Q7FCX8	402	tr|A0A3Q7FCX8|A0A3Q7FCX8_SOLLC Uncharacterized protein OS=Solanum lycopersicum OX=4081 GN=101265202 PE=4 SV=1
Present	-0.16065	-0.666835	-0.147161	0.23038	0.347895	-0.116281	-0.0564365	1.36056						7	7	4	15.1	15.1	8.4	92.63	0	31.27	6553500	66	0.71638	0.570001	1.4693	A0A3Q7G4Y3	A0A3Q7G4Y3	629	tr|A0A3Q7G4Y3|A0A3Q7G4Y3_SOLLC Uncharacterized protein OS=Solanum lycopersicum OX=4081 PE=3 SV=1
Present	5.72625	5.19274	6.15026	6.32513	7.10231	5.70033	6.70588	6.14487						27	27	24	50.8	50.8	45.3	75.686	0	323.31	NaN	2084	0.68608	0.564748	1.41782	A0A3Q7HWB4	A0A3Q7HWB4	1139	tr|A0A3Q7HWB4|A0A3Q7HWB4_SOLLC Carboxypeptidase OS=Solanum lycopersicum OX=4081 PE=3 SV=1
Present	2.56399	0.97605	5.02991	5.27408	4.27028	2.91386	4.3737	4.49789						7	7	7	28.7	28.7	28.7	26.426	0	261.45	327960000	644	0.199723	0.552925	0.505313	A0A3Q7HCD4	A0A3Q7HCD4	961	tr|A0A3Q7HCD4|A0A3Q7HCD4_SOLLC FAS1 domain-containing protein OS=Solanum lycopersicum OX=4081 GN=101256014 PE=3 SV=1
Present	-9.32	-9.32	-2.10347	-2.09738	-0.730116	-9.32	-9.32	-1.27741						6	6	6	21.3	21.3	21.3	42.375	0	31.444	2660900	40	0.0610738	0.548329	0.172372	A0A3Q7F6B1	A0A3Q7F6B1	333	tr|A0A3Q7F6B1|A0A3Q7F6B1_SOLLC Riboflavin kinase OS=Solanum lycopersicum OX=4081 GN=101254050 PE=4 SV=1
Present	-0.393303	0.034646	0.0031786	0.400201	0.764389	1.1562	0.0840302	0.229013						8	8	8	40.1	40.1	40.1	29.259	0	267.89	34632000	396	0.944471	0.547227	1.85096	A0A3Q7E9H0	A0A3Q7E9H0	92	tr|A0A3Q7E9H0|A0A3Q7E9H0_SOLLC Thioredoxin-dependent peroxiredoxin OS=Solanum lycopersicum OX=4081 GN=101256114 PE=4 SV=1
Present	0.057169	-0.35148	0.543139	0.257333	1.39379	-0.00593853	0.935356	0.350445						13	11	11	29.3	23.8	23.8	67.044	0	66.153	15984000	289	0.731348	0.541872	1.49464	A0A3Q7IQ51	A0A3Q7IQ51	1362	tr|A0A3Q7IQ51|A0A3Q7IQ51_SOLLC Carboxypeptidase OS=Solanum lycopersicum OX=4081 PE=3 SV=1
Present	-3.13749	-2.36702	2.03692	0.556691	-0.504427	-2.53474	1.5238	0.749125						15	15	15	35.3	35.3	35.3	63.171	0	222.68	15273000	274	0.134335	0.536165	0.356107	A0A3Q7IR79	A0A3Q7IR79	1373	tr|A0A3Q7IR79|A0A3Q7IR79_SOLLC Trehalase OS=Solanum lycopersicum OX=4081 PE=3 SV=1
Present	-9.32	-3.92625	-1.29855	-2.24295	-9.32	-1.99765	-2.19026	-1.18973						6	6	6	14	14	14	84.995	0	66.597	6263400	127	0.0717058	0.522526	0.200382	A0A3Q7G892	A0A3Q7G892	659	tr|A0A3Q7G892|A0A3Q7G892_SOLLC Receptor-like serine/threonine-protein kinase OS=Solanum lycopersicum OX=4081 GN=101250670 PE=3 SV=1
Present	-0.598078	-1.68734	-0.231946	0.61563	1.03378	-0.0234327	-0.749647	-0.0858707						10	10	10	9.6	9.6	9.6	149.94	0	136.28	22039000	185	0.374279	0.519141	0.86082	A0A3Q7ESS4	A0A3Q7ESS4	218	tr|A0A3Q7ESS4|A0A3Q7ESS4_SOLLC Protein kinase domain-containing protein OS=Solanum lycopersicum OX=4081 PE=3 SV=1
Present	0.598419	1.09122	4.35865	3.76849	2.87119	0.775434	3.70895	4.52833						17	17	17	13.2	13.2	13.2	192.38	0	323.31	101550000	715	0.160274	0.516779	0.4167	A0A3Q7EGU6	A0A3Q7EGU6	115	tr|A0A3Q7EGU6|A0A3Q7EGU6_SOLLC Purple acid phosphatase OS=Solanum lycopersicum OX=4081 PE=3 SV=1
Present	-2.4842	-2.34841	-2.89772	-1.28508	-2.07094	-2.31069	-0.844896	-1.73481						11	4	3	15.5	7.5	6	83.17	0	18.813	3898000	102	0.499554	0.513516	1.09243	A0A3Q7J519	A0A3Q7J519	1478	tr|A0A3Q7J519|A0A3Q7J519_SOLLC Malate dehydrogenase OS=Solanum lycopersicum OX=4081 PE=3 SV=1
Present	1.89757	0.806241	3.89619	2.8843	1.74535	0.790467	4.3904	4.5297						21	21	13	34.7	34.7	23.9	82.225	0	185.46	43035000	369	0.165193	0.492904	0.42797	O82777;K4AYH3	O82777	1749	sp|O82777|SBT3_SOLLC Subtilisin-like protease SBT3 OS=Solanum lycopersicum OX=4081 GN=sbt3 PE=1 SV=1
Present	-0.350727	0.406219	2.26383	1.83015	2.1609	-0.409896	2.07456	2.27522						16	15	15	25	23.5	23.5	117.01	0	199.78	48277000	373	0.219865	0.487831	0.549116	A0A3Q7HEF3	A0A3Q7HEF3	985	tr|A0A3Q7HEF3|A0A3Q7HEF3_SOLLC Uncharacterized protein OS=Solanum lycopersicum OX=4081 PE=3 SV=1
Present	-1.97855	-2.94155	2.68103	1.49215	0.720446	-4.03496	2.04085	2.4776						19	19	19	52.2	52.2	52.2	62.633	0	323.31	NaN	634	0.0880156	0.487711	0.242387	A0A3Q7GKR4	A0A3Q7GKR4	744	tr|A0A3Q7GKR4|A0A3Q7GKR4_SOLLC Beta-hexosaminidase OS=Solanum lycopersicum OX=4081 GN=100529104 PE=3 SV=1
Present	-1.15722	-2.01878	-1.93302	-0.924733	-1.06021	-0.993907	-1.21176	-0.849853						6	6	6	42.8	42.8	42.8	17.197	0	8.3721	7671600	34	0.844389	0.479505	1.68438	Q9AWA9	Q9AWA9	1831	tr|Q9AWA9|Q9AWA9_SOLLC Non-symbiotic hemoglobin class 1 OS=Solanum lycopersicum OX=4081 GN=Glb1 PE=2 SV=1
Present	1.14954	1.7578	2.00176	1.88509	2.14694	1.66222	2.51083	2.38786						22	21	21	31.7	30.3	30.3	102.06	0	316.81	NaN	736	0.910158	0.478416	1.79393	A0A3Q7F218	A0A3Q7F218	284	tr|A0A3Q7F218|A0A3Q7F218_SOLLC Uncharacterized protein OS=Solanum lycopersicum OX=4081 PE=3 SV=1
Present	3.13025	3.83195	4.74427	4.28358	4.78188	4.19605	4.7051	4.20094						17	17	17	45.4	45.4	45.4	54.041	0	323.31	395860000	1037	0.589211	0.47348	1.25099	A0A3Q7F081	A0A3Q7F081	264	tr|A0A3Q7F081|A0A3Q7F081_SOLLC Uncharacterized protein OS=Solanum lycopersicum OX=4081 GN=101260262 PE=4 SV=1
Present	3.34814	1.11062	5.03882	5.06599	4.82266	2.97253	4.42315	4.22075						16	16	16	52	52	52	37.232	0	323.31	NaN	749	0.18001	0.468876	0.461529	A0A3Q7ELA6	A0A3Q7ELA6	155	tr|A0A3Q7ELA6|A0A3Q7ELA6_SOLLC Uncharacterized protein OS=Solanum lycopersicum OX=4081 PE=3 SV=1
Present	0.637484	0.320142	4.45719	3.56687	2.83166	0.657302	3.67476	3.63387						12	12	10	74.8	74.8	70.4	25.598	0	190.3	75795000	487	0.136537	0.453975	0.36133	A0A3Q7EHS5;A0A3Q7G2X0	A0A3Q7EHS5	128	tr|A0A3Q7EHS5|A0A3Q7EHS5_SOLLC Uncharacterized protein OS=Solanum lycopersicum OX=4081 GN=101249206 PE=4 SV=1
Present	-1.33286	-1.1412	1.60544	1.66485	0.775576	-1.19613	1.97485	1.02948						10	10	10	25.2	25.2	25.2	56.404	0	29.211	37347000	294	0.161663	0.446886	0.419889	A0A3Q7G3R4	A0A3Q7G3R4	623	tr|A0A3Q7G3R4|A0A3Q7G3R4_SOLLC 4-coumarate--CoA ligase OS=Solanum lycopersicum OX=4081 GN=101251259 PE=4 SV=1
Present	-9.32	-2.07301	1.61788	0.798989	-9.32	1.06385	1.56162	-0.505429						3	3	3	45	45	45	12.657	0	16.883	6134400	60	0.0434548	0.444044	0.124765	A0A3Q7J2Q4	A0A3Q7J2Q4	1454	tr|A0A3Q7J2Q4|A0A3Q7J2Q4_SOLLC Uncharacterized protein OS=Solanum lycopersicum OX=4081 GN=101247257 PE=3 SV=1
Present	4.39511	4.46661	5.54312	5.00138	5.79801	5.08276	5.23321	5.05298						9	8	8	64.5	60.4	60.4	19.165	0	323.31	426450000	725	0.665024	0.440187	1.38187	A0A3Q7FD43	A0A3Q7FD43	406	tr|A0A3Q7FD43|A0A3Q7FD43_SOLLC Uncharacterized protein OS=Solanum lycopersicum OX=4081 PE=3 SV=1
Present	-0.669323	-1.26624	0.699887	-0.232152	-0.640659	0.230887	-0.470173	1.1606						7	7	7	11.5	11.5	11.5	90.382	0	71.642	12401000	212	0.317654	0.437121	0.750707	A0A3Q7EB27;A0A3Q7EAE4	A0A3Q7EB27	101	tr|A0A3Q7EB27|A0A3Q7EB27_SOLLC Carboxypeptidase OS=Solanum lycopersicum OX=4081 PE=3 SV=1
Present	-1.46686	-1.77451	1.66197	0.612611	0.481125	-0.00649738	0.0365009	0.26577						11	11	10	12.8	12.8	11.8	117.15	0	68.036	20529000	228	0.207516	0.435922	0.522368	A0A3Q7EN49;A0A3Q7J0Q3	A0A3Q7EN49	168	tr|A0A3Q7EN49|A0A3Q7EN49_SOLLC Uncharacterized protein OS=Solanum lycopersicum OX=4081 PE=3 SV=1
Present	-0.262989	1.90126	3.91362	3.72463	-0.527843	2.10538	3.90791	5.52184						17	17	16	49.1	49.1	47.5	48.949	0	323.31	43982000	314	0.0977264	0.432692	0.266879	A0A3Q7F3P0	A0A3Q7F3P0	304	tr|A0A3Q7F3P0|A0A3Q7F3P0_SOLLC Uncharacterized protein OS=Solanum lycopersicum OX=4081 GN=101253447 PE=4 SV=1
Present	-0.232586	-0.915071	2.56099	1.86894	1.72602	-0.21024	1.98003	1.50387						14	14	14	34.3	34.3	34.3	56.576	0	174.83	NaN	413	0.172373	0.429354	0.444304	A0A3Q7G0T6	A0A3Q7G0T6	608	tr|A0A3Q7G0T6|A0A3Q7G0T6_SOLLC Uncharacterized protein OS=Solanum lycopersicum OX=4081 PE=3 SV=1
Present	-0.107304	1.22773	2.04769	1.15864	1.91302	1.0809	1.54727	1.48568						15	15	13	48.1	48.1	43.5	46.965	0	323.31	86906000	605	0.390845	0.425026	0.892308	A0A3Q7FZP1	A0A3Q7FZP1	598	tr|A0A3Q7FZP1|A0A3Q7FZP1_SOLLC Alpha-galactosidase OS=Solanum lycopersicum OX=4081 GN=101249542 PE=3 SV=1
Present	3.19082	3.12933	-0.667867	-2.56667	-0.46936	2.15722	2.76612	0.329605						14	13	13	54.5	50.9	50.9	36.354	0	323.31	44006000	378	0.0957134	0.424493	0.261833	A0A3Q7FZA3	A0A3Q7FZA3	592	tr|A0A3Q7FZA3|A0A3Q7FZA3_SOLLC Peroxidase OS=Solanum lycopersicum OX=4081 GN=101257228 PE=3 SV=1
Present	2.28666	2.67457	3.41204	3.27979	3.02181	2.7799	3.67699	3.84335						14	14	14	62.8	62.8	62.8	36.155	0	323.31	159270000	714	0.52483	0.417249	1.13763	A0A3Q7GP41;A0A3Q7FBD5	A0A3Q7GP41	778	tr|A0A3Q7GP41|A0A3Q7GP41_SOLLC PMR5N domain-containing protein OS=Solanum lycopersicum OX=4081 PE=3 SV=1
Present	-1.66894	-0.502488	-1.25139	-0.457776	0.273352	-1.24373	-0.0307922	-1.22808						4	4	4	6.7	6.7	6.7	96.182	0	60.183	10836000	178	0.360548	0.412837	0.834487	A0A3Q7GBQ6	A0A3Q7GBQ6	689	tr|A0A3Q7GBQ6|A0A3Q7GBQ6_SOLLC AP-1 complex subunit gamma OS=Solanum lycopersicum OX=4081 GN=101256586 PE=3 SV=1
Present	1.54546	1.6286	-1.08006	-0.0899553	2.22674	1.41295	-0.735443	0.723129						5	5	5	18	18	18	37.241	0	153.87	32896000	259	0.173076	0.405833	0.445897	A0A3Q7FF75	A0A3Q7FF75	418	tr|A0A3Q7FF75|A0A3Q7FF75_SOLLC Uncharacterized protein OS=Solanum lycopersicum OX=4081 GN=101253732 PE=4 SV=1
Present	-1.34366	-0.470996	2.43668	1.23586	-0.162727	-1.82308	2.17892	3.27984						19	15	15	51.2	45.8	45.8	47.425	0	140.16	43249000	417	0.104101	0.403771	0.28276	A0A3Q7EHR7	A0A3Q7EHR7	126	tr|A0A3Q7EHR7|A0A3Q7EHR7_SOLLC Peptidase A1 domain-containing protein OS=Solanum lycopersicum OX=4081 GN=101253826 PE=4 SV=1
Present	0.739231	1.36087	1.73562	2.35124	2.17361	1.56604	2.17762	1.87951						18	18	18	56.2	56.2	56.2	35.54	0	323.31	79224000	730	0.500478	0.402457	1.0941	A0A3Q7H8W4	A0A3Q7H8W4	943	tr|A0A3Q7H8W4|A0A3Q7H8W4_SOLLC Glucose-6-phosphate 1-epimerase OS=Solanum lycopersicum OX=4081 PE=3 SV=1
Present	1.81303	0.784736	1.91985	1.89746	2.55473	2.09089	1.60703	1.73574						15	15	13	47.8	47.8	42.2	49.821	0	323.31	97011000	641	0.523387	0.393331	1.13506	A0A3Q7G1N0	A0A3Q7G1N0	613	tr|A0A3Q7G1N0|A0A3Q7G1N0_SOLLC Uncharacterized protein OS=Solanum lycopersicum OX=4081 GN=101257654 PE=3 SV=1
Present	6.70971	6.60104	2.5638	2.71797	6.63682	7.4925	3.57331	2.41524						8	8	8	40.2	40.2	40.2	9.7936	0	73.967	517650000	446	0.0821546	0.381333	0.227421	A0A3Q7G5J4	A0A3Q7G5J4	636	tr|A0A3Q7G5J4|A0A3Q7G5J4_SOLLC AAI domain-containing protein OS=Solanum lycopersicum OX=4081 PE=4 SV=1
Present	-1.75982	-9.32	-1.54271	0.539151	1.40983	-1.89454	-0.756426	-9.32						6	6	6	7.2	7.2	7.2	144.69	0	245.39	12674000	126	0.0416208	0.38056	0.119719	A0A3Q7EUR6	A0A3Q7EUR6	236	tr|A0A3Q7EUR6|A0A3Q7EUR6_SOLLC Protein kinase domain-containing protein OS=Solanum lycopersicum OX=4081 PE=3 SV=1
Present	-9.32	-9.32	-2.82961	-3.33724	-2.65396	-9.32	-2.0238	-9.32						3	3	3	11.6	11.6	11.6	28.896	0	5.7447	1400900	29	0.0481133	0.372273	0.137503	A0A3Q7FB48	A0A3Q7FB48	378	tr|A0A3Q7FB48|A0A3Q7FB48_SOLLC Uncharacterized protein OS=Solanum lycopersicum OX=4081 GN=101244919 PE=4 SV=1
Present	-9.32	-0.128999	-9.32	-1.61642	-9.32	-0.212554	-9.32	-0.056572						8	8	8	24.3	24.3	24.3	42.832	0	30.103	9702300	107	0.0352622	0.369074	0.102086	A0A3Q7GAG7	A0A3Q7GAG7	676	tr|A0A3Q7GAG7|A0A3Q7GAG7_SOLLC SERPIN domain-containing protein OS=Solanum lycopersicum OX=4081 GN=112940027 PE=3 SV=1
Present	1.24998	1.45489	3.14262	2.9773	1.67732	1.53672	3.24721	3.83105						21	21	17	47.5	47.5	42.3	48.809	0	210.44	62207000	545	0.190571	0.366878	0.485103	A0A3Q7EH90;A0A3Q7EHR3;A0A3Q7EH84;K4AXN6;A0A3Q7EHZ9	A0A3Q7EH90	119	tr|A0A3Q7EH90|A0A3Q7EH90_SOLLC Peptidase A1 domain-containing protein OS=Solanum lycopersicum OX=4081 PE=4 SV=1
Present	6.93878	7.31825	6.07592	6.31935	7.14851	7.59997	6.62546	6.73606						13	13	13	60.9	60.9	60.9	28.311	0	323.31	NaN	916	0.455015	0.364423	1.01167	A7X331	A7X331	1604	tr|A7X331|A7X331_SOLLC Expansin-like protein OS=Solanum lycopersicum OX=4081 GN=EXLA1 PE=2 SV=1
Present	0.49604	-9.32	-0.275578	0.582204	-0.321896	-2.38755	-2.84315	-1.52232						6	6	4	28.7	28.7	19.9	27.781	0	11.048	10743000	91	0.0512901	0.360606	0.146126	K4BNY4	K4BNY4	1712	tr|K4BNY4|K4BNY4_SOLLC 4-hydroxy-4-methyl-2-oxoglutarate aldolase OS=Solanum lycopersicum OX=4081 PE=3 SV=1
Present	-4.00352	0.95304	-0.697433	-0.148404	-0.740037	-0.799705	0.581982	-1.50842						9	9	9	51	51	51	27.865	0	203.84	NaN	167	0.115306	0.357533	0.31031	A0A3Q7HU51	A0A3Q7HU51	1114	tr|A0A3Q7HU51|A0A3Q7HU51_SOLLC Uncharacterized protein OS=Solanum lycopersicum OX=4081 GN=101258887 PE=3 SV=1
Present	6.07645	6.06196	5.68583	5.78286	6.91337	6.48384	6.39376	5.23368						10	10	10	46	46	46	30.012	0	323.31	NaN	1400	0.422334	0.354388	0.951367	A0A3Q7G6N9	A0A3Q7G6N9	642	tr|A0A3Q7G6N9|A0A3Q7G6N9_SOLLC Chitin-binding type-1 domain-containing protein OS=Solanum lycopersicum OX=4081 GN=101256086 PE=4 SV=1
Present	1.0679	1.36562	2.36894	2.39012	1.89642	1.78129	2.61005	2.31897						11	11	11	34.5	34.5	34.5	46.548	0	323.31	35119000	378	0.39682	0.353538	0.903592	A0A3Q7EHP2	A0A3Q7EHP2	124	tr|A0A3Q7EHP2|A0A3Q7EHP2_SOLLC Peptidase A1 domain-containing protein OS=Solanum lycopersicum OX=4081 GN=543853 PE=4 SV=1
Present	-1.38688	-3.20029	-9.32	-9.32	-1.24644	-1.92968	-9.32	-9.32						5	5	5	19.5	19.5	19.5	33.59	0	8.4526	3320400	28	0.0402628	0.352764	0.115972	A0A3Q7FN48	A0A3Q7FN48	476	tr|A0A3Q7FN48|A0A3Q7FN48_SOLLC CS domain-containing protein OS=Solanum lycopersicum OX=4081 GN=101255475 PE=4 SV=1
Present	-0.340309	-1.34519	-2.31936	-0.185721	-0.165936	-1.62694	-0.447838	-0.55456						10	8	8	16.6	13.5	13.5	93.9	0	167.5	25491000	214	0.239584	0.348826	0.59116	A0A3Q7I968	A0A3Q7I968	1245	tr|A0A3Q7I968|A0A3Q7I968_SOLLC Eukaryotic translation initiation factor 3 subunit H OS=Solanum lycopersicum OX=4081 PE=3 SV=1
Present	5.47388	5.49521	8.15893	7.503	6.79406	5.177	8.01318	8.03282						19	19	17	29.9	29.9	27	95.752	0	323.31	NaN	3638	0.135551	0.34651	0.358994	A0A3Q7GMT7	A0A3Q7GMT7	763	tr|A0A3Q7GMT7|A0A3Q7GMT7_SOLLC Bin3-type SAM domain-containing protein OS=Solanum lycopersicum OX=4081 PE=3 SV=1
Present	-0.202068	-1.26422	-9.32	-9.32	-0.499624	0.418735	-9.32	-9.32						4	4	4	28.1	28.1	28.1	16.053	0	8.0024	4083100	46	0.032589	0.34635	0.0946069	A0A3Q7FQ50;A0A3Q7GDK6	A0A3Q7FQ50	503	tr|A0A3Q7FQ50|A0A3Q7FQ50_SOLLC Uncharacterized protein OS=Solanum lycopersicum OX=4081 GN=101256861 PE=3 SV=1
Present	-9.32	0.32656	-1.60717	-0.0962934	0.600554	-0.581664	-9.32	-0.0282955						5	5	5	23.1	23.1	23.1	25.849	0	8.2902	15048000	47	0.0363754	0.341875	0.105189	A0A3Q7HG98	A0A3Q7HG98	1003	tr|A0A3Q7HG98|A0A3Q7HG98_SOLLC Uncharacterized protein OS=Solanum lycopersicum OX=4081 GN=101255814 PE=3 SV=1
Present	-0.659719	-1.51964	1.29827	0.990794	1.07108	-0.717311	1.38519	-0.280514						7	7	7	38.8	38.8	38.8	25.318	0	184.42	19903000	198	0.152947	0.337183	0.399785	A0A3Q7GXS6	A0A3Q7GXS6	836	tr|A0A3Q7GXS6|A0A3Q7GXS6_SOLLC Thioredoxin-like_fold domain-containing protein OS=Solanum lycopersicum OX=4081 GN=101265345 PE=4 SV=1
Present	-3.15466	-9.32	-9.32	-2.47828	-1.48196	-9.32	-2.82051	-9.32						4	4	4	6.9	6.9	6.9	89.094	0	27.242	4061300	55	0.041118	0.332618	0.118333	A0A3Q7G8S3	A0A3Q7G8S3	662	tr|A0A3Q7G8S3|A0A3Q7G8S3_SOLLC Uncharacterized protein OS=Solanum lycopersicum OX=4081 PE=4 SV=1
Present	2.44943	2.39192	3.26264	2.97842	3.50797	2.78495	3.29828	2.81815						18	18	18	57.7	57.7	57.7	47.872	0	323.31	110340000	604	0.560381	0.331733	1.20051	A0A3Q7FBS4	A0A3Q7FBS4	389	tr|A0A3Q7FBS4|A0A3Q7FBS4_SOLLC Uncharacterized protein OS=Solanum lycopersicum OX=4081 PE=4 SV=1
Present	-1.44694	0.930785	2.98776	2.48273	1.81357	0.0391607	2.7506	1.65628						7	6	6	19.1	17	17	47.548	0	134.52	31328000	300	0.105054	0.326318	0.28512	A0A3Q7JCD3	A0A3Q7JCD3	1520	tr|A0A3Q7JCD3|A0A3Q7JCD3_SOLLC Peptidase A1 domain-containing protein OS=Solanum lycopersicum OX=4081 GN=101248557 PE=4 SV=1
Present	-9.32	-3.49068	-3.55095	-9.32	-9.32	-2.44684	-3.28989	-9.32						7	7	7	22.6	22.6	22.6	47.791	0	151.61	6098300	97	0.0453504	0.326227	0.129962	A0A3Q7J3M9	A0A3Q7J3M9	1466	tr|A0A3Q7J3M9|A0A3Q7J3M9_SOLLC MBD domain-containing protein OS=Solanum lycopersicum OX=4081 GN=101259218 PE=4 SV=1
Present	-9.32	-3.25226	-0.2982	-0.819579	-1.82157	-9.32	-0.398008	-0.853535						9	9	9	28	28	28	45.266	0	71.068	6602200	95	0.0381523	0.324232	0.110128	A0A3Q7H1D2	A0A3Q7H1D2	874	tr|A0A3Q7H1D2|A0A3Q7H1D2_SOLLC Uncharacterized protein OS=Solanum lycopersicum OX=4081 PE=3 SV=1
Present	3.11475	3.76655	6.2406	7.02416	5.97687	3.51583	6.57416	5.37586						16	16	15	63.6	63.6	59.9	34.714	0	323.31	NaN	1291	0.103419	0.324168	0.281068	A0A3Q7FJB7	A0A3Q7FJB7	449	tr|A0A3Q7FJB7|A0A3Q7FJB7_SOLLC Peroxidase OS=Solanum lycopersicum OX=4081 PE=3 SV=1
Present	3.25027	3.48739	4.74149	4.02784	3.07807	4.24862	4.8716	4.60293						11	11	11	61.9	61.9	61.9	29.21	0	137.23	190070000	532	0.256988	0.323559	0.627633	A0A3Q7EP61	A0A3Q7EP61	182	tr|A0A3Q7EP61|A0A3Q7EP61_SOLLC SASA domain-containing protein OS=Solanum lycopersicum OX=4081 GN=101267940 PE=4 SV=1
Present	-3.20884	-1.00027	-1.24292	0.326898	-0.080492	-2.68668	-0.298733	-0.774359						11	10	10	20.6	19.6	19.6	67.885	0	54.103	4519800	110	0.128264	0.321214	0.341626	K4C9C4	K4C9C4	1713	tr|K4C9C4|K4C9C4_SOLLC Uncharacterized protein OS=Solanum lycopersicum OX=4081 PE=4 SV=1
Present	0.617672	0.240521	-0.0476351	-0.00654888	0.963852	0.673121	0.95204	-0.520915						6	6	6	18.5	18.5	18.5	48.105	0	323.31	23296000	274	0.35444	0.316022	0.8227	A0A3Q7GBL5	A0A3Q7GBL5	687	tr|A0A3Q7GBL5|A0A3Q7GBL5_SOLLC Uncharacterized protein OS=Solanum lycopersicum OX=4081 PE=3 SV=1
Present	-0.815898	-2.83206	-1.46711	0.0841818	-1.97669	-0.355069	-0.911072	-0.545669						13	13	11	16.9	16.9	13.2	72.276	0	63.826	13751000	220	0.168691	0.310597	0.435946	A0A3Q7HGQ5;A0A3Q7J509	A0A3Q7HGQ5	1011	tr|A0A3Q7HGQ5|A0A3Q7HGQ5_SOLLC Uncharacterized protein OS=Solanum lycopersicum OX=4081 PE=4 SV=1
Present	1.80573	0.911912	-9.32	-1.81479	1.73333	2.58601	-2.17592	-9.32						7	7	7	92.4	92.4	92.4	15.366	0	323.31	20284000	169	0.0286989	0.310141	0.0836517	A0A3Q7HGQ3	A0A3Q7HGQ3	1010	tr|A0A3Q7HGQ3|A0A3Q7HGQ3_SOLLC Uncharacterized protein OS=Solanum lycopersicum OX=4081 GN=101250018 PE=4 SV=1
Present	1.85987	0.066102	1.39756	-0.797545	1.73711	0.103911	1.78572	0.0498466						17	17	17	56.4	56.4	56.4	34.942	0	99.448	38418000	345	0.139723	0.287653	0.36886	A0A3Q7HYH0;A0A3Q7HYI8	A0A3Q7HYH0	1161	tr|A0A3Q7HYH0|A0A3Q7HYH0_SOLLC LRRNT_2 domain-containing protein OS=Solanum lycopersicum OX=4081 PE=4 SV=1
Present	3.11171	3.6474	3.4351	3.5764	3.62189	4.28341	3.54852	3.45192						23	23	23	42.1	42.1	42.1	70.992	0	323.31	186340000	1056	0.601104	0.283779	1.27169	A0A3Q7GGD9	A0A3Q7GGD9	726	tr|A0A3Q7GGD9|A0A3Q7GGD9_SOLLC Alpha-galactosidase OS=Solanum lycopersicum OX=4081 GN=101245945 PE=3 SV=1
Present	1.88115	1.75307	-4.27578	-0.470759	0.552589	2.74927	-1.74402	-1.53616						26	26	26	48.2	48.2	48.2	82.234	0	323.31	62148000	484	0.0561282	0.283499	0.159163	A0A3Q7EPH8	A0A3Q7EPH8	187	tr|A0A3Q7EPH8|A0A3Q7EPH8_SOLLC Uncharacterized protein OS=Solanum lycopersicum OX=4081 GN=101267652 PE=4 SV=1
Present	2.50601	2.92442	2.24046	0.591365	1.59425	1.89083	3.77638	2.08817						10	10	10	47.4	47.4	47.4	29.704	0	306.98	30676000	334	0.146086	0.271843	0.383806	A0A3Q7GUF9	A0A3Q7GUF9	812	tr|A0A3Q7GUF9|A0A3Q7GUF9_SOLLC Uncharacterized protein OS=Solanum lycopersicum OX=4081 GN=101266530 PE=4 SV=1
Present	2.98922	2.32408	3.1653	3.85751	3.70316	3.41089	2.88472	3.42133						37	37	17	58.2	58.2	23.7	71.224	0	323.31	NaN	1824	0.320404	0.270996	0.756152	A0A3Q7HZV3	A0A3Q7HZV3	1172	tr|A0A3Q7HZV3|A0A3Q7HZV3_SOLLC Uncharacterized protein OS=Solanum lycopersicum OX=4081 GN=101247151 PE=3 SV=1
Present	-9.32	-2.00555	-3.35372	-1.42909	-1.214	-2.71323	-9.32	-1.80253						12	12	10	26.4	26.4	22.7	65.918	0	171.78	34877000	284	0.035042	0.26465	0.101471	A0A3Q7H1L0;A0A3Q7I8W5	A0A3Q7H1L0	877	tr|A0A3Q7H1L0|A0A3Q7H1L0_SOLLC Peptidylprolyl isomerase OS=Solanum lycopersicum OX=4081 PE=4 SV=1
Present	-0.32415	0.505645	0.328153	-0.366452	2.08878	-1.29081	0.00961685	0.393644						5	5	5	11.2	11.2	11.2	53.092	0	109.32	17220000	175	0.13665	0.264508	0.361598	A0A3Q7JP06	A0A3Q7JP06	1570	tr|A0A3Q7JP06|A0A3Q7JP06_SOLLC Peptidase A1 domain-containing protein OS=Solanum lycopersicum OX=4081 GN=101266792 PE=3 SV=1
Present	-0.400949	0.156352	-0.97361	-1.10517	-0.662886	-0.217063	-0.900417	0.51017						14	14	14	17.8	17.8	17.8	100.56	0	93.504	16485000	268	0.253662	0.263295	0.620706	A0A3Q7GZ38	A0A3Q7GZ38	849	tr|A0A3Q7GZ38|A0A3Q7GZ38_SOLLC Uncharacterized protein OS=Solanum lycopersicum OX=4081 GN=101268288 PE=4 SV=1
Present	-0.12258	0.803327	2.49016	2.78465	1.87097	0.342429	2.712	2.08207						12	12	12	44.2	44.2	44.2	41.105	0	222.1	59577000	638	0.114131	0.262978	0.307442	A0A3Q7ENX2	A0A3Q7ENX2	180	tr|A0A3Q7ENX2|A0A3Q7ENX2_SOLLC Uncharacterized protein OS=Solanum lycopersicum OX=4081 GN=101257899 PE=3 SV=1
Present	-9.32	0.248446	-2.89108	-2.58802	-1.01419	-0.185792	-2.98984	-9.32						2	2	2	14.7	14.7	14.7	19.948	0	40.913	7302600	101	0.0309531	0.260209	0.0900106	A0A3Q7GG46	A0A3Q7GG46	724	tr|A0A3Q7GG46|A0A3Q7GG46_SOLLC Uncharacterized protein OS=Solanum lycopersicum OX=4081 PE=4 SV=1
Present	-9.32	-2.16142	-9.32	-0.997205	-3.85101	-9.32	-2.79168	-4.79773						13	13	13	48.2	48.2	48.2	41.001	0	161.57	11168000	225	0.0335574	0.259551	0.0973211	K4BW79;A0A3Q7H4P9	K4BW79;A0A3Q7H4P9	911	sp|K4BW79|ENOX_SOLLC 2-methylene-furan-3-one reductase OS=Solanum lycopersicum OX=4081 GN=EO PE=1 SV=1;tr|A0A3Q7H4P9|A0A3Q7H4P9_SOLLC Uncharacterized protein OS=Solanum lycopersicum OX=4081 PE=4 SV=1
Present	-9.32	-9.32	-9.32	-2.8442	-5.48337	-9.32	-5.66241	-9.32						4	2	2	15.6	11.1	11.1	39.993	0	48.787	5990100	75	0.0456354	0.254607	0.130742	A0A3Q7G7E4	A0A3Q7G7E4	648	tr|A0A3Q7G7E4|A0A3Q7G7E4_SOLLC Peroxidase OS=Solanum lycopersicum OX=4081 GN=101268682 PE=3 SV=1
Present	1.08552	0.774987	0.836951	1.48505	1.75473	0.627002	0.181099	2.57433						21	21	9	57.4	57.4	36.6	47.052	0	221.78	62329000	482	0.162394	0.238662	0.421566	A0A3Q7GQM4;A0A3Q7IUQ0	A0A3Q7GQM4	789	tr|A0A3Q7GQM4|A0A3Q7GQM4_SOLLC Uncharacterized protein OS=Solanum lycopersicum OX=4081 GN=101248107 PE=4 SV=1
Present	-9.32	-2.02664	-0.263774	-0.286151	-2.67673	-2.61353	-2.36611	-3.3247						12	12	12	29.4	29.4	29.4	60.088	0	86.021	11770000	201	0.0365665	0.228873	0.105721	A0A3Q7J0B1	A0A3Q7J0B1	1432	tr|A0A3Q7J0B1|A0A3Q7J0B1_SOLLC Glutathione reductase OS=Solanum lycopersicum OX=4081 GN=100301931 PE=3 SV=1
Present	-2.94353	-2.64704	-3.81859	-3.28213	-2.86666	-2.42253	-3.69658	-2.83773						6	6	6	26.5	26.5	26.5	16.824	0	19.877	3354800	78	0.23986	0.21695	0.591742	A0A3Q7FXR7	A0A3Q7FXR7	580	tr|A0A3Q7FXR7|A0A3Q7FXR7_SOLLC Bet_v_1 domain-containing protein OS=Solanum lycopersicum OX=4081 GN=101266019 PE=4 SV=1
Present	0.286066	1.04899	-0.0031786	-0.991109	-0.244701	0.425858	0.694632	0.330925						7	7	6	13.7	13.7	11.4	68.709	0	104.09	11913000	192	0.18141	0.216487	0.46467	A0A3Q7H0Q4;A0A3Q7IUX9	A0A3Q7H0Q4	864	tr|A0A3Q7H0Q4|A0A3Q7H0Q4_SOLLC Laccase OS=Solanum lycopersicum OX=4081 PE=3 SV=1
Present	1.10942	1.04131	-0.0297155	-0.197032	1.8511	0.602134	-0.630043	0.960392						8	8	8	63.9	63.9	63.9	16.9	0	151.97	25852000	227	0.130539	0.2149	0.347066	A0A3Q7F1Z4	A0A3Q7F1Z4	283	tr|A0A3Q7F1Z4|A0A3Q7F1Z4_SOLLC Uncharacterized protein OS=Solanum lycopersicum OX=4081 PE=4 SV=1
Present	1.02689	1.81999	4.93822	4.09281	3.31396	0.749125	4.2767	4.38927						34	34	24	48.4	48.4	38	79.609	0	323.31	170120000	1384	0.0601405	0.212784	0.169888	A0A3Q7FVH3	A0A3Q7FVH3	556	tr|A0A3Q7FVH3|A0A3Q7FVH3_SOLLC Uncharacterized protein OS=Solanum lycopersicum OX=4081 PE=3 SV=1
Present	6.13264	6.14305	6.29463	6.32183	6.92943	6.14468	6.6235	6.04302						24	24	24	79.2	79.2	79.2	27.008	0	323.31	1253300000	2443	0.444943	0.212122	0.993186	A0A3Q7JR76	A0A3Q7JR76	1577	tr|A0A3Q7JR76|A0A3Q7JR76_SOLLC Uncharacterized protein OS=Solanum lycopersicum OX=4081 GN=101245329 PE=4 SV=1
Present	-4.20061	-3.81813	0.243979	-0.914678	0.956635	-9.32	0.12232	0.39061						16	9	9	45.2	28.2	28.2	53.41	0	272.86	12666000	190	0.0267034	0.209753	0.0779986	A0A3Q7JEN8	A0A3Q7JEN8	1544	tr|A0A3Q7JEN8|A0A3Q7JEN8_SOLLC Dihydrolipoyl dehydrogenase OS=Solanum lycopersicum OX=4081 GN=101245444 PE=3 SV=1
Present	-1.19182	0.639749	-9.32	-9.32	-0.0209484	0.302213	-9.32	-9.32						5	5	5	11.5	11.5	11.5	64.065	0	94.95	7448600	136	0.018622	0.208333	0.0548648	A0A3Q7I2D0	A0A3Q7I2D0	1187	tr|A0A3Q7I2D0|A0A3Q7I2D0_SOLLC Uncharacterized protein OS=Solanum lycopersicum OX=4081 PE=4 SV=1
Present	8.18539	7.99354	7.54333	7.91293	8.49745	8.49185	7.91072	7.56694						20	19	19	69.3	69.3	69.3	35.955	0	323.31	NaN	3378	0.333731	0.207941	0.782392	A0A3Q7ER05	A0A3Q7ER05	203	tr|A0A3Q7ER05|A0A3Q7ER05_SOLLC Peroxidase OS=Solanum lycopersicum OX=4081 GN=544293 PE=3 SV=1
Present	-0.85091	-1.81696	-0.552556	-0.675895	-0.456089	0.210404	-1.14377	-1.70173						13	13	12	22.7	22.7	21.6	83.804	0	46.095	10858000	217	0.152445	0.201285	0.398621	A0A3Q7IAQ5	A0A3Q7IAQ5	1265	tr|A0A3Q7IAQ5|A0A3Q7IAQ5_SOLLC Folate gamma-glutamyl hydrolase OS=Solanum lycopersicum OX=4081 PE=3 SV=1
Present	1.96823	2.25675	2.0809	2.11492	3.64102	2.06859	1.7329	1.78298						33	14	7	57.3	23.9	15.1	71.143	0	323.31	184400000	805	0.171465	0.201172	0.442247	A0A3Q7IZ03	A0A3Q7IZ03	1419	tr|A0A3Q7IZ03|A0A3Q7IZ03_SOLLC Uncharacterized protein OS=Solanum lycopersicum OX=4081 PE=3 SV=1
Present	0.63797	-2.6342	2.22767	0.655583	0.386408	0.267129	-0.516083	1.53517						13	13	7	53.8	53.8	37	36.674	0	215.72	21088000	230	0.0630189	0.196401	0.177535	A0A3Q7GDG7;A0A3Q7G9D1	A0A3Q7GDG7	706	tr|A0A3Q7GDG7|A0A3Q7GDG7_SOLLC Glyceraldehyde-3-phosphate dehydrogenase OS=Solanum lycopersicum OX=4081 GN=101258368 PE=3 SV=1
Present	5.99747	7.02615	5.13398	4.54389	6.13354	6.24397	5.32005	5.7714						20	20	13	44.7	44.7	30.5	54.126	0	323.31	1126300000	1510	0.123993	0.191868	0.331368	A0A3Q7HXW1;Q04108	A0A3Q7HXW1	1155	tr|A0A3Q7HXW1|A0A3Q7HXW1_SOLLC Uncharacterized protein OS=Solanum lycopersicum OX=4081 PE=4 SV=1
Present	0.420694	0.696826	2.82257	2.49887	2.82022	-0.146802	2.63448	1.86497						12	12	12	61.1	61.1	61.1	31.147	0	323.31	57566000	419	0.0717846	0.183476	0.200587	A0A3Q7ENE0	A0A3Q7ENE0	172	tr|A0A3Q7ENE0|A0A3Q7ENE0_SOLLC Ribose-5-phosphate isomerase OS=Solanum lycopersicum OX=4081 GN=101264255 PE=3 SV=1
Present	-1.06168	-0.480906	-0.00344944	0.156665	0.428257	0.717948	-0.867027	-0.967227						7	7	7	39	39	39	29.461	0	231.33	33970000	318	0.128098	0.175331	0.341229	A0A3Q7ILV3	A0A3Q7ILV3	1318	tr|A0A3Q7ILV3|A0A3Q7ILV3_SOLLC Thioredoxin-dependent peroxiredoxin OS=Solanum lycopersicum OX=4081 GN=101250263 PE=4 SV=1
Present	0.664595	-1.51792	-0.126582	-1.32164	0.546616	-0.922757	-0.291754	-1.00588						10	10	10	44.2	44.2	44.2	35.562	0	93.218	26860000	187	0.0909979	0.156942	0.249949	A0A3Q7I958;A0A3Q7JEI8	A0A3Q7I958	1243	tr|A0A3Q7I958|A0A3Q7I958_SOLLC Glyco_hydro_19_cat domain-containing protein OS=Solanum lycopersicum OX=4081 GN=101254426 PE=4 SV=1
Present	2.60386	3.23438	3.44706	4.2732	3.5932	3.31164	4.04803	3.22153						19	19	12	72.1	72.1	54.9	36.208	0	323.31	199840000	1145	0.150118	0.153973	0.393214	A0A3Q7HGQ2;A0A0D2Y2N4;A0A3Q7EZ95	A0A3Q7HGQ2	1009	tr|A0A3Q7HGQ2|A0A3Q7HGQ2_SOLLC Malate dehydrogenase OS=Solanum lycopersicum OX=4081 PE=3 SV=1
Present	1.35716	1.62999	1.02554	1.43758	1.72798	2.13434	1.02691	1.16505						15	15	15	42.2	42.2	42.2	42.797	0	321.48	81932000	674	0.210245	0.151006	0.528307	A0A3Q7F3S3	A0A3Q7F3S3	306	tr|A0A3Q7F3S3|A0A3Q7F3S3_SOLLC Uncharacterized protein OS=Solanum lycopersicum OX=4081 GN=101246207 PE=4 SV=1
Present	-2.70286	-0.710181	-3.56342	-9.32	-2.7311	-0.482638	-3.16467	-9.32						5	5	4	24.6	24.6	18.5	26.084	0	14.152	1044700	31	0.0191997	0.149511	0.0565315	A0A3Q7ESB8	A0A3Q7ESB8	209	tr|A0A3Q7ESB8|A0A3Q7ESB8_SOLLC Uncharacterized protein OS=Solanum lycopersicum OX=4081 GN=101249498 PE=4 SV=1
Present	-0.749151	0.00192356	-0.216668	-0.808337	-0.0863876	0.33945	-0.598532	-0.831934						8	8	8	8.7	8.7	8.7	112.03	0	27.195	12659000	203	0.175471	0.148707	0.45131	A0A3Q7E8N4	A0A3Q7E8N4	84	tr|A0A3Q7E8N4|A0A3Q7E8N4_SOLLC Protein kinase domain-containing protein OS=Solanum lycopersicum OX=4081 PE=3 SV=1
Present	4.65964	4.61869	3.11089	3.69119	4.91763	4.84504	3.69881	3.20777						16	16	16	63	63	63	29.446	0	323.31	229870000	640	0.0947456	0.14721	0.259401	A0A3Q7FWD7	A0A3Q7FWD7	566	tr|A0A3Q7FWD7|A0A3Q7FWD7_SOLLC Uncharacterized protein OS=Solanum lycopersicum OX=4081 GN=101248168 PE=4 SV=1
Present	2.00547	2.46617	-0.179021	0.117129	1.66814	2.99609	-0.419037	0.742992						10	10	7	44.4	44.4	31	25.268	0	157.42	28298000	326	0.0517497	0.144609	0.14737	A0A3Q7I245	A0A3Q7I245	1184	tr|A0A3Q7I245|A0A3Q7I245_SOLLC EF1_GNE domain-containing protein OS=Solanum lycopersicum OX=4081 PE=3 SV=1
Present	0.604231	0.65635	0.20321	0.669906	0	0.671031	0.927849	1.10307						7	7	7	20.6	20.6	20.6	44.025	0	32.34	13572000	253	0.212679	0.142064	0.533591	A0A3Q7ESF8	A0A3Q7ESF8	212	tr|A0A3Q7ESF8|A0A3Q7ESF8_SOLLC Uncharacterized protein OS=Solanum lycopersicum OX=4081 GN=101258205 PE=4 SV=1
Present	1.96097	1.14125	4.21995	2.34936	2.18985	0.115638	3.88369	3.99662						17	14	14	42.9	38.2	38.2	56.542	0	149.59	108070000	664	0.0398831	0.128563	0.114922	A0A3Q7JSD6	A0A3Q7JSD6	1582	tr|A0A3Q7JSD6|A0A3Q7JSD6_SOLLC Purple acid phosphatase OS=Solanum lycopersicum OX=4081 PE=3 SV=1
Present	5.89384	5.60859	8.0521	7.08119	6.93008	5.35261	7.16068	7.68813						64	64	49	82.6	82.6	65	84.724	0	323.31	3529700000	6208	0.0580105	0.123947	0.164204	A0A3Q7ILD3	A0A3Q7ILD3	1314	tr|A0A3Q7ILD3|A0A3Q7ILD3_SOLLC 5-methyltetrahydropteroyltriglutamate--homocysteine S-methyltransferase OS=Solanum lycopersicum OX=4081 GN=101264078 PE=3 SV=1
Present	0.453074	0.791875	0.324054	0.567872	1.29046	-0.55779	0.828526	1.06987						9	9	6	16	16	9.8	117.65	0	25.923	35881000	276	0.106568	0.123547	0.288863	A0A3Q7F8J6	A0A3Q7F8J6	357	tr|A0A3Q7F8J6|A0A3Q7F8J6_SOLLC Laccase OS=Solanum lycopersicum OX=4081 PE=3 SV=1
Present	1.20643	1.01312	1.06925	2.11825	2.13478	1.90148	1.31345	0.532021						16	16	16	21	21	21	104.01	0	323.31	87902000	569	0.0985721	0.118671	0.268995	A0A3Q7GSF7;A0A3Q7IKH9;A0A3Q7JFB7;A0A3Q7IK65	A0A3Q7GSF7	801	tr|A0A3Q7GSF7|A0A3Q7GSF7_SOLLC HP domain-containing protein OS=Solanum lycopersicum OX=4081 GN=101268090 PE=4 SV=1
Present	-1.37093	-0.819453	-0.130839	-1.75469	0.231768	-1.18764	-1.14092	-1.54867						5	5	5	4.1	4.1	4.1	208.84	0	11.839	16095000	84	0.0731348	0.107612	0.204108	A0A3Q7HXM3	A0A3Q7HXM3	1152	tr|A0A3Q7HXM3|A0A3Q7HXM3_SOLLC Uncharacterized protein OS=Solanum lycopersicum OX=4081 PE=3 SV=1
Present	4.55759	3.92477	3.30143	4.07946	3.26077	5.35925	3.97835	3.68713						16	16	15	39.4	39.4	39.4	52.038	0	323.31	389740000	1597	0.0723139	0.105563	0.201968	A0A3Q7J1M8	A0A3Q7J1M8	1448	tr|A0A3Q7J1M8|A0A3Q7J1M8_SOLLC Uncharacterized protein OS=Solanum lycopersicum OX=4081 GN=101264974 PE=3 SV=1
Present	0.560574	1.4121	0.874688	0.828294	1.31633	1.28846	0.975574	0.510986						14	14	13	43.9	43.9	42.2	51.148	0	180.7	46179000	505	0.153824	0.103925	0.401818	A0A3Q7JEN7;A0A3Q7IG95	A0A3Q7JEN7	1543	tr|A0A3Q7JEN7|A0A3Q7JEN7_SOLLC Uncharacterized protein OS=Solanum lycopersicum OX=4081 GN=101252471 PE=3 SV=1
Present	3.66153	4	4.43272	4.08284	3.80267	4.52531	4.28198	3.97431						12	12	12	10.1	10.1	10.1	141.42	0	211.38	168470000	510	0.175456	0.101792	0.451275	A0A3Q7F9W6	A0A3Q7F9W6	366	tr|A0A3Q7F9W6|A0A3Q7F9W6_SOLLC Uncharacterized protein OS=Solanum lycopersicum OX=4081 PE=4 SV=1
Present	-3.47388	-9.32	-1.44683	-0.0677519	-1.52431	-9.32	-1.06525	-1.99549						7	7	7	30.5	30.5	30.5	33.518	0	216.3	30922000	262	0.0120273	0.100851	0.0356915	A0A3Q7I008	A0A3Q7I008	1173	tr|A0A3Q7I008|A0A3Q7I008_SOLLC NAD(P)-bd_dom domain-containing protein OS=Solanum lycopersicum OX=4081 PE=4 SV=1
Present	3.32608	3.05928	3.33157	2.75364	3.39741	3.14281	3.21498	3.11298						22	22	22	56.1	56.1	56.1	52.2	0	323.31	152300000	753	0.271615	0.0994053	0.657859	A0A3Q7H2W6	A0A3Q7H2W6	890	tr|A0A3Q7H2W6|A0A3Q7H2W6_SOLLC Carboxypeptidase OS=Solanum lycopersicum OX=4081 GN=101251103 PE=3 SV=1
Present	4.03019	3.16634	4.48506	3.43041	3.73325	4.17537	4.34844	3.22124						26	26	23	32.5	32.5	26.4	155.71	0	323.31	168090000	1174	0.0851695	0.0915785	0.235137	A0A3Q7H1H4	A0A3Q7H1H4	876	tr|A0A3Q7H1H4|A0A3Q7H1H4_SOLLC Carboxypeptidase OS=Solanum lycopersicum OX=4081 PE=3 SV=1
Present	1.18038	1.29708	3.298	3.50965	2.88041	0.72609	3.06445	2.96205						25	25	25	42.1	42.1	42.1	83.883	0	141.02	68656000	595	0.0356963	0.0869718	0.103297	A0A3Q7FD22	A0A3Q7FD22	404	tr|A0A3Q7FD22|A0A3Q7FD22_SOLLC Neutral ceramidase OS=Solanum lycopersicum OX=4081 GN=101251446 PE=3 SV=1
Present	-2.89513	-1.62804	-0.015975	0.11794	-3.06334	-0.608373	-1.05098	0.641466						14	14	10	39.3	39.3	34.7	44.813	0	110.95	9174700	166	0.0277049	0.0849953	0.0808386	P93541;A0A3Q7IJH9;A0A3Q7FLT6	P93541;A0A3Q7IJH9	1779	sp|P93541|DHE3_SOLLC Glutamate dehydrogenase OS=Solanum lycopersicum OX=4081 GN=GDH1 PE=2 SV=1;tr|A0A3Q7IJH9|A0A3Q7IJH9_SOLLC J domain-containing protein OS=Solanum lycopersicum OX=4081 PE=3 SV=1
Present	-1.55701	-0.661279	-0.123719	-0.439378	-0.515993	-0.974168	-0.62973	-0.321949						4	4	4	43.2	43.2	43.2	14.831	0	39.285	16241000	151	0.0918422	0.0848861	0.252083	A0A3Q7EMF7	A0A3Q7EMF7	165	tr|A0A3Q7EMF7|A0A3Q7EMF7_SOLLC Deoxyuridine 5-triphosphate nucleotidohydrolase OS=Solanum lycopersicum OX=4081 GN=101256925 PE=3 SV=1
Present	2.4734	3.40916	2.80716	2.91563	2.81703	3.18468	2.87506	3.04947						26	24	23	38.1	35.6	34.3	100.89	0	323.31	NaN	910	0.144533	0.0802245	0.38017	A0A3Q7G077	A0A3Q7G077	602	tr|A0A3Q7G077|A0A3Q7G077_SOLLC Uncharacterized protein OS=Solanum lycopersicum OX=4081 PE=3 SV=1
Present	0.102571	1.30182	2.46696	2.7651	3.14374	0.284551	2.33344	1.16313						15	15	15	45.6	45.6	45.6	51.546	0	214.01	45126000	351	0.0282379	0.0721025	0.082348	A0A3Q7JNZ7	A0A3Q7JNZ7	1569	tr|A0A3Q7JNZ7|A0A3Q7JNZ7_SOLLC Carboxypeptidase OS=Solanum lycopersicum OX=4081 PE=3 SV=1
Present	-1.59894	-1.68203	2.05004	1.09205	-0.252964	-1.89062	0.916918	1.36636						18	18	15	17.4	17.4	14.2	121.45	0	323.31	44150000	504	0.019817	0.0696423	0.05831	A0A3Q7F870	A0A3Q7F870	348	tr|A0A3Q7F870|A0A3Q7F870_SOLLC Uncharacterized protein OS=Solanum lycopersicum OX=4081 PE=3 SV=1
Present	-9.32	0.777892	-2.94662	0.337127	-0.875112	-9.32	1.50928	-2.198						3	3	3	32.5	32.5	32.5	13.432	0	20.198	13848000	95	0.00680601	0.0669415	0.0203151	A0A3Q7GH68	A0A3Q7GH68	729	tr|A0A3Q7GH68|A0A3Q7GH68_SOLLC DLH domain-containing protein OS=Solanum lycopersicum OX=4081 PE=4 SV=1
Present	-2.98422	-3.18119	-1.9118	-1.56586	-1.57381	-3.67558	-0.58	-3.54822						6	6	6	23.6	23.6	23.6	40.959	0	96.222	5224700	97	0.0265055	0.0663631	0.0774366	A0A3Q7GKY7	A0A3Q7GKY7	747	tr|A0A3Q7GKY7|A0A3Q7GKY7_SOLLC LRRNT_2 domain-containing protein OS=Solanum lycopersicum OX=4081 PE=4 SV=1
Present	2.79374	1.89172	2.53425	3.31272	3.29492	1.20112	3.01681	3.28194						19	19	19	24.9	24.9	24.9	100.11	0	323.31	114770000	922	0.0389686	0.0655885	0.112391	Q42896;A0A3Q7FAI2	Q42896	1802	sp|Q42896|SCRK2_SOLLC Fructokinase-2 OS=Solanum lycopersicum OX=4081 GN=FRK2 PE=2 SV=2
Present	2.78512	2.79934	1.61682	2.21773	2.90134	2.18277	2.66132	1.91729						9	9	9	24	24	24	44.05	0	109.78	102000000	500	0.06011	0.0609303	0.169807	A0A3Q7GQT9	A0A3Q7GQT9	790	tr|A0A3Q7GQT9|A0A3Q7GQT9_SOLLC Uncharacterized protein OS=Solanum lycopersicum OX=4081 PE=3 SV=1
Present	-0.679796	-9.32	-2.01877	-0.507039	-0.67263	-0.00783634	-9.32	-2.282						7	7	7	13.1	13.1	13.1	65.165	0	47.13	11108000	156	0.00681187	0.0607829	0.0203324	A0A3Q7HV43	A0A3Q7HV43	1121	tr|A0A3Q7HV43|A0A3Q7HV43_SOLLC Uncharacterized protein OS=Solanum lycopersicum OX=4081 PE=4 SV=1
Present	4.5957	5.01739	4.47882	5.10037	5.31293	5.01101	4.62756	4.42036						20	20	20	51.8	51.8	51.8	44.082	0	323.31	NaN	2552	0.0634941	0.0448904	0.178793	A0A3Q7HCZ8	A0A3Q7HCZ8	966	tr|A0A3Q7HCZ8|A0A3Q7HCZ8_SOLLC Uncharacterized protein OS=Solanum lycopersicum OX=4081 GN=101260248 PE=3 SV=1
Present	0.210684	-4.74903	-1.07969	-1.61811	-1.57043	-2.91847	-2.4097	-0.186155						21	21	21	24.2	24.2	24.2	115.26	0	323.31	39814000	399	0.0105237	0.0378494	0.0312818	K4D7H4	K4D7H4	1733	tr|K4D7H4|K4D7H4_SOLLC Uncharacterized protein OS=Solanum lycopersicum OX=4081 PE=4 SV=1
Present	1.71273	0.0383959	2.17411	1.69613	0.990965	1.26339	1.31545	2.18912						10	10	10	35.9	35.9	35.9	36.685	0	234.93	59099000	417	0.0218518	0.0343909	0.0641571	A0A3Q7EHB9	A0A3Q7EHB9	121	tr|A0A3Q7EHB9|A0A3Q7EHB9_SOLLC Uncharacterized protein OS=Solanum lycopersicum OX=4081 PE=3 SV=1
Present	2.86018	2.61456	2.37901	1.85929	3.3709	1.9729	2.7199	1.78447						14	14	14	75.1	75.1	75.1	27.018	0	323.31	122660000	713	0.0274189	0.033782	0.0800283	P80196;A0A3Q7GDT4	P80196;A0A3Q7GDT4	708	sp|P80196|RNLX_SOLLC Intracellular ribonuclease LX OS=Solanum lycopersicum OX=4081 GN=RNALX PE=1 SV=2;tr|A0A3Q7GDT4|A0A3Q7GDT4_SOLLC Uncharacterized protein OS=Solanum lycopersicum OX=4081 GN=544193 PE=3 SV=1
Present	-9.32	-9.32	-2.08081	-2.49966	-9.32	-9.32	-2.32895	-2.11855						6	4	4	11.3	8	8	62.548	0	8.1943	1552900	10	0.00384719	0.0332415	0.0115219	A0A3Q7GS13	A0A3Q7GS13	799	tr|A0A3Q7GS13|A0A3Q7GS13_SOLLC Pectinesterase OS=Solanum lycopersicum OX=4081 GN=101260941 PE=3 SV=1
Present	0.933102	0.977086	-2.162	-0.223901	0.433073	-0.683793	-1.45991	1.3645						6	6	6	38.8	38.8	38.8	23.566	0	211.83	33348000	184	0.011336	0.0323956	0.0336658	A0A3Q7HF41	A0A3Q7HF41	989	tr|A0A3Q7HF41|A0A3Q7HF41_SOLLC Uncharacterized protein OS=Solanum lycopersicum OX=4081 PE=4 SV=1
Present	1.84171	2.46322	0.700635	1.94742	2.18956	2.48444	1.68054	0.720716						7	7	7	58.5	58.5	58.5	17.537	0	121.97	45201000	262	0.0193589	0.0305672	0.0569905	A0A3Q7E8A8	A0A3Q7E8A8	81	tr|A0A3Q7E8A8|A0A3Q7E8A8_SOLLC ML domain-containing protein OS=Solanum lycopersicum OX=4081 GN=101249001 PE=4 SV=1
Present	-0.467976	-9.32	0.326428	-0.438512	-1.50208	-4.64701	-2.39713	-1.26408						4	4	4	13.4	13.4	13.4	47.604	0	96.174	26987000	144	0.0030993	0.0224392	0.00928993	A0A3Q7EIW9	A0A3Q7EIW9	137	tr|A0A3Q7EIW9|A0A3Q7EIW9_SOLLC Uncharacterized protein OS=Solanum lycopersicum OX=4081 GN=101264758 PE=4 SV=1
Present	0.327108	0.0868063	0.533267	1.15226	0.92503	0.0356989	0.420107	0.803558						13	13	13	49.2	49.2	49.2	34.691	0	214.69	25077000	421	0.0238225	0.0212369	0.0697963	A0A3Q7EU34	A0A3Q7EU34	229	tr|A0A3Q7EU34|A0A3Q7EU34_SOLLC Aldo_ket_red domain-containing protein OS=Solanum lycopersicum OX=4081 GN=101248625 PE=4 SV=1
Present	1.56586	-0.0299406	2.43503	2.32431	0.236048	0.719903	2.59542	2.82825						17	17	13	74	74	57.7	33.775	0	307.61	93305000	527	0.00816658	0.0210915	0.024339	A0A3Q7ITH0;A0A3Q7IUE2	A0A3Q7ITH0;A0A3Q7IUE2	1395	tr|A0A3Q7ITH0|A0A3Q7ITH0_SOLLC Peroxidase OS=Solanum lycopersicum OX=4081 PE=3 SV=1;tr|A0A3Q7IUE2|A0A3Q7IUE2_SOLLC Peroxidase OS=Solanum lycopersicum OX=4081 PE=3 SV=1
Present	3.29792	3.51486	2.95311	2.82578	2.80966	3.686	3.61956	2.54017						9	9	8	15.8	15.8	14.5	75.676	0	155.53	81684000	477	0.0164285	0.0159297	0.0485174	A0A3Q7H6Q8	A0A3Q7H6Q8	924	tr|A0A3Q7H6Q8|A0A3Q7H6Q8_SOLLC Xyloglucan:xyloglucosyl transferase OS=Solanum lycopersicum OX=4081 PE=4 SV=1
Present	-0.409758	-0.00192356	0.234239	-0.193	0.634911	-0.44723	0.551262	-1.04948						12	12	12	20.8	20.8	20.8	70.342	0	60.938	24172000	367	0.0117558	0.0149758	0.0348964	A0A3Q7IE34;A0A3Q7EP71	A0A3Q7IE34	1282	tr|A0A3Q7IE34|A0A3Q7IE34_SOLLC Peptidase A1 domain-containing protein OS=Solanum lycopersicum OX=4081 GN=101260281 PE=3 SV=1
Present	-0.442076	-0.651973	0.153493	-0.26048	1.64943	0.454495	-2.47059	-0.776205						9	9	4	8.1	8.1	3.6	164.88	0	18.262	13548000	107	0.00542099	0.0145392	0.0162063	P17786;A0A3Q7J0Z4;A0A3Q7FVJ0;A0A3Q7J979	P17786;A0A3Q7J0Z4	1753	sp|P17786|EF1A_SOLLC Elongation factor 1-alpha OS=Solanum lycopersicum OX=4081 PE=2 SV=1;tr|A0A3Q7J0Z4|A0A3Q7J0Z4_SOLLC Elongation factor 1-alpha OS=Solanum lycopersicum OX=4081 GN=101264700 PE=3 SV=1
Present	4.82434	2.16737	4.60149	4.48593	4.6374	3.13032	3.20555	5.15717						23	23	16	37.2	37.2	26.5	83.795	0	323.31	377170000	1497	0.00533278	0.0128241	0.0159442	A0A3Q7H0U0;A0A0C4DHQ2	A0A3Q7H0U0	867	tr|A0A3Q7H0U0|A0A3Q7H0U0_SOLLC Peroxidase OS=Solanum lycopersicum OX=4081 PE=3 SV=1
Present	0.52504	-0.894151	2.83924	2.01051	1.65478	-1.02558	1.65893	2.22451						25	25	25	27.8	27.8	27.8	109.15	0	323.31	118830000	958	0.00242101	0.00799942	0.0072624	A0A3Q7FEQ5;A0A3Q7J0X9;A0A0D2Y5S6	A0A3Q7FEQ5	414	tr|A0A3Q7FEQ5|A0A3Q7FEQ5_SOLLC Uncharacterized protein OS=Solanum lycopersicum OX=4081 PE=4 SV=1
Present	-1.24582	-0.576306	-2.1654	-2.14823	-1.0068	-1.77507	-0.425297	-2.91283						7	7	7	15.6	15.6	15.6	52.642	0	15.803	5563800	138	0.00198621	0.00394011	0.0059611	A0A3Q7INM8	A0A3Q7INM8	1343	tr|A0A3Q7INM8|A0A3Q7INM8_SOLLC Uncharacterized protein OS=Solanum lycopersicum OX=4081 PE=4 SV=1
Present	-1.00993	-3.7618	-1.51118	-9.32	-1.81108	-1.58751	-2.90676	-9.32						12	6	6	50.4	27.2	27.2	30.44	0	135	11203000	131	0.000707154	-0.0056076	-0.00212545	A0A3Q7G7H8;P93209	A0A3Q7G7H8;P93209	650	tr|A0A3Q7G7H8|A0A3Q7G7H8_SOLLC 14_3_3 domain-containing protein OS=Solanum lycopersicum OX=4081 PE=3 SV=1;sp|P93209|14333_SOLLC 14-3-3 protein 3 OS=Solanum lycopersicum OX=4081 GN=TFT3 PE=2 SV=1
Present	-1.57765	-1.8523	0.0081625	-0.0878477	0.0642509	-0.898259	0.00921249	-2.72551						8	7	7	28.2	25.9	25.9	37.644	0	33.373	10230000	161	0.00417582	-0.0101669	-0.0125014	B2Z9Y3	B2Z9Y3	1609	tr|B2Z9Y3|B2Z9Y3_SOLLC Folate gamma-glutamyl hydrolase OS=Solanum lycopersicum OX=4081 GN=GGH1 PE=2 SV=1
Present	-9.32	-2.37897	-1.92926	-9.32	-9.32	-9.32	-2.23383	-2.12021						27	12	12	36.7	18	18	92.073	0	111.52	10146000	171	0.00130476	-0.0114524	-0.00391895	A0A3Q7E9H1	A0A3Q7E9H1	93	tr|A0A3Q7E9H1|A0A3Q7E9H1_SOLLC 5-methyltetrahydropteroyltriglutamate--homocysteine S-methyltransferase OS=Solanum lycopersicum OX=4081 PE=3 SV=1
Present	2.26019	-1.59869	1.44859	2.22049	2.42051	0.865619	0.681332	0.305779						9	9	9	32	32	32	38.944	0	204.67	NaN	298	0.00467574	-0.0143387	-0.0139901	Q40143;A0A3Q7H940;A0A3Q7H8G2	Q40143;A0A3Q7H940	946	sp|Q40143|CYSP3_SOLLC Cysteine proteinase 3 OS=Solanum lycopersicum OX=4081 GN=CYP-3 PE=2 SV=1;tr|A0A3Q7H940|A0A3Q7H940_SOLLC Uncharacterized protein OS=Solanum lycopersicum OX=4081 PE=3 SV=1
Present	-1.96211	-0.685178	-2.38149	-1.85838	-0.845128	-0.759591	-3.30406	-2.06321						6	6	6	32.7	32.7	32.7	21.732	0	36.91	5609500	131	0.0101721	-0.0212078	-0.0302483	Q6T2D2;A0A3Q7EUR4	Q6T2D2	1812	tr|Q6T2D2|Q6T2D2_SOLLC PII-like protein OS=Solanum lycopersicum OX=4081 GN=GLB1 PE=2 SV=1
Present	0.813566	1.75984	1.73578	1.2774	1.6393	1.48979	1.69936	0.673025						20	18	18	40.6	37.7	37.7	63.078	0	270.06	46959000	568	0.0221804	-0.0212789	-0.0650989	A0A3Q7INV1	A0A3Q7INV1	1344	tr|A0A3Q7INV1|A0A3Q7INV1_SOLLC Uncharacterized protein OS=Solanum lycopersicum OX=4081 PE=3 SV=1
Present	-2.48202	-9.32	-0.0310965	-1.37376	-2.09338	-9.32	-0.305368	-1.57973						7	7	7	6.3	6.3	6.3	100.4	0	11.441	7317200	100	0.00263297	-0.0229001	-0.00789633	A0A3Q7JF59	A0A3Q7JF59	1547	tr|A0A3Q7JF59|A0A3Q7JF59_SOLLC Protein kinase domain-containing protein OS=Solanum lycopersicum OX=4081 GN=101257454 PE=3 SV=1
Present	-0.44696	-2.60707	0.427028	-0.899487	-0.746646	-2.01423	-2.33028	1.46887						15	15	15	20.4	20.4	20.4	93.129	0	115.6	28712000	219	0.00748714	-0.0239484	-0.0223311	A0A3Q7J311	A0A3Q7J311	1462	tr|A0A3Q7J311|A0A3Q7J311_SOLLC Inositol oxygenase OS=Solanum lycopersicum OX=4081 PE=3 SV=1
Present	0.697977	1.32715	1.35901	1.03631	1.18085	1.5363	1.13171	0.464611						10	10	6	19	19	12.5	62.583	0	50.804	20599000	267	0.0339892	-0.0267425	-0.0985293	A0A3Q7I7I1;A0A3Q7I5P9	A0A3Q7I7I1	1229	tr|A0A3Q7I7I1|A0A3Q7I7I1_SOLLC Pectinesterase OS=Solanum lycopersicum OX=4081 GN=101266668 PE=3 SV=1
Present	8.75473	7.96893	7.36875	7.49947	8.73257	8.5704	7.19054	6.98752						13	13	6	69.6	69.6	36.6	11.688	0	323.31	3540700000	2673	0.0170193	-0.0277138	-0.0502299	A0A3Q7FMA4	A0A3Q7FMA4	469	tr|A0A3Q7FMA4|A0A3Q7FMA4_SOLLC AAI domain-containing protein OS=Solanum lycopersicum OX=4081 PE=4 SV=1
Present	1.92487	1.65437	5.20954	3.62011	3.01709	0.673608	4.44807	4.14943						19	19	18	47.8	47.8	47.8	47.196	0	323.31	387800000	1037	0.00850939	-0.0301747	-0.025351	A0A3Q7G7D3;A0A3Q7J1F4	A0A3Q7G7D3	647	tr|A0A3Q7G7D3|A0A3Q7G7D3_SOLLC Uncharacterized protein OS=Solanum lycopersicum OX=4081 PE=3 SV=1
Present	0.470722	0.812823	-1.29509	-0.979495	-0.169342	0.860003	-0.178812	-1.62599						8	8	8	55.6	55.6	55.6	21.982	0	199.73	17240000	217	0.0142263	-0.0307736	-0.042115	A0A3Q7EJA7	A0A3Q7EJA7	141	tr|A0A3Q7EJA7|A0A3Q7EJA7_SOLLC PMEI domain-containing protein OS=Solanum lycopersicum OX=4081 PE=4 SV=1
Present	0.0107918	2.32897	-4.52588	-1.29447	0.495291	0.585584	-3.33427	-1.36226						6	6	6	33.6	33.6	33.6	42.589	0	300.4	6714800	119	0.0066375	-0.0337684	-0.0198159	A0A3Q7EMC4	A0A3Q7EMC4	164	tr|A0A3Q7EMC4|A0A3Q7EMC4_SOLLC Uncharacterized protein OS=Solanum lycopersicum OX=4081 PE=4 SV=1
Present	1.87055	0.390254	2.41272	1.54912	1.97525	-0.443482	2.06966	2.4767						16	16	16	38.5	38.5	38.5	59.591	0	242.15	63406000	531	0.0154868	-0.0361271	-0.0457836	A0A3Q7EIY1	A0A3Q7EIY1	138	tr|A0A3Q7EIY1|A0A3Q7EIY1_SOLLC Uncharacterized protein OS=Solanum lycopersicum OX=4081 GN=101265960 PE=4 SV=1
Present	-0.54072	-9.32	-0.0254412	-0.759934	-0.489826	0.481221	-1.47119	-9.32						3	3	2	14.5	14.5	9.1	24.76	0	6.3043	6133000	67	0.00406259	-0.0384238	-0.012164	A0A3Q7H5D1	A0A3Q7H5D1	917	tr|A0A3Q7H5D1|A0A3Q7H5D1_SOLLC Uncharacterized protein OS=Solanum lycopersicum OX=4081 GN=101245471 PE=3 SV=1
Present	-0.220501	-0.920541	-2.18175	-0.388902	-0.746757	-0.803302	-0.696508	-1.63776						12	6	5	60.7	30	20.2	29.101	0	86.889	11168000	123	0.0298412	-0.0431588	-0.0868776	A0A3Q7ESA3	A0A3Q7ESA3	208	tr|A0A3Q7ESA3|A0A3Q7ESA3_SOLLC Caffeoyl-CoA O-methyltransferase OS=Solanum lycopersicum OX=4081 PE=3 SV=1
Present	3.24722	3.7284	3.04967	2.17771	2.72538	3.77204	2.32376	3.20012						19	19	15	39.4	39.4	32.8	98.681	0	323.31	120440000	701	0.0348658	-0.0454288	-0.10098	A0A3Q7IJE0;A0A3Q7IJK8;K4CSC2;A0A3Q7JDX1	A0A3Q7IJE0	1304	tr|A0A3Q7IJE0|A0A3Q7IJE0_SOLLC Peroxidase OS=Solanum lycopersicum OX=4081 PE=3 SV=1
Present	1.92719	2.33864	2.32027	2.29975	2.3374	1.97597	2.44445	1.94578						13	13	13	19.6	19.6	19.6	110.97	0	323.31	NaN	706	0.104876	-0.0455599	-0.28468	A0A3Q7FTH5	A0A3Q7FTH5	537	tr|A0A3Q7FTH5|A0A3Q7FTH5_SOLLC RanBD1 domain-containing protein OS=Solanum lycopersicum OX=4081 GN=101248860 PE=4 SV=1
Present	-1.91799	-0.277379	0.851115	0.239171	-1.02049	-0.534802	0.520725	-0.287056						7	7	7	20	20	20	56.136	0	18.775	11772000	126	0.0274578	-0.0541365	-0.0801384	A0A3Q7I785	A0A3Q7I785	1224	tr|A0A3Q7I785|A0A3Q7I785_SOLLC Uncharacterized protein OS=Solanum lycopersicum OX=4081 GN=101259075 PE=4 SV=1
Present	-1.80435	-1.9422	-2.93643	-0.599566	-0.0795116	-1.69835	-2.49844	-3.22398						11	9	7	49.6	42.7	31.9	29.298	0	239.38	12791000	162	0.0224219	-0.0544333	-0.0657909	P42652;A0A3Q7EZ16	P42652;A0A3Q7EZ16	256	sp|P42652|14334_SOLLC 14-3-3 protein 4 OS=Solanum lycopersicum OX=4081 GN=TFT4 PE=2 SV=1;tr|A0A3Q7EZ16|A0A3Q7EZ16_SOLLC 14_3_3 domain-containing protein OS=Solanum lycopersicum OX=4081 GN=543791 PE=3 SV=1
Present	-0.430605	-0.447591	-9.32	-9.32	-1.48592	0.381043	-9.32	-9.32						2	2	2	13.7	13.7	13.7	13.632	0.0012338	3.0118	6149900	24	0.00523166	-0.0566714	-0.0156436	A0A3Q7HSL7	A0A3Q7HSL7	1095	tr|A0A3Q7HSL7|A0A3Q7HSL7_SOLLC AAI domain-containing protein OS=Solanum lycopersicum OX=4081 GN=101244981 PE=4 SV=1
Present	-0.826268	-2.31004	-1.84022	-1.95719	-2.98081	-2.79746	-1.97827	0.592354						16	14	14	7.8	5.3	5.3	484.7	0	323.31	34761000	187	0.0222285	-0.0576186	-0.0652369	A0A3Q7HKM1;A0A3Q7HHX1;A0A3Q7HI18	A0A3Q7HKM1	1050	tr|A0A3Q7HKM1|A0A3Q7HKM1_SOLLC Uncharacterized protein OS=Solanum lycopersicum OX=4081 PE=3 SV=1
Present	1.45413	1.77585	2.1631	1.59355	1.98616	1.2693	1.88557	1.61186						8	8	2	47.6	47.6	17.3	18.912	0	125.24	37661000	418	0.0961857	-0.0584354	-0.263018	A0A3Q7EPW1;Q6DUX3	A0A3Q7EPW1;Q6DUX3	190	tr|A0A3Q7EPW1|A0A3Q7EPW1_SOLLC TCTP domain-containing protein OS=Solanum lycopersicum OX=4081 GN=543941 PE=3 SV=1;sp|Q6DUX3|TCTP_SOLLC Translationally-controlled tumor protein homolog OS=Solanum lycopersicum OX=4081 GN=TCTP PE=2 SV=1
Present	1.64729	2.28937	0.134276	0.877227	1.10134	1.95342	0.938326	0.720011						14	14	14	23.2	23.2	23.2	76.373	0	304.43	80307000	535	0.0377046	-0.0587678	-0.108885	Q42891;A0A3Q7H575	Q42891	1801	sp|Q42891|LGUL_SOLLC Lactoylglutathione lyase OS=Solanum lycopersicum OX=4081 GN=GLX1 PE=2 SV=1
Present	0.608118	-2.11987	0.136739	1.05989	0.365892	1.12361	-1.25017	-0.829072						12	12	12	58.3	58.3	58.3	29.26	0	211.46	49726000	425	0.0263498	-0.0686526	-0.0769945	Q8H0Q1	Q8H0Q1	1822	tr|Q8H0Q1|Q8H0Q1_SOLLC Proliferating cell nuclear antigen OS=Solanum lycopersicum OX=4081 GN=pcna PE=2 SV=1
Present	-0.664762	1.54005	-0.377641	0.885711	-0.0575638	-0.0813303	0.830412	0.390989						8	8	6	7	7	6.1	131.11	0	78.768	22256000	180	0.0465618	-0.0752115	-0.133273	A0A3Q7GP67	A0A3Q7GP67	779	tr|A0A3Q7GP67|A0A3Q7GP67_SOLLC Ubiquitinyl hydrolase 1 OS=Solanum lycopersicum OX=4081 PE=3 SV=1
Present	-2.22206	-2.8028	-9.32	-9.32	-2.78935	-2.54565	-9.32	-9.32						3	3	3	23.7	23.7	23.7	12.276	0	5.2161	1340100	23	0.00947148	-0.0775342	-0.0281869	A0A3Q7EN81	A0A3Q7EN81	171	tr|A0A3Q7EN81|A0A3Q7EN81_SOLLC Uncharacterized protein OS=Solanum lycopersicum OX=4081 GN=101250742 PE=3 SV=1
Present	-0.429911	-0.00577831	-0.400434	0.169347	-0.0192013	0.118094	-0.162466	-0.927052						30	9	9	44.8	20.1	20.1	73.488	0	227.57	18398000	216	0.108161	-0.0809624	-0.292794	A0A3Q7FKE1	A0A3Q7FKE1	454	tr|A0A3Q7FKE1|A0A3Q7FKE1_SOLLC Uncharacterized protein OS=Solanum lycopersicum OX=4081 PE=3 SV=1
Present	1.56896	1.34987	-1.68153	0.521165	1.03449	1.77491	0.467369	-1.84391						8	8	8	43.9	43.9	43.9	21.56	0	232.82	18380000	196	0.0258367	-0.0814002	-0.0755359	A0A3Q7ITH9	A0A3Q7ITH9	1396	tr|A0A3Q7ITH9|A0A3Q7ITH9_SOLLC PMEI domain-containing protein OS=Solanum lycopersicum OX=4081 GN=101247488 PE=4 SV=1
Present	1.92861	1.06518	2.2704	2.71638	2.11635	1.37784	2.10894	2.05082						13	13	11	64.2	64.2	55.5	26.97	0	251.11	83031000	715	0.0746103	-0.081655	-0.207945	A0A3Q7FZI5	A0A3Q7FZI5	597	tr|A0A3Q7FZI5|A0A3Q7FZI5_SOLLC Uncharacterized protein OS=Solanum lycopersicum OX=4081 PE=3 SV=1
Present	-9.32	-9.32	-4.50052	-3.13102	-4.75571	-9.32	-9.32	-3.20444						12	12	12	23.2	23.2	23.2	62.991	0	95.997	6567900	163	0.0122871	-0.0821538	-0.0364521	A0A3Q7ECG0;A0A3Q7FWZ9	A0A3Q7ECG0	105	tr|A0A3Q7ECG0|A0A3Q7ECG0_SOLLC Uncharacterized protein OS=Solanum lycopersicum OX=4081 GN=101253117 PE=3 SV=1
Present	3.26043	3.68245	2.10081	2.88632	3.89559	3.48156	2.90276	1.31588						5	5	5	51.9	51.9	51.9	11.288	0	131.81	143660000	542	0.0442766	-0.0835562	-0.127021	A0A3Q7HI57	A0A3Q7HI57	1028	tr|A0A3Q7HI57|A0A3Q7HI57_SOLLC AAI domain-containing protein OS=Solanum lycopersicum OX=4081 GN=104648550 PE=4 SV=1
Present	2.78359	2.42994	1.87436	0.932651	2.96367	2.50089	1.82958	0.387951						3	3	3	20.1	20.1	20.1	14.721	0	8.6809	41370000	139	0.0425888	-0.0846124	-0.122385	A0A3Q7I8T9	A0A3Q7I8T9	1239	tr|A0A3Q7I8T9|A0A3Q7I8T9_SOLLC Cysteine proteinase inhibitor OS=Solanum lycopersicum OX=4081 GN=101243640 PE=4 SV=1
Present	5.86782	6.27759	6.86898	6.70259	6.63455	6.24697	7.00422	5.49171						17	17	17	40.4	40.4	40.4	62.371	0	323.31	1823600000	3325	0.0775116	-0.0848832	-0.215464	A0A3Q7HTZ6	A0A3Q7HTZ6	1112	tr|A0A3Q7HTZ6|A0A3Q7HTZ6_SOLLC Uncharacterized protein OS=Solanum lycopersicum OX=4081 PE=3 SV=1
Present	6.59127	6.59298	5.24649	6.09391	6.59509	7.20452	5.50023	4.88505						13	13	12	53.5	53.5	49.5	22.26	0	323.31	954730000	977	0.0485644	-0.0849395	-0.138731	A0A3Q7GZA3	A0A3Q7GZA3	852	tr|A0A3Q7GZA3|A0A3Q7GZA3_SOLLC Uncharacterized protein OS=Solanum lycopersicum OX=4081 GN=101248491 PE=3 SV=1
Present	-0.705898	-0.0845442	0.0411348	0.47115	-0.0985336	-0.902114	-0.403774	0.768538						8	8	8	16.3	16.3	16.3	57.813	0	96.407	23217000	246	0.0752248	-0.0894318	-0.209541	A0A3Q7EQ78;A0A3Q7IEV2	A0A3Q7EQ78	193	tr|A0A3Q7EQ78|A0A3Q7EQ78_SOLLC Coatomer subunit delta OS=Solanum lycopersicum OX=4081 GN=101266270 PE=3 SV=1
Present	-0.544922	-0.393147	0.0626612	0.00654888	1.08138	-0.121583	-0.818365	-1.37168						9	9	9	67.5	67.5	67.5	17.929	0	115.5	36891000	235	0.0580864	-0.0903459	-0.164407	P32518;A0A3Q7F8E7	P32518;A0A3Q7F8E7	354	sp|P32518|DUT_SOLLC Deoxyuridine 5-triphosphate nucleotidohydrolase OS=Solanum lycopersicum OX=4081 PE=2 SV=1;tr|A0A3Q7F8E7|A0A3Q7F8E7_SOLLC Deoxyuridine 5-triphosphate nucleotidohydrolase OS=Solanum lycopersicum OX=4081 PE=3 SV=1
Present	1.60985	0.914136	-1.79231	-0.970798	0.530382	1.10711	0	-2.23822						20	19	14	36.1	34.8	25.3	69.208	0	181.68	22762000	309	0.0287206	-0.0904019	-0.0837132	A0A3Q7IJ81	A0A3Q7IJ81	1303	tr|A0A3Q7IJ81|A0A3Q7IJ81_SOLLC EGF_CA domain-containing protein OS=Solanum lycopersicum OX=4081 GN=101261176 PE=3 SV=1
Present	1.08112	0.294826	2.19251	1.59213	1.80191	-1.21003	1.93472	2.26539						17	17	17	45.6	45.6	45.6	57.8	0	226.57	27785000	328	0.0352483	-0.0921502	-0.102047	A0A3Q7EAX7;A0A3Q7ETB1	A0A3Q7EAX7	100	tr|A0A3Q7EAX7|A0A3Q7EAX7_SOLLC Uncharacterized protein OS=Solanum lycopersicum OX=4081 GN=101256510 PE=3 SV=1
Present	-0.0614986	-0.367282	-1.70123	-0.482705	-1.09669	-1.31058	-0.989759	0.40797						7	7	7	21.2	21.2	21.2	42.11	0	68.501	13208000	191	0.0628034	-0.0940864	-0.176963	A0A3Q7J3E5;A0A3Q7F3J6	A0A3Q7J3E5	1464	tr|A0A3Q7J3E5|A0A3Q7J3E5_SOLLC Pectinesterase OS=Solanum lycopersicum OX=4081 GN=101260795 PE=4 SV=1
Present	0.301275	-0.0891104	2.02763	1.61009	1.606	-0.92221	1.78059	1.00852						6	4	4	22	16.6	16.6	33.647	0	225.3	57093000	331	0.0408747	-0.0942459	-0.117662	A0A3Q7GB86;A0A3Q7FR67	A0A3Q7GB86	682	tr|A0A3Q7GB86|A0A3Q7GB86_SOLLC Uncharacterized protein OS=Solanum lycopersicum OX=4081 PE=3 SV=1
Present	0.246906	0.732663	0.844201	-0.0911264	0.411524	1.28058	0.672819	-1.01487						7	7	7	39.6	39.6	39.6	26.156	0	109.78	22623000	311	0.0637895	-0.095649	-0.179576	A0A3Q7FU91	A0A3Q7FU91	551	tr|A0A3Q7FU91|A0A3Q7FU91_SOLLC Uncharacterized protein OS=Solanum lycopersicum OX=4081 GN=101245631 PE=4 SV=1
Present	-1.71389	-9.32	-2.70444	-1.4415	-9.32	-2.81634	-3.92165	0.492355						11	11	11	42.1	42.1	42.1	36.785	0	59.212	5516500	70	0.0117713	-0.0964487	-0.0349418	A0A3Q7JEP7	A0A3Q7JEP7	1545	tr|A0A3Q7JEP7|A0A3Q7JEP7_SOLLC AB hydrolase-1 domain-containing protein OS=Solanum lycopersicum OX=4081 GN=101263888 PE=4 SV=1
Present	8.4077	8.55396	9.34316	9.23792	8.68116	8.53857	9.05588	8.87117						47	47	47	58.7	58.7	58.7	77.025	0	323.31	NaN	8146	0.143495	-0.0989923	-0.377734	A0A3Q7JUS2	A0A3Q7JUS2	1586	tr|A0A3Q7JUS2|A0A3Q7JUS2_SOLLC RT_RNaseH_2 domain-containing protein OS=Solanum lycopersicum OX=4081 PE=4 SV=1
Present	4.7283	4.92395	2.49844	2.66269	5.49666	4.49255	2.6279	1.77291						3	3	3	2.2	2.2	2.2	128.19	0	105.45	222150000	260	0.0341091	-0.105837	-0.0988648	A0A3Q7FB12	A0A3Q7FB12	376	tr|A0A3Q7FB12|A0A3Q7FB12_SOLLC PPM-type phosphatase domain-containing protein OS=Solanum lycopersicum OX=4081 PE=3 SV=1
Present	1.05626	-1.43069	-3.67938	-0.322574	-2.04595	0.981465	-1.99449	-1.75931						6	6	6	24.4	24.4	24.4	30.672	0	62.467	6137500	133	0.030641	-0.110474	-0.0891318	A0A3Q7J0B2;E7EC27	A0A3Q7J0B2	1433	tr|A0A3Q7J0B2|A0A3Q7J0B2_SOLLC Uncharacterized protein OS=Solanum lycopersicum OX=4081 PE=3 SV=1
Present	-1.14795	-0.709054	-9.32	-9.32	-9.32	-9.32	-1.04585	-1.28754						6	6	6	45.6	45.6	45.6	22.575	0	37.809	19038000	113	0.0118749	-0.119097	-0.0352453	A0A3Q7HQI3	A0A3Q7HQI3	1079	tr|A0A3Q7HQI3|A0A3Q7HQI3_SOLLC PITH domain-containing protein OS=Solanum lycopersicum OX=4081 GN=101264042 PE=4 SV=1
Present	7.81705	7.48101	6.9317	6.80269	7.47089	7.38258	7.44298	6.25562						18	18	18	62.5	62.5	62.5	40.131	0	323.31	1240900000	1146	0.118209	-0.120097	-0.317376	A0A3Q7EM11	A0A3Q7EM11	160	tr|A0A3Q7EM11|A0A3Q7EM11_SOLLC Peptidase A1 domain-containing protein OS=Solanum lycopersicum OX=4081 PE=4 SV=1
Present	-1.94659	0.175208	3.27806	1.82755	0.467968	-2.1361	2.35738	2.14651						11	11	11	7	7	7	202.01	0	183.34	113970000	475	0.0279352	-0.124618	-0.0814909	A0A3Q7IZU4	A0A3Q7IZU4	1428	tr|A0A3Q7IZU4|A0A3Q7IZU4_SOLLC Uncharacterized protein OS=Solanum lycopersicum OX=4081 PE=4 SV=1
Present	-1.97068	-2.02706	-1.33391	-1.00967	-1.64743	-2.52538	-1.33304	-1.34842						12	12	12	14.3	14.3	14.3	121.73	0	36.928	8095300	140	0.128737	-0.128239	-0.34276	Q6QNU4;A0A3Q7EW83	Q6QNU4;A0A3Q7EW83	244	sp|Q6QNU4|DDB1_SOLLC DNA damage-binding protein 1 OS=Solanum lycopersicum OX=4081 GN=DDB1 PE=1 SV=1;tr|A0A3Q7EW83|A0A3Q7EW83_SOLLC DNA damage-binding protein 1 OS=Solanum lycopersicum OX=4081 GN=778355 PE=3 SV=1
Present	-0.531242	-0.111663	-0.232453	-0.339744	0.0466614	-0.553222	0.0570488	-1.28402						10	10	10	26.3	26.3	26.3	58.497	0	53.392	13733000	254	0.150104	-0.129608	-0.393182	A0A3Q7G292	A0A3Q7G292	616	tr|A0A3Q7G292|A0A3Q7G292_SOLLC Peptidase A1 domain-containing protein OS=Solanum lycopersicum OX=4081 GN=101243983 PE=3 SV=1
Present	-5.94262	-6.26287	-0.621646	0.238238	-3.69339	-9.32	-1.40751	1.31167						25	25	25	54.8	54.8	54.8	61.644	0	323.31	38482000	590	0.0155091	-0.130085	-0.0458482	A0A3Q7H0W4	A0A3Q7H0W4	869	tr|A0A3Q7H0W4|A0A3Q7H0W4_SOLLC Aldedh domain-containing protein OS=Solanum lycopersicum OX=4081 PE=3 SV=1
Present	1.01048	0.92942	-1.51659	-9.32	-0.0154476	1.46551	-1.5475	-9.32						9	9	9	41.1	41.1	41.1	25.016	0	323.31	14458000	122	0.0128327	-0.130187	-0.0380479	Q94K24	Q94K24	1829	tr|Q94K24|Q94K24_SOLLC Ran binding protein-1 OS=Solanum lycopersicum OX=4081 GN=RanBP1 PE=2 SV=1
Present	-3.11331	-9.32	-1.72272	-2.81727	-2.89535	-9.32	-3.48246	-1.79785						9	5	5	41.1	28.3	28.3	38.564	0	88.135	5073400	43	0.0184113	-0.130589	-0.0542562	A0A3Q7FZG5;A0A3Q7EZB7;A0A3Q7JEQ6;A0A3Q7HXQ8;A0A3Q7I5T5;A0A3Q7IP63	A0A3Q7FZG5	594	tr|A0A3Q7FZG5|A0A3Q7FZG5_SOLLC UDP-glucuronate decarboxylase OS=Solanum lycopersicum OX=4081 GN=101263507 PE=3 SV=1
Present	0.262951	0.288819	-0.626523	0.132472	-0.290205	0.777314	0.0359058	-1.02217						3	3	3	13.3	13.3	13.3	34.656	0	55.733	16935000	224	0.120386	-0.139218	-0.322655	A0A3Q7IJE6	A0A3Q7IJE6	1306	tr|A0A3Q7IJE6|A0A3Q7IJE6_SOLLC Uncharacterized protein OS=Solanum lycopersicum OX=4081 GN=101259093 PE=4 SV=1
Present	-0.677559	-0.878844	1.95083	1.67253	0.622316	-1.08865	0.668482	1.30087						20	20	20	48	48	48	55.036	0	323.31	62252000	599	0.0546215	-0.140985	-0.155115	A0A3Q7I8A0	A0A3Q7I8A0	1235	tr|A0A3Q7I8A0|A0A3Q7I8A0_SOLLC Glutathione reductase OS=Solanum lycopersicum OX=4081 PE=3 SV=1
Present	7.17082	5.90749	7.24547	7.1827	6.68177	6.59159	6.77529	6.88218						24	24	24	59.3	59.3	59.3	41.514	0	323.31	NaN	2970	0.169102	-0.143914	-0.43688	A0A3Q7H2G5	A0A3Q7H2G5	886	tr|A0A3Q7H2G5|A0A3Q7H2G5_SOLLC Glyco_18 domain-containing protein OS=Solanum lycopersicum OX=4081 GN=101257483 PE=3 SV=1
Present	3.96378	4.603	2.90869	3.91227	3.7058	4.45179	3.65748	2.99385						10	10	10	34.8	34.8	34.8	20.672	0	323.31	330790000	764	0.11715	-0.144704	-0.314803	A0A3Q7J606	A0A3Q7J606	1493	tr|A0A3Q7J606|A0A3Q7J606_SOLLC Phytocyanin domain-containing protein OS=Solanum lycopersicum OX=4081 PE=4 SV=1
Present	-3.46453	-1.92414	3.83591	2.86388	-2.62042	-2.46572	1.99751	3.81133						21	20	20	29	27.6	27.6	68.527	0	323.31	56054000	558	0.0207921	-0.147104	-0.0611152	A0A3Q7EGR7;A0A3Q7EGN4;P85998	A0A3Q7EGR7	114	tr|A0A3Q7EGR7|A0A3Q7EGR7_SOLLC Peroxidase OS=Solanum lycopersicum OX=4081 PE=3 SV=1
Present	3.6281	4.15381	0.970975	3.01795	4.01838	4.24984	2.44695	0.452295						12	12	12	67.2	67.2	67.2	19.562	0	323.31	203730000	789	0.047078	-0.150843	-0.134682	A0A3Q7FKT4	A0A3Q7FKT4	457	tr|A0A3Q7FKT4|A0A3Q7FKT4_SOLLC SCP domain-containing protein OS=Solanum lycopersicum OX=4081 GN=101257731 PE=4 SV=1
Present	0.450771	-0.905124	-1.0895	-0.0748053	-1.26342	0.893075	-0.139353	-1.72556						7	7	7	42.6	42.6	42.6	31.807	0	143.79	14171000	173	0.0806791	-0.154151	-0.223631	A0A3Q7GW82	A0A3Q7GW82	822	tr|A0A3Q7GW82|A0A3Q7GW82_SOLLC Chitin-binding type-1 domain-containing protein OS=Solanum lycopersicum OX=4081 GN=101243897 PE=4 SV=1
Present	-9.32	-9.32	0.400634	-1.26571	-1.2367	-9.32	-0.27249	-9.32						2	2	2	16	16	16	20.323	0	72.58	7056000	34	0.01519	-0.161029	-0.0449204	A0A3Q7HAU0	A0A3Q7HAU0	952	tr|A0A3Q7HAU0|A0A3Q7HAU0_SOLLC FAS1 domain-containing protein OS=Solanum lycopersicum OX=4081 PE=3 SV=1
Present	9.02675	9.335	8.49039	8.77412	8.83452	9.21836	8.88348	8.04537						27	27	27	53.9	53.9	53.9	53.776	0	323.31	NaN	4616	0.208825	-0.161135	-0.525219	K4CLT6	K4CLT6	1720	tr|K4CLT6|K4CLT6_SOLLC Peptidase A1 domain-containing protein OS=Solanum lycopersicum OX=4081 GN=101264237 PE=4 SV=1
Present	2.56004	2.65128	1.83933	2.51116	3.52141	2.50208	1.8621	1.02157						31	28	10	44.6	41	19.8	73.234	0	323.31	89059000	724	0.10811	-0.163661	-0.29267	P49118;A0A3Q7HX02;A0A3Q7GTI1;A0A3Q7GW13	P49118;A0A3Q7HX02	1764	sp|P49118|BIP_SOLLC Luminal-binding protein OS=Solanum lycopersicum OX=4081 PE=2 SV=1;tr|A0A3Q7HX02|A0A3Q7HX02_SOLLC Uncharacterized protein OS=Solanum lycopersicum OX=4081 PE=3 SV=1
Present	1.1811	1.31588	0.0338869	1.87023	1.15282	1.57254	0.760376	0.254827						10	10	9	63.4	63.4	63.4	13.564	0	172.85	37281000	283	0.130179	-0.165132	-0.346206	A0A3Q7GB48	A0A3Q7GB48	681	tr|A0A3Q7GB48|A0A3Q7GB48_SOLLC Thioredoxin domain-containing protein OS=Solanum lycopersicum OX=4081 GN=101248480 PE=4 SV=1
Present	6.18434	6.04636	7.02914	6.40432	5.93265	6.27681	6.31674	6.46038						33	33	32	58.8	58.8	57.6	61.8	0	323.31	NaN	3501	0.288976	-0.169398	-0.693261	A0A3Q7I650;A0A3Q7FN79;A0A3Q7IH48	A0A3Q7I650	1212	tr|A0A3Q7I650|A0A3Q7I650_SOLLC FAD-binding PCMH-type domain-containing protein OS=Solanum lycopersicum OX=4081 GN=101249763 PE=3 SV=1
Present	1.40623	-0.272588	-9.32	-9.32	0.22101	0.2289	-9.32	-9.32						4	4	4	8.7	8.7	8.7	70.177	0	23.648	24936000	53	0.0145051	-0.170932	-0.0429274	A0A3Q7FCR4	A0A3Q7FCR4	400	tr|A0A3Q7FCR4|A0A3Q7FCR4_SOLLC Polyadenylate-binding protein OS=Solanum lycopersicum OX=4081 GN=101258105 PE=3 SV=1
Present	0.340797	1.31096	2.21004	2.14013	1.80987	-0.130792	2.6078	1.02956						12	12	12	56.6	56.6	56.6	35.385	0	323.31	NaN	477	0.0851225	-0.171372	-0.235017	A0A3Q7FC86	A0A3Q7FC86	393	tr|A0A3Q7FC86|A0A3Q7FC86_SOLLC Peroxidase OS=Solanum lycopersicum OX=4081 GN=101267754 PE=3 SV=1
Present	5.70221	6.1236	4.12982	4.75454	5.46699	5.92115	4.86489	3.75371						11	11	11	41.4	41.4	41.4	44.208	0	323.31	860550000	1879	0.0990346	-0.175858	-0.270151	A0A3Q7J5H8	A0A3Q7J5H8	1485	tr|A0A3Q7J5H8|A0A3Q7J5H8_SOLLC Uncharacterized protein OS=Solanum lycopersicum OX=4081 GN=101265484 PE=3 SV=1
Present	-0.7206	2.40671	1.26152	0.782575	1.79173	-0.778241	1.66137	0.350836						1	1	1	7.6	7.6	7.6	23.909	0	92.12	14348000	122	0.0709849	-0.176125	-0.198499	A0A3Q7H450	A0A3Q7H450	907	tr|A0A3Q7H450|A0A3Q7H450_SOLLC Phytocyanin domain-containing protein OS=Solanum lycopersicum OX=4081 GN=104648156 PE=4 SV=1
Present	0.152946	0.970752	0.238257	0.486156	0.121872	0.582252	0.712839	-0.277132						5	5	5	4.7	4.7	4.7	121.4	0	51.139	20972000	251	0.247417	-0.17707	-0.607645	A0A3Q7I4X1	A0A3Q7I4X1	1201	tr|A0A3Q7I4X1|A0A3Q7I4X1_SOLLC Protein kinase domain-containing protein OS=Solanum lycopersicum OX=4081 PE=4 SV=1
Present	-2.14589	-4.04791	1.69572	1.28166	0.0600643	-3.86386	0.118116	-0.24585						23	23	23	56.9	56.9	56.9	38.038	0	323.31	36504000	487	0.0367058	-0.178779	-0.106109	A0A3Q7JE01;A0A3Q7J4Q6;A0A3Q7G2B4	A0A3Q7JE01	1537	tr|A0A3Q7JE01|A0A3Q7JE01_SOLLC PKS_ER domain-containing protein OS=Solanum lycopersicum OX=4081 GN=101248372 PE=4 SV=1
Present	-9.32	-9.32	-4.24766	-3.70465	-9.32	-9.32	-9.32	0.648045						10	10	10	35.3	35.3	35.3	45.699	0	53.75	8127200	114	0.020871	-0.179912	-0.0613419	A0A3Q7GRY0	A0A3Q7GRY0	797	tr|A0A3Q7GRY0|A0A3Q7GRY0_SOLLC Glutathione transferase OS=Solanum lycopersicum OX=4081 PE=3 SV=1
Present	-2.04503	0.587111	-9.32	-9.32	-2.77359	0.531009	-9.32	-9.32						4	4	3	43.6	43.6	35.5	11.416	0	13.405	2110500	28	0.0188398	-0.196165	-0.0554933	A0A3Q7HZ96	A0A3Q7HZ96	1168	tr|A0A3Q7HZ96|A0A3Q7HZ96_SOLLC Non-specific lipid-transfer protein OS=Solanum lycopersicum OX=4081 PE=3 SV=1
Present	0.145109	1.38563	-0.80079	1.00562	0.510248	2.27575	-1.08399	-0.753456						11	11	10	47	47	43.7	29.054	0	116.73	21022000	196	0.0783948	-0.196753	-0.217746	P54928;P54927	P54928	1766	sp|P54928|IMP3_SOLLC Inositol monophosphatase 3 OS=Solanum lycopersicum OX=4081 GN=IMP3 PE=1 SV=1
Present	2.33953	1.70375	4.92301	4.08602	2.71622	0.953479	4.47558	4.0929						22	22	19	52.8	52.8	52.8	54.843	0	323.31	277610000	1162	0.0662856	-0.203534	-0.186166	A0A3Q7I0P8	A0A3Q7I0P8	1175	tr|A0A3Q7I0P8|A0A3Q7I0P8_SOLLC Purple acid phosphatase OS=Solanum lycopersicum OX=4081 GN=101261339 PE=3 SV=1
Present	-0.669203	-0.312766	-9.32	-0.933661	-0.917844	-0.789172	-1.03135	-9.32						4	4	3	21.8	21.8	16.8	19.34	0	38.838	10018000	142	0.0231973	-0.205685	-0.0680096	A0A3Q7J583;A0A3Q7IBR9	A0A3Q7J583	1480	tr|A0A3Q7J583|A0A3Q7J583_SOLLC Thioredoxin domain-containing protein OS=Solanum lycopersicum OX=4081 GN=101249435 PE=4 SV=1
Present	1.25806	1.84419	0.408093	0.827052	0.544075	1.57609	0.990831	0.391369						9	9	9	8.3	8.3	8.3	131.86	0	28.721	27080000	250	0.203688	-0.208759	-0.514007	A0A3Q7IM75	A0A3Q7IM75	1324	tr|A0A3Q7IM75|A0A3Q7IM75_SOLLC Ubiquitinyl hydrolase 1 OS=Solanum lycopersicum OX=4081 GN=101266987 PE=3 SV=1
Present	2.36308	-0.288802	0.584043	0.890231	0.649172	2.23325	0.316761	-0.489923						7	7	3	25.3	25.3	8	30.821	0	323.31	31795000	305	0.0966663	-0.209822	-0.264224	K4DFV3;A0A3Q7HL14	K4DFV3	1739	tr|K4DFV3|K4DFV3_SOLLC Plasmamembrane intrinsic protein 13 OS=Solanum lycopersicum OX=4081 GN=101264708 PE=2 SV=1
Present	2.76314	1.30603	2.53079	0.491254	1.33257	0.954396	1.92151	2.03956						18	16	15	34.4	31.4	30	72.308	0	146.29	27077000	328	0.134515	-0.210795	-0.356535	A0A3Q7I175;A0A3Q7H7N4;A0A3Q7H820;A0A3Q7G1A8	A0A3Q7I175;A0A3Q7H7N4;A0A3Q7H820	1178	tr|A0A3Q7I175|A0A3Q7I175_SOLLC Purple acid phosphatase OS=Solanum lycopersicum OX=4081 GN=101255806 PE=3 SV=1;tr|A0A3Q7H7N4|A0A3Q7H7N4_SOLLC Purple acid phosphatase OS=Solanum lycopersicum OX=4081 PE=3 SV=1;tr|A0A3Q7H820|A0A3Q7H820_SOLLC Purple acid phosph
Present	2.58704	3.0048	-0.00521183	1.23707	2.17582	3.21249	0.699142	-0.110754						6	6	6	40.7	40.7	40.7	20.538	0	290.99	121600000	255	0.0752844	-0.211751	-0.209695	A0A3Q7HFD1	A0A3Q7HFD1	992	tr|A0A3Q7HFD1|A0A3Q7HFD1_SOLLC Phytocyanin domain-containing protein OS=Solanum lycopersicum OX=4081 PE=4 SV=1
Present	3.7461	4.11713	2.7749	3.56473	3.15867	4.42739	2.90953	2.85096						8	8	7	29.2	29.2	27.1	46.103	0	197.23	193030000	488	0.179259	-0.214078	-0.459842	A0A3Q7G5A8	A0A3Q7G5A8	633	tr|A0A3Q7G5A8|A0A3Q7G5A8_SOLLC Peptidase A1 domain-containing protein OS=Solanum lycopersicum OX=4081 GN=101251577 PE=4 SV=1
Present	5.70253	5.16483	5.34571	5.71309	5.9693	5.27337	4.72128	5.08353						27	27	24	57.2	57.2	55.8	61.039	0	323.31	NaN	2280	0.314315	-0.219666	-0.744082	A0A3Q7IQ29	A0A3Q7IQ29	1360	tr|A0A3Q7IQ29|A0A3Q7IQ29_SOLLC Pectinesterase OS=Solanum lycopersicum OX=4081 GN=101245713 PE=3 SV=1
Present	2.6578	1.87452	4.2731	4.94504	1.96914	2.24285	3.95483	4.69388						9	9	5	60.6	60.6	28.5	26.357	0	323.31	278940000	829	0.0830451	-0.222444	-0.229704	A0A3Q7GKS4	A0A3Q7GKS4	745	tr|A0A3Q7GKS4|A0A3Q7GKS4_SOLLC Peroxidase OS=Solanum lycopersicum OX=4081 PE=3 SV=1
Present	-9.32	0.0884027	2.56387	1.18172	-0.516277	-9.32	2.16452	1.28564						2	2	2	11.4	11.4	11.4	27.647	0	23.278	14457000	98	0.0202941	-0.225028	-0.0596834	A0A3Q7J2Y3	A0A3Q7J2Y3	1460	tr|A0A3Q7J2Y3|A0A3Q7J2Y3_SOLLC Germin-like protein OS=Solanum lycopersicum OX=4081 PE=3 SV=1
Present	-1.5508	-1.8178	-2.86051	-9.32	-3.14009	-1.04462	-2.95501	-9.32						6	5	5	36.4	31.3	31.3	22.269	0	33.055	5243900	79	0.0304718	-0.227653	-0.0886553	A0A3Q7G6P9	A0A3Q7G6P9	643	tr|A0A3Q7G6P9|A0A3Q7G6P9_SOLLC Uncharacterized protein OS=Solanum lycopersicum OX=4081 PE=4 SV=1
Present	5.14343	4.5094	3.35118	5.16799	4.60266	4.81001	5.15522	2.68744						11	11	11	57.1	57.1	57.1	16.988	0	56.464	547700000	541	0.122627	-0.229169	-0.328072	A0A3Q7HHJ0	A0A3Q7HHJ0	1019	tr|A0A3Q7HHJ0|A0A3Q7HHJ0_SOLLC Phytocyanin domain-containing protein OS=Solanum lycopersicum OX=4081 PE=4 SV=1
Present	2.50652	1.67871	2.89031	2.90478	2.31215	1.9452	2.09365	2.69957						27	27	27	48.2	48.2	48.2	60.692	0	323.31	96439000	894	0.293596	-0.232438	-0.702601	A0A3Q7EWJ7	A0A3Q7EWJ7	246	tr|A0A3Q7EWJ7|A0A3Q7EWJ7_SOLLC FAD-binding PCMH-type domain-containing protein OS=Solanum lycopersicum OX=4081 GN=101264571 PE=3 SV=1
Present	5.44968	5.67669	5.55769	4.89591	5.28561	5.18697	5.50721	4.64763						12	12	12	73.3	73.3	73.3	27.109	0	323.31	236380000	702	0.420452	-0.238138	-0.947866	A0A3Q7H6Y1	A0A3Q7H6Y1	926	tr|A0A3Q7H6Y1|A0A3Q7H6Y1_SOLLC Uncharacterized protein OS=Solanum lycopersicum OX=4081 GN=101264531 PE=3 SV=1
Present	-0.315928	-0.325891	0.658502	1.9067	0.241549	-0.35521	-0.411453	1.46467						21	21	19	49.1	49.1	44.3	56.957	0	323.31	55707000	596	0.135608	-0.245958	-0.359127	B1Q3F1;A0A3Q7GNJ6;B1Q3F2;A0A3Q7G278	B1Q3F1	1608	tr|B1Q3F1|B1Q3F1_SOLLC Glutamate decarboxylase OS=Solanum lycopersicum OX=4081 GN=LeGAD2 PE=2 SV=1
Present	0.139517	-0.00350857	0.888854	0.463267	0.389444	0.101119	0.135324	-0.135124						12	12	12	53.1	53.1	53.1	37.695	0	323.31	64097000	531	0.507687	-0.249341	-1.10702	A0A3Q7IQS3	A0A3Q7IQS3	1367	tr|A0A3Q7IQS3|A0A3Q7IQS3_SOLLC Peroxidase OS=Solanum lycopersicum OX=4081 GN=101260194 PE=3 SV=1
Present	0.326906	1.3343	1.90313	1.51575	2.37445	-0.97753	2.20416	0.469772						10	10	10	77.7	77.7	77.7	26.583	0	323.31	70029000	379	0.108338	-0.252309	-0.29323	Q05540	Q05540	1784	sp|Q05540|CHIB_SOLLC Acidic 27 kDa endochitinase OS=Solanum lycopersicum OX=4081 GN=CHI17 PE=1 SV=1
Present	0.75596	0.506522	-0.099885	-0.312425	-0.0272789	-0.466243	-0.0577049	0.382488						15	15	14	30.9	30.9	28.4	58.111	0	60.267	21830000	266	0.361048	-0.254728	-0.835449	A0A3Q7GX88	A0A3Q7GX88	832	tr|A0A3Q7GX88|A0A3Q7GX88_SOLLC Protein disulfide-isomerase OS=Solanum lycopersicum OX=4081 PE=3 SV=1
Present	0.251568	-0.971152	-0.42401	0.507758	0.587917	-2.59061	-1.05935	1.40603						7	7	5	27.7	27.7	20.9	31.144	0	21.239	68999000	268	0.098444	-0.255046	-0.268675	A0A3Q7GUW9;A0A3Q7GS80	A0A3Q7GUW9	814	tr|A0A3Q7GUW9|A0A3Q7GUW9_SOLLC Superoxide dismutase OS=Solanum lycopersicum OX=4081 PE=3 SV=1
Present	3.33871	1.17631	4.79878	4.36328	3.00084	2.90691	3.6623	3.08299						20	20	18	63.6	63.6	61.5	36.783	0	323.31	204370000	577	0.115217	-0.256009	-0.310093	A0A3Q7ESR3	A0A3Q7ESR3	217	tr|A0A3Q7ESR3|A0A3Q7ESR3_SOLLC Peroxidase OS=Solanum lycopersicum OX=4081 GN=101244233 PE=3 SV=1
Present	-1.41838	-2.2434	-1.71497	-0.0737638	-1.94671	-3.16827	-2.19286	0.828156						30	18	18	36.3	22.6	22.6	108.2	0	179.68	17249000	302	0.0966149	-0.257291	-0.264095	A0A3Q7HBK4	A0A3Q7HBK4	953	tr|A0A3Q7HBK4|A0A3Q7HBK4_SOLLC Aconitate hydratase OS=Solanum lycopersicum OX=4081 GN=101254008 PE=3 SV=1
Present	1.39041	-0.531999	-1.09478	0.0824156	0.758137	1.01805	-1.76762	-1.19435						31	29	29	59.8	55.7	55.7	64.811	0	200.44	22928000	338	0.108727	-0.257959	-0.29419	A0A3Q7GYN8	A0A3Q7GYN8	847	tr|A0A3Q7GYN8|A0A3Q7GYN8_SOLLC Uncharacterized protein OS=Solanum lycopersicum OX=4081 GN=101263525 PE=3 SV=1
Present	-2.53893	-2.63147	1.79703	1.96298	-1.73009	-5.62537	2.33215	2.58003						16	12	12	26.8	24.3	24.3	79.096	0	100.25	12481000	168	0.0383886	-0.258225	-0.110783	A0A3Q7JGF7;A0A3Q7IMQ2	A0A3Q7JGF7;A0A3Q7IMQ2	1554	tr|A0A3Q7JGF7|A0A3Q7JGF7_SOLLC Uncharacterized protein OS=Solanum lycopersicum OX=4081 PE=3 SV=1;tr|A0A3Q7IMQ2|A0A3Q7IMQ2_SOLLC ANK_REP_REGION domain-containing protein OS=Solanum lycopersicum OX=4081 PE=3 SV=1
Present	1.78655	1.3166	-1.2169	-0.322436	-0.286953	1.338	-0.00896454	-0.517135						3	3	3	11.8	11.8	11.8	29.655	0	13.297	24997000	182	0.118749	-0.259716	-0.318686	A0A3Q7G750	A0A3Q7G750	646	tr|A0A3Q7G750|A0A3Q7G750_SOLLC Uncharacterized protein OS=Solanum lycopersicum OX=4081 PE=4 SV=1
Present	1.41796	2.13552	2.92262	2.49832	2.09459	1.86711	2.0677	1.88132						22	22	22	54.9	54.9	54.9	44.664	0	323.31	176230000	876	0.352956	-0.265928	-0.819829	A0A3Q7ENN1	A0A3Q7ENN1	176	tr|A0A3Q7ENN1|A0A3Q7ENN1_SOLLC Calreticulin OS=Solanum lycopersicum OX=4081 PE=3 SV=1
Present	-1.99492	-0.158237	-0.113135	-1.26677	-1.84218	-1.56845	1.38379	-2.57448						8	8	8	32.7	32.7	32.7	38.251	0	221.23	23542000	343	0.0996033	-0.267065	-0.271571	A0A3Q7EB31	A0A3Q7EB31	102	tr|A0A3Q7EB31|A0A3Q7EB31_SOLLC Uncharacterized protein OS=Solanum lycopersicum OX=4081 PE=4 SV=1
Present	-3.75162	-9.32	-0.811004	-0.519448	-3.25426	-9.32	-1.5162	-1.38323						11	8	8	48	38.1	38.1	37.148	0	268.74	14502000	187	0.0333901	-0.267904	-0.0968526	A0A3Q7FFW6;A0A3Q7FIL0	A0A3Q7FFW6	425	tr|A0A3Q7FFW6|A0A3Q7FFW6_SOLLC Peroxidase OS=Solanum lycopersicum OX=4081 GN=101249612 PE=3 SV=1
Present	1.39012	2.24645	0.524644	1.3635	1.08388	1.3519	1.07389	0.927624						18	18	18	11.3	11.3	11.3	232.8	0	170.7	31568000	314	0.317316	-0.271855	-0.750037	A0A3Q7GSY1	A0A3Q7GSY1	806	tr|A0A3Q7GSY1|A0A3Q7GSY1_SOLLC Uncharacterized protein OS=Solanum lycopersicum OX=4081 PE=3 SV=1
Present	-9.32	-9.32	-1.37583	-2.10484	-2.12389	-9.32	-9.32	-2.44842						14	14	14	10.2	10.2	10.2	177.09	0	32.368	3910900	29	0.0314079	-0.27291	-0.0912898	A0A3Q7FLA3	A0A3Q7FLA3	461	tr|A0A3Q7FLA3|A0A3Q7FLA3_SOLLC Glutamine amidotransferase type-2 domain-containing protein OS=Solanum lycopersicum OX=4081 GN=101246028 PE=3 SV=1
Present	0.64443	-9.32	0.895629	-9.32	-0.130165	0.576903	-9.32	-9.32						9	2	1	24.6	5.8	2.5	50.262	0	5.32	35981000	26	0.023238	-0.27333	-0.068126	A0A3Q7GRM6	A0A3Q7GRM6	796	tr|A0A3Q7GRM6|A0A3Q7GRM6_SOLLC Tubulin beta chain OS=Solanum lycopersicum OX=4081 GN=101265829 PE=3 SV=1
Present	0.533157	1.70715	-0.240308	-0.213782	0.870502	0.846854	0.660601	-1.70844						6	6	6	9.3	9.3	9.3	89.45	0	45.542	16112000	208	0.135913	-0.279174	-0.359852	A0A3Q7IKH3;A0A3Q7IL10;A0A3Q7IJQ8;A0A3Q7FLS4;A0A3Q7IV71;A0A3Q7EJ02	A0A3Q7IKH3;A0A3Q7IL10	1310	tr|A0A3Q7IKH3|A0A3Q7IKH3_SOLLC Uncharacterized protein OS=Solanum lycopersicum OX=4081 PE=3 SV=1;tr|A0A3Q7IL10|A0A3Q7IL10_SOLLC Uncharacterized protein OS=Solanum lycopersicum OX=4081 GN=101260884 PE=3 SV=1
Present	1.73712	1.59237	-0.15791	-0.720372	1.74334	1.22283	0.0917702	-1.72699						23	23	22	42.5	42.5	41.4	75.628	0	190.8	50000000	535	0.104564	-0.280066	-0.283906	A0A3Q7F5R0	A0A3Q7F5R0	324	tr|A0A3Q7F5R0|A0A3Q7F5R0_SOLLC EGF_CA domain-containing protein OS=Solanum lycopersicum OX=4081 PE=3 SV=1
Present	1.91901	1.38844	-0.385428	0.958537	0.75704	1.54081	0.721918	-0.270372						19	19	18	50.9	50.9	49.1	45.014	0	323.31	56782000	536	0.178668	-0.282792	-0.458512	A0A3Q7FCU3	A0A3Q7FCU3	401	tr|A0A3Q7FCU3|A0A3Q7FCU3_SOLLC Uncharacterized protein OS=Solanum lycopersicum OX=4081 GN=101261759 PE=4 SV=1
Present	-0.870696	-0.858747	-0.442565	-0.189607	-0.636515	-1.31563	-0.844093	-0.723946						6	6	6	18.4	18.4	18.4	45.152	0	98.835	18398000	283	0.609936	-0.289643	-1.28702	A0A3Q7FET2	A0A3Q7FET2	417	tr|A0A3Q7FET2|A0A3Q7FET2_SOLLC Pectin acetylesterase OS=Solanum lycopersicum OX=4081 GN=101253061 PE=3 SV=1
Present	3.21136	3.75771	-2.27358	-0.214677	3.28204	2.84093	-0.162127	-2.65047						6	6	2	56.2	56.2	20.8	10.878	0	307.87	50958000	203	0.0514783	-0.292609	-0.146636	A0A3Q7I7L9;A0A3Q7HFJ5	A0A3Q7I7L9;A0A3Q7HFJ5	1230	tr|A0A3Q7I7L9|A0A3Q7I7L9_SOLLC Small ubiquitin-related modifier OS=Solanum lycopersicum OX=4081 PE=3 SV=1;tr|A0A3Q7HFJ5|A0A3Q7HFJ5_SOLLC Small ubiquitin-related modifier OS=Solanum lycopersicum OX=4081 PE=3 SV=1
Present	-0.914824	-1.50592	0.57871	0.588294	-1.4222	-0.391067	-0.716461	0.0828819						12	12	12	17.4	17.4	17.4	108.95	0	323.31	44634000	377	0.18926	-0.298276	-0.482192	A0A3Q7EWB6	A0A3Q7EWB6	245	tr|A0A3Q7EWB6|A0A3Q7EWB6_SOLLC HP domain-containing protein OS=Solanum lycopersicum OX=4081 GN=101259383 PE=3 SV=1
Present	-9.32	0.645545	-0.694539	0.193608	0.956976	-0.135053	-1.91796	-9.32						2	2	2	4	4	4	68.897	0	15.202	17692000	176	0.0323146	-0.310164	-0.093837	A0A3Q7HR33	A0A3Q7HR33	1083	tr|A0A3Q7HR33|A0A3Q7HR33_SOLLC Phytocyanin domain-containing protein OS=Solanum lycopersicum OX=4081 PE=3 SV=1
Present	2.3705	1.45006	-0.441297	0.466935	2.41205	2.30993	-1.8717	-0.275604						3	3	2	33.9	33.9	24.1	12.139	0	98.556	15933000	96	0.0962336	-0.31788	-0.263138	A0A3Q7F9X5	A0A3Q7F9X5	367	tr|A0A3Q7F9X5|A0A3Q7F9X5_SOLLC Cytochrome c domain-containing protein OS=Solanum lycopersicum OX=4081 GN=101261271 PE=3 SV=1
Present	6.86333	6.39686	4.31909	4.30984	5.17948	6.60762	5.18008	3.63907						9	8	8	50.2	46.4	46.4	23.333	0	323.31	465230000	654	0.133218	-0.320719	-0.353451	A0A3Q7GYL5	A0A3Q7GYL5	846	tr|A0A3Q7GYL5|A0A3Q7GYL5_SOLLC Uncharacterized protein OS=Solanum lycopersicum OX=4081 GN=101248784 PE=3 SV=1
Present	1.39295	0.929776	2.97626	1.92699	1.66939	1.15321	2.27021	0.815767						16	16	16	27.5	27.5	27.5	69.455	0	91.18	36499000	334	0.247192	-0.329351	-0.607174	A0A3Q7J4M1	A0A3Q7J4M1	1475	tr|A0A3Q7J4M1|A0A3Q7J4M1_SOLLC Uncharacterized protein OS=Solanum lycopersicum OX=4081 PE=4 SV=1
Present	2.69243	2.72579	4.58356	4.46336	3.04212	1.62804	4.40687	4.03143						32	32	29	58.7	58.7	55.8	85.206	0	323.31	472440000	1708	0.160623	-0.339171	-0.417501	A0A3Q7EQN7;H1AC31	A0A3Q7EQN7	198	tr|A0A3Q7EQN7|A0A3Q7EQN7_SOLLC Fn3_like domain-containing protein OS=Solanum lycopersicum OX=4081 GN=543515 PE=3 SV=1
Present	-1.27274	-1.68338	-0.202079	-0.0391989	-0.16641	-1.43445	-1.05412	-1.9144						8	8	2	35.7	35.7	9.1	32.067	0	60.965	21769000	232	0.257073	-0.342995	-0.62781	A0A3Q7FNI6	A0A3Q7FNI6	484	tr|A0A3Q7FNI6|A0A3Q7FNI6_SOLLC Xyloglucan endotransglucosylase/hydrolase OS=Solanum lycopersicum OX=4081 GN=101258345 PE=3 SV=1
Present	8.57722	7.29142	6.38543	6.39126	7.63994	7.25525	6.19144	6.18573						13	13	13	48.7	48.7	48.7	24.313	0	323.31	1818600000	1224	0.214937	-0.343244	-0.53848	A0A3Q7HPB5	A0A3Q7HPB5	1073	tr|A0A3Q7HPB5|A0A3Q7HPB5_SOLLC Non-specific lipid-transfer protein OS=Solanum lycopersicum OX=4081 PE=3 SV=1
Present	2.83776	1.74763	5.17274	4.75168	3.23624	0.476842	4.58693	4.80837						31	31	31	65.5	65.5	65.5	65.299	0	323.31	307500000	1418	0.100318	-0.350356	-0.273355	A0A3Q7HRZ4	A0A3Q7HRZ4	1089	tr|A0A3Q7HRZ4|A0A3Q7HRZ4_SOLLC L-gulonolactone oxidase OS=Solanum lycopersicum OX=4081 GN=101261840 PE=3 SV=1
Present	4.97351	3.92059	2.77937	2.63021	3.31343	4.79278	2.36603	2.42497						19	15	13	61.4	52	49.2	34.648	0	323.31	75290000	346	0.173309	-0.351621	-0.446423	A0A3Q7IJE4;A0A3Q7IJN4	A0A3Q7IJE4;A0A3Q7IJN4	1305	tr|A0A3Q7IJE4|A0A3Q7IJE4_SOLLC Peroxidase OS=Solanum lycopersicum OX=4081 PE=3 SV=1;tr|A0A3Q7IJN4|A0A3Q7IJN4_SOLLC Peroxidase OS=Solanum lycopersicum OX=4081 PE=3 SV=1
Present	-0.413393	0.73952	-1.02044	-1.18966	-0.629448	0.948081	-1.5897	-2.02672						14	4	4	70.5	30.2	30.2	16.932	0	323.31	18704000	206	0.17363	-0.353456	-0.44715	P27161	P27161	1758	sp|P27161|CALM_SOLLC Calmodulin OS=Solanum lycopersicum OX=4081 GN=CALM1 PE=2 SV=2
Present	4.39037	4.83322	4.41489	3.94021	3.8059	4.53951	4.6695	3.14838						13	13	13	27.8	27.8	27.8	63.211	0	323.31	86361000	388	0.389877	-0.353851	-0.890477	A0A3Q7HXT1	A0A3Q7HXT1	1154	tr|A0A3Q7HXT1|A0A3Q7HXT1_SOLLC Laccase OS=Solanum lycopersicum OX=4081 PE=3 SV=1
Present	1.93465	1.1714	2.8328	2.27706	1.66166	0.731517	1.6107	2.78853						18	18	18	60.6	60.6	60.6	44.955	0	323.31	NaN	918	0.268466	-0.355875	-0.651383	A0A3Q7G376	A0A3Q7G376	618	tr|A0A3Q7G376|A0A3Q7G376_SOLLC Alpha-galactosidase OS=Solanum lycopersicum OX=4081 GN=778277 PE=3 SV=1
Present	5.92839	5.3221	7.73142	6.75458	6.53465	5.07501	6.84682	5.84941						32	32	32	60.7	60.7	60.7	75.689	0	323.31	1938200000	3003	0.21874	-0.357651	-0.546692	A0A3Q7ILE8;A0A3Q7IJ73	A0A3Q7ILE8	1315	tr|A0A3Q7ILE8|A0A3Q7ILE8_SOLLC Non-reducing end alpha-L-arabinofuranosidase OS=Solanum lycopersicum OX=4081 PE=3 SV=1
Present	2.06197	1.96459	2.1449	0.587928	1.40843	1.3253	1.98612	0.598394						11	11	10	45.1	45.1	42	32.286	0	92.369	50239000	293	0.328922	-0.360285	-0.772951	A0A494G9R4	A0A494G9R4	1598	tr|A0A494G9R4|A0A494G9R4_SOLLC Uncharacterized protein OS=Solanum lycopersicum OX=4081 PE=3 SV=1
Present	2.78247	3.37849	1.17761	1.26445	2.35695	1.44584	1.86629	1.48164						2	2	2	20.1	20.1	20.1	19.383	0	323.31	553960000	288	0.251025	-0.363077	-0.615199	A0A3Q7EKF5	A0A3Q7EKF5	147	tr|A0A3Q7EKF5|A0A3Q7EKF5_SOLLC Phytocyanin domain-containing protein OS=Solanum lycopersicum OX=4081 GN=101254836 PE=4 SV=1
Present	3.05883	4.88432	3.82259	3.02757	4.25385	3.29261	3.01355	2.78061						11	11	10	42	42	42	32.917	0	292.26	135890000	492	0.276991	-0.363172	-0.668875	A0A3Q7HDY3	A0A3Q7HDY3	978	tr|A0A3Q7HDY3|A0A3Q7HDY3_SOLLC Xyloglucan endotransglucosylase/hydrolase OS=Solanum lycopersicum OX=4081 GN=101265927 PE=3 SV=1
Present	-1.84386	0.107951	0.414805	-0.505586	-0.496819	-1.37797	-0.535175	-0.875008						6	6	6	28.3	28.3	28.3	20.093	0	17.75	11713000	163	0.279785	-0.364569	-0.674582	A0A3Q7G3J6	A0A3Q7G3J6	621	tr|A0A3Q7G3J6|A0A3Q7G3J6_SOLLC Uncharacterized protein OS=Solanum lycopersicum OX=4081 GN=101265816 PE=4 SV=1
Present	0.529583	1.28646	-0.0533781	0.466458	-0.437473	1.14057	0.294327	-0.248981						10	10	9	11.4	11.4	9.8	148.01	0	177.89	24896000	397	0.355751	-0.370168	-0.825234	A0A3Q7F4K4	A0A3Q7F4K4	313	tr|A0A3Q7F4K4|A0A3Q7F4K4_SOLLC Receptor-like serine/threonine-protein kinase OS=Solanum lycopersicum OX=4081 GN=101264400 PE=3 SV=1
Present	-0.0482845	-0.0556917	-1.17657	-0.319549	-1.60664	0.287644	-1.59261	-0.182951						9	9	9	80.9	80.9	80.9	17.437	0	73.166	18279000	206	0.279306	-0.373614	-0.673604	Q7Y240	Q7Y240	1814	tr|Q7Y240|Q7Y240_SOLLC Glutaredoxin-dependent peroxiredoxin OS=Solanum lycopersicum OX=4081 GN=TPx1 PE=2 SV=1
Present	5.20864	5.51231	5.22939	4.59988	5.06011	5.37121	4.18515	4.42731						22	22	20	48.1	48.1	45.1	59.539	0	323.31	NaN	1924	0.517041	-0.37661	-1.12375	A0A3Q7H7G9	A0A3Q7H7G9	936	tr|A0A3Q7H7G9|A0A3Q7H7G9_SOLLC Uncharacterized protein OS=Solanum lycopersicum OX=4081 GN=101258669 PE=3 SV=1
Present	-1.76902	-2.08735	-9.32	-9.32	-3.42018	-1.97064	-9.32	-9.32						5	5	3	44.3	44.3	24.4	14.082	0	100.72	5526600	107	0.0465116	-0.383611	-0.133136	Q8VWR0	Q8VWR0	1826	tr|Q8VWR0|Q8VWR0_SOLLC Profilin OS=Solanum lycopersicum OX=4081 GN=543830 PE=2 SV=1
Present	3.62657	2.90643	4.37628	2.72794	4.30962	2.89393	2.61402	2.25882						30	30	30	44.6	44.6	44.6	83.224	0	323.31	769910000	1511	0.275455	-0.390208	-0.665733	A0A3Q7H3L3	A0A3Q7H3L3	897	tr|A0A3Q7H3L3|A0A3Q7H3L3_SOLLC Uncharacterized protein OS=Solanum lycopersicum OX=4081 GN=101244074 PE=3 SV=1
Present	0.252943	-0.744088	-0.654286	-1.17204	0.211889	0.202806	0.791101	-5.10286						9	9	9	15.6	15.6	15.6	66.205	0	323.31	29484000	287	0.102608	-0.394897	-0.279054	A0A3Q7EVB2	A0A3Q7EVB2	239	tr|A0A3Q7EVB2|A0A3Q7EVB2_SOLLC Uncharacterized protein OS=Solanum lycopersicum OX=4081 PE=4 SV=1
Present	3.6431	2.98093	6.98114	5.31303	3.97498	1.75068	5.62768	5.964						21	21	17	46.7	46.7	38.5	60.052	0	323.31	NaN	1218	0.112773	-0.400214	-0.304123	A0A3Q7GAX3;A0A3Q7FF59	A0A3Q7GAX3	678	tr|A0A3Q7GAX3|A0A3Q7GAX3_SOLLC Uncharacterized protein OS=Solanum lycopersicum OX=4081 GN=778302 PE=3 SV=1
Present	2.99595	3.41945	1.96676	1.8638	2.81713	3.07409	1.36818	1.36359						11	11	11	57.2	57.2	57.2	19.784	0	323.31	135130000	551	0.281606	-0.405743	-0.678294	A0RZC9	A0RZC9	1602	tr|A0RZC9|A0RZC9_SOLLC Constitutive plastid-lipid associated protein OS=Solanum lycopersicum OX=4081 GN=CHRD PE=2 SV=1
Present	-1.57423	0.439044	-0.469426	-2.66369	-2.53433	-2.88865	-0.834373	0.336586						10	10	9	35.9	35.9	34	41.757	0	20.056	11299000	121	0.156916	-0.413116	-0.408967	A0A3Q7F572	A0A3Q7F572	318	tr|A0A3Q7F572|A0A3Q7F572_SOLLC PMR5N domain-containing protein OS=Solanum lycopersicum OX=4081 PE=3 SV=1
Present	1.68385	2.1937	-0.828838	1.35371	2.90267	1.40488	-1.65985	0.100119						5	5	5	45.4	45.4	45.4	15.241	0	38.139	25979000	167	0.132488	-0.413651	-0.351714	Q43779;P14830;A0A3Q7EGK8	Q43779;P14830;A0A3Q7EGK8	113	sp|Q43779|SODC2_SOLLC Superoxide dismutase [Cu-Zn] 2 OS=Solanum lycopersicum OX=4081 GN=SODCC.5 PE=3 SV=3;sp|P14830|SODC1_SOLLC Superoxide dismutase [Cu-Zn] 1 OS=Solanum lycopersicum OX=4081 GN=SODCC.1 PE=2 SV=2;tr|A0A3Q7EGK8|A0A3Q7EGK8_SOLLC Superoxide di
Present	5.05821	5.71302	4.40548	4.81776	4.55353	5.48954	4.65893	3.63186						15	15	15	26.1	26.1	26.1	35.43	0	323.31	355170000	949	0.387793	-0.415154	-0.886529	A0A3Q7J5A2	A0A3Q7J5A2	1482	tr|A0A3Q7J5A2|A0A3Q7J5A2_SOLLC Phytocyanin domain-containing protein OS=Solanum lycopersicum OX=4081 PE=4 SV=1
Present	1.7611	2.97864	0.606334	1.01032	2.32013	1.47951	0.327322	0.567381						4	4	4	8.6	8.6	8.6	65.365	0	270.62	36809000	313	0.243828	-0.415513	-0.600106	Q41350	Q41350	1800	sp|Q41350|OLP1_SOLLC Osmotin-like protein OS=Solanum lycopersicum OX=4081 PE=1 SV=1
Present	1.54555	1.53678	3.02348	2.3135	2.05539	1.44123	2.51897	0.73514						14	14	14	50.8	50.8	50.8	34.512	0	237.36	108520000	421	0.339353	-0.417143	-0.793389	A0A3Q7FI29;A0A3Q7IAY5	A0A3Q7FI29	442	tr|A0A3Q7FI29|A0A3Q7FI29_SOLLC Xyloglucan endotransglucosylase/hydrolase OS=Solanum lycopersicum OX=4081 GN=101256456 PE=3 SV=1
Present	1.9774	3.52019	2.25994	2.32598	2.56813	2.41603	1.10311	2.31638						14	14	14	24.4	24.4	24.4	82.143	0	323.31	146180000	729	0.382104	-0.419963	-0.875732	A0A3Q7HFP1	A0A3Q7HFP1	994	tr|A0A3Q7HFP1|A0A3Q7HFP1_SOLLC Glycerophosphodiester phosphodiesterase OS=Solanum lycopersicum OX=4081 GN=101262834 PE=4 SV=1
Present	1.16569	-1.5029	-0.563048	-9.32	-0.273602	-1.23657	-1.07004	-9.32						4	4	1	12.1	12.1	2.2	38.208	0	77.582	16716000	87	0.0466192	-0.419989	-0.13343	K4DDP5;K7WCI9;K4DA76	K4DDP5;K7WCI9;K4DA76	1736	tr|K4DDP5|K4DDP5_SOLLC Uncharacterized protein OS=Solanum lycopersicum OX=4081 PE=4 SV=1;sp|K7WCI9|CPT3_SOLLC Dehydrodolichyl diphosphate synthase CPT3 OS=Solanum lycopersicum OX=4081 GN=CPT3 PE=1 SV=1;tr|K4DA76|K4DA76_SOLLC Uncharacterized protein OS=Sola
Present	6.10246	4.22262	6.66207	6.65456	5.97812	3.75521	5.89544	6.31294						30	30	28	74	74	71.4	37.814	0	323.31	2269900000	2511	0.205285	-0.425001	-0.5175	A0A3Q7F1C1	A0A3Q7F1C1	274	tr|A0A3Q7F1C1|A0A3Q7F1C1_SOLLC Peroxidase OS=Solanum lycopersicum OX=4081 PE=3 SV=1
Present	3.12752	2.09146	3.64209	1.81227	2.94307	1.21562	2.45664	2.30265						20	20	19	37.7	37.7	36.7	80.991	0	323.31	335460000	1391	0.331449	-0.438836	-0.777915	A0A3Q7JCS2;A0A3Q7JBV7;A0A3Q7IMY0	A0A3Q7JCS2	1523	tr|A0A3Q7JCS2|A0A3Q7JCS2_SOLLC Uncharacterized protein OS=Solanum lycopersicum OX=4081 PE=3 SV=1
Present	2.06408	2.72041	3.5209	3.25418	2.81455	1.66464	1.93384	3.37451						8	8	8	36.9	36.9	36.9	26.355	0	38.5	131640000	317	0.379028	-0.443008	-0.869878	A0A3Q7HE74	A0A3Q7HE74	982	tr|A0A3Q7HE74|A0A3Q7HE74_SOLLC PMR5N domain-containing protein OS=Solanum lycopersicum OX=4081 PE=3 SV=1
Present	0.0171528	0.763572	-0.40718	0.803411	-0.246319	0.592301	1.74249	-2.68568						6	6	6	41	41	41	22.945	0	46.151	10618000	158	0.175218	-0.443541	-0.450739	O48625	O48625	1744	tr|O48625|O48625_SOLLC Lemir OS=Solanum lycopersicum OX=4081 GN=101255468 PE=3 SV=1
Present	1.84241	3.36878	2.73023	2.99825	1.36831	2.95259	3.16377	1.67042						5	5	5	5.6	5.6	5.6	125.64	0	151.53	94110000	512	0.344319	-0.446144	-0.803068	A0A3Q7HE32	A0A3Q7HE32	981	tr|A0A3Q7HE32|A0A3Q7HE32_SOLLC Uncharacterized protein OS=Solanum lycopersicum OX=4081 GN=101260063 PE=4 SV=1
Present	-1.68274	0.99734	1.78225	-0.282935	0.44285	-0.813451	-0.614256	0.00379372						11	11	10	18.7	18.7	17.7	93.837	0	115.76	63954000	307	0.22151	-0.448742	-0.552654	A0A3Q7GFE1	A0A3Q7GFE1	715	tr|A0A3Q7GFE1|A0A3Q7GFE1_SOLLC WD_REPEATS_REGION domain-containing protein OS=Solanum lycopersicum OX=4081 PE=4 SV=1
Present	3.88574	3.77657	3.99424	3.42826	3.55336	3.04815	3.06275	3.56545						26	26	25	11.7	11.7	11.5	293.6	0	323.31	237090000	1524	1.2951	-0.463778	-2.43686	A0A3Q7HKV6;A0A3Q7HBR5;REV__A0A3Q7HQ19	A0A3Q7HKV6	1053	tr|A0A3Q7HKV6|A0A3Q7HKV6_SOLLC Uncharacterized protein OS=Solanum lycopersicum OX=4081 PE=4 SV=1
Present	-4.4691	-2.86168	-0.0473566	-2.77251	-1.01341	-9.32	0.210623	-1.88947						7	7	7	17.6	17.6	17.6	55.528	0	133.73	14384000	142	0.071242	-0.465404	-0.199171	A0A3Q7J2Z7;A0A3Q7HWN1	A0A3Q7J2Z7	1461	tr|A0A3Q7J2Z7|A0A3Q7J2Z7_SOLLC Uncharacterized protein OS=Solanum lycopersicum OX=4081 GN=101252957 PE=3 SV=1
Present	-2.44993	-9.32	-2.42666	-9.32	-2.98071	-9.32	-3.77573	-9.32						8	6	6	15.6	12.6	12.6	68.526	0	79.204	3920400	77	0.0634658	-0.469962	-0.178719	A0A3Q7J0Z8	A0A3Q7J0Z8	1441	tr|A0A3Q7J0Z8|A0A3Q7J0Z8_SOLLC Uncharacterized protein OS=Solanum lycopersicum OX=4081 PE=3 SV=1
Present	-9.32	-2.61675	-1.04264	-1.34972	-2.25951	-9.32	-2.30567	-2.32891						8	8	8	25.1	25.1	25.1	45.352	0	54.704	6654900	97	0.0639408	-0.471246	-0.179976	A0A3Q7JTI0	A0A3Q7JTI0	1584	tr|A0A3Q7JTI0|A0A3Q7JTI0_SOLLC Sialidase domain-containing protein OS=Solanum lycopersicum OX=4081 PE=4 SV=1
Present	-0.659122	-3.0674	0.871957	0.650685	-1.19708	-0.754937	0.251463	-2.39745						12	12	12	31.4	31.4	31.4	49.016	0	53.888	11398000	187	0.173846	-0.47353	-0.447638	A0A3Q7IFT3;A0A3Q7I967;A0A3Q7HNI1	A0A3Q7IFT3	1286	tr|A0A3Q7IFT3|A0A3Q7IFT3_SOLLC Uncharacterized protein OS=Solanum lycopersicum OX=4081 GN=101253330 PE=4 SV=1
Present	2.07309	-0.48277	1.13606	1.29348	-0.426146	1.44384	-0.105852	1.1764						26	26	26	35.9	35.9	35.9	99.8	0	323.31	74670000	770	0.283162	-0.482904	-0.681461	A0A3Q7IA20	A0A3Q7IA20	1261	tr|A0A3Q7IA20|A0A3Q7IA20_SOLLC Beta-galactosidase OS=Solanum lycopersicum OX=4081 GN=543608 PE=3 SV=1
Present	1.13011	0.191939	-0.797684	0.729796	0.448784	0.760571	-0.953867	-0.942689						6	6	6	67.6	67.6	67.6	11.278	0	114.92	17674000	189	0.336693	-0.485341	-0.788191	A0A3Q7GRA7;Q9ZR41	A0A3Q7GRA7;Q9ZR41	794	tr|A0A3Q7GRA7|A0A3Q7GRA7_SOLLC Glutaredoxin domain-containing protein OS=Solanum lycopersicum OX=4081 GN=544298 PE=3 SV=1;sp|Q9ZR41|GLRX_SOLLC Glutaredoxin OS=Solanum lycopersicum OX=4081 PE=3 SV=1
Present	-3.64469	-9.32	-4.22262	-2.17801	-9.32	-2.61156	-9.32	-0.0883217						6	5	2	12.5	10	3.9	61.547	0	9.7192	3112400	57	0.0619981	-0.49364	-0.174827	A0A3Q7I0R7;A0A3Q7IJ82;A0A3Q7EYM1;A0A3Q7H424	A0A3Q7I0R7	1176	tr|A0A3Q7I0R7|A0A3Q7I0R7_SOLLC Laccase OS=Solanum lycopersicum OX=4081 GN=101253311 PE=3 SV=1
Present	0.41881	-0.896401	-1.0821	-0.303433	0.796776	-0.564406	-1.65185	-2.42543						14	12	3	63.5	56.5	18.8	28.795	0	101.88	20126000	222	0.261848	-0.495447	-0.637717	A0A3Q7FZI2;P93210;A0A0D2XDJ9;A0A0D2X8D7;A0A3Q7EAX2;A0A3Q7GCH0	A0A3Q7FZI2;P93210	596	tr|A0A3Q7FZI2|A0A3Q7FZI2_SOLLC 14_3_3 domain-containing protein OS=Solanum lycopersicum OX=4081 GN=543565 PE=3 SV=1;sp|P93210|14335_SOLLC 14-3-3 protein 5 OS=Solanum lycopersicum OX=4081 GN=TFT5 PE=3 SV=1
Present	5.37066	4.77905	0.78091	2.49875	4.47838	5.1239	2.95464	-1.11736						5	5	5	52.7	52.7	52.7	15.637	0	110.67	99206000	193	0.104283	-0.497452	-0.28321	Q7M222	Q7M222	1813	tr|Q7M222|Q7M222_SOLLC Probable proteinase inhibitor OS=Solanum lycopersicum OX=4081 GN=101255652 PE=3 SV=1
Present	2.65303	2.31158	0.788995	1.7166	2.82799	3.40534	0.960571	-1.73437						11	11	11	70.8	70.8	70.8	12.988	0	58.621	62762000	386	0.157187	-0.502666	-0.409593	A0A3Q7F0D3	A0A3Q7F0D3	265	tr|A0A3Q7F0D3|A0A3Q7F0D3_SOLLC Tubulin-specific chaperone A OS=Solanum lycopersicum OX=4081 PE=3 SV=1
Present	-2.68566	-9.32	-1.82581	-1.2248	-3.69805	-9.32	-2.67943	-1.37473						5	5	5	10.2	10.2	10.2	60.215	0	37.091	7319400	119	0.0702016	-0.503982	-0.19645	A0A3Q7H5H2	A0A3Q7H5H2	918	tr|A0A3Q7H5H2|A0A3Q7H5H2_SOLLC Pectinesterase OS=Solanum lycopersicum OX=4081 PE=3 SV=1
Present	0.53307	0.244729	1.35859	1.34043	1.10528	0.381726	1.37743	-1.418						7	7	7	19.1	19.1	19.1	51.338	0	317.3	28994000	322	0.309957	-0.507595	-0.735408	A0A3Q7G8Y1	A0A3Q7G8Y1	663	tr|A0A3Q7G8Y1|A0A3Q7G8Y1_SOLLC Uncharacterized protein OS=Solanum lycopersicum OX=4081 GN=101246709 PE=3 SV=1
Present	4.29658	3.48375	1.30173	2.40459	3.63175	3.81605	1.44829	0.560085						16	16	0	18.3	18.3	0	85.787	0	323.31	NaN	811	0.192628	-0.507618	-0.489663	K4DI20	K4DI20	1742	tr|K4DI20|K4DI20_SOLLC Uncharacterized protein OS=Solanum lycopersicum OX=4081 GN=101256434 PE=4 SV=1
Present	-9.32	-9.32	-4.00307	-9.32	-6.03694	-9.32	-9.32	-9.32						11	11	11	12.8	12.8	12.8	120.59	0	21.753	1861400	37	0.121553	-0.508467	-0.325479	A0A3Q7ESN3	A0A3Q7ESN3	216	tr|A0A3Q7ESN3|A0A3Q7ESN3_SOLLC M16C_associated domain-containing protein OS=Solanum lycopersicum OX=4081 GN=101250549 PE=3 SV=1
Present	2.35775	0.789586	1.56355	1.5232	0.671551	0.82013	1.53852	1.13424						14	12	12	57.5	51.4	51.4	35.723	0	323.31	52290000	458	0.667327	-0.51741	-1.38581	A0A3Q7IMB0	A0A3Q7IMB0	1326	tr|A0A3Q7IMB0|A0A3Q7IMB0_SOLLC Peroxidase OS=Solanum lycopersicum OX=4081 PE=3 SV=1
Present	6.53288	6.30515	5.81538	5.53444	5.90484	6.06128	5.40082	4.72777						19	19	19	34.7	34.7	34.7	77.855	0	323.31	NaN	1839	0.669485	-0.523287	-1.3895	A0A3Q7IDU3	A0A3Q7IDU3	1281	tr|A0A3Q7IDU3|A0A3Q7IDU3_SOLLC Uncharacterized protein OS=Solanum lycopersicum OX=4081 PE=4 SV=1
Present	3.54766	2.81482	5.26574	2.67677	2.74533	2.57303	3.26465	3.61558						27	27	25	49.3	49.3	46.2	68.837	0	323.31	155080000	953	0.353847	-0.526602	-0.821554	A0A3Q7GFN0	A0A3Q7GFN0	720	tr|A0A3Q7GFN0|A0A3Q7GFN0_SOLLC Purple acid phosphatase OS=Solanum lycopersicum OX=4081 PE=3 SV=1
Present	-2.57375	-1.58309	0.493474	0.0861521	-0.861858	-1.75803	-0.875908	-2.20517						6	6	6	36.3	36.3	36.3	33.737	0	159.44	10583000	188	0.277876	-0.530942	-0.670683	A0A3Q7J1Q1	A0A3Q7J1Q1	1449	tr|A0A3Q7J1Q1|A0A3Q7J1Q1_SOLLC Glyco_hydro_18 domain-containing protein OS=Solanum lycopersicum OX=4081 GN=101256061 PE=3 SV=1
Present	1.38024	2.32708	1.42189	1.90788	1.64129	1.23843	1.36712	0.61105						14	14	14	50.7	50.7	50.7	42.648	0	139.01	55129000	473	0.879635	-0.544796	-1.74314	A0A3Q7G5K0	A0A3Q7G5K0	637	tr|A0A3Q7G5K0|A0A3Q7G5K0_SOLLC AIR synthase OS=Solanum lycopersicum OX=4081 GN=101246417 PE=3 SV=1
Present	-0.410259	-0.194795	0.180596	-0.0885496	-0.829106	-0.461802	-0.180079	-1.23341						6	6	6	9.6	9.6	9.6	91.681	0	190.39	15389000	219	1.10197	-0.547848	-2.11273	A0A3Q7J1B1	A0A3Q7J1B1	1445	tr|A0A3Q7J1B1|A0A3Q7J1B1_SOLLC Protein kinase domain-containing protein OS=Solanum lycopersicum OX=4081 PE=4 SV=1
Present	1.40698	2.93265	1.20685	1.8629	2.6303	1.90169	0.400467	0.267563						13	13	13	26.9	26.9	26.9	71.094	0	154.51	78003000	504	0.3403	-0.552341	-0.795237	A0A3Q7HV28	A0A3Q7HV28	1118	tr|A0A3Q7HV28|A0A3Q7HV28_SOLLC Uncharacterized protein OS=Solanum lycopersicum OX=4081 PE=3 SV=1
Present	0.991726	1.79233	-0.0951967	-0.380712	-0.0832958	1.87073	0.675938	-2.36803						7	7	7	26.7	26.7	26.7	24.306	0	50.851	21141000	237	0.21571	-0.553203	-0.540153	A0A3Q7FVW8	A0A3Q7FVW8	562	tr|A0A3Q7FVW8|A0A3Q7FVW8_SOLLC Uncharacterized protein OS=Solanum lycopersicum OX=4081 PE=3 SV=1
Present	-9.32	-2.43518	1.06719	0.498206	-1.98076	-1.13138	-9.32	0.0265808						16	16	16	49.3	49.3	49.3	42.633	0	210.33	27459000	234	0.0616349	-0.553942	-0.173863	A0A3Q7ITY0	A0A3Q7ITY0	1398	tr|A0A3Q7ITY0|A0A3Q7ITY0_SOLLC Uncharacterized protein OS=Solanum lycopersicum OX=4081 GN=101254260 PE=3 SV=1
Present	0.606382	1.91842	0.733056	-0.0185385	-1.24717	0.815471	1.6703	-0.225864						7	7	7	57.1	57.1	57.1	11.96	0	40.821	103690000	308	0.312885	-0.556645	-0.741239	A0A3Q7JP52	A0A3Q7JP52	1572	tr|A0A3Q7JP52|A0A3Q7JP52_SOLLC Stress-response A/B barrel domain-containing protein OS=Solanum lycopersicum OX=4081 GN=101249327 PE=4 SV=1
Present	2.35468	2.88811	1.38446	1.22267	1.63738	2.09248	0.897041	0.995348						7	7	7	20.2	20.2	20.2	58.093	0	161.53	48665000	230	0.528339	-0.556916	-1.14387	A0A3Q7F6J3	A0A3Q7F6J3	336	tr|A0A3Q7F6J3|A0A3Q7F6J3_SOLLC Peptidase A1 domain-containing protein OS=Solanum lycopersicum OX=4081 GN=101268338 PE=3 SV=1
Present	3.08961	2.16523	-2.06833	-0.251674	2.27445	3.97175	-1.99947	-3.55037						56	56	56	18.6	18.6	18.6	439.22	0	323.31	97599000	1003	0.0966452	-0.559621	-0.264171	A0A3Q7F9D4	A0A3Q7F9D4	363	tr|A0A3Q7F9D4|A0A3Q7F9D4_SOLLC Uncharacterized protein OS=Solanum lycopersicum OX=4081 PE=4 SV=1
Present	-0.24103	0.586736	0.144711	-0.788621	-0.14752	-1.26374	-1.87483	0.749027						7	7	7	49.7	49.7	49.7	21.805	0	36.118	12126000	97	0.372718	-0.559715	-0.857837	A0A3Q7F6C7;A0A3Q7EMU1	A0A3Q7F6C7	334	tr|A0A3Q7F6C7|A0A3Q7F6C7_SOLLC NAD(P)H dehydrogenase (quinone) OS=Solanum lycopersicum OX=4081 PE=4 SV=1
Present	1.6739	2.18046	0.505242	0.373858	-1.84641	2.6774	1.31509	0.338949						9	9	9	38.6	38.6	38.6	32.837	0	83.722	56683000	422	0.213504	-0.56211	-0.53538	A0A3Q7EQ62	A0A3Q7EQ62	192	tr|A0A3Q7EQ62|A0A3Q7EQ62_SOLLC Uncharacterized protein OS=Solanum lycopersicum OX=4081 PE=4 SV=1
Present	-1.04249	-0.785991	2.46223	1.35522	-0.519882	-1.42539	-0.0194244	1.66948						10	9	9	16.1	15.1	15.1	92.913	0	240.5	42150000	318	0.21323	-0.571047	-0.534785	A0A3Q7J5N7	A0A3Q7J5N7	1490	tr|A0A3Q7J5N7|A0A3Q7J5N7_SOLLC Uncharacterized protein OS=Solanum lycopersicum OX=4081 PE=4 SV=1
Present	1.25506	1.46673	2.54666	2.11492	0.739296	0.581956	2.14003	1.62687						5	5	5	25.9	25.9	25.9	21.221	0	20.539	32079000	202	0.566151	-0.573802	-1.21065	A0A3Q7FNP2	A0A3Q7FNP2	488	tr|A0A3Q7FNP2|A0A3Q7FNP2_SOLLC PLAT domain-containing protein OS=Solanum lycopersicum OX=4081 PE=4 SV=1
Present	2.06799	2.49328	1.76193	2.89373	0.597843	3.25229	2.79118	0.249254						7	7	7	41.9	41.9	41.9	19.732	0	132.4	97740000	424	0.306434	-0.581593	-0.728378	A0A3Q7GML5	A0A3Q7GML5	762	tr|A0A3Q7GML5|A0A3Q7GML5_SOLLC Uncharacterized protein OS=Solanum lycopersicum OX=4081 GN=101251683 PE=4 SV=1
Present	3.46704	4.51412	3.06698	2.48718	4.32312	3.3696	2.76506	0.720314						5	5	4	43.9	43.9	34.2	11.484	0	18.508	153460000	176	0.279756	-0.589303	-0.674523	P93224	P93224	1778	sp|P93224|NLTP2_SOLLC Non-specific lipid-transfer protein 2 OS=Solanum lycopersicum OX=4081 GN=LE16 PE=2 SV=1
Present	1.52971	1.792	1.67503	0.815404	0.108419	1.97137	0.563408	0.810387						6	6	6	22.6	22.6	22.6	24.932	0	18.378	27043000	205	0.617691	-0.589643	-1.30045	A0A3Q7E8W2	A0A3Q7E8W2	86	tr|A0A3Q7E8W2|A0A3Q7E8W2_SOLLC Uncharacterized protein OS=Solanum lycopersicum OX=4081 GN=101247054 PE=4 SV=1
Present	-2.93744	-4.67935	2.00994	0.325494	-0.223898	-9.32	1.69215	0.177912						11	11	11	50	50	50	42.559	0	294.68	19593000	241	0.0732357	-0.598119	-0.20437	A0A3Q7JPB1	A0A3Q7JPB1	1574	tr|A0A3Q7JPB1|A0A3Q7JPB1_SOLLC Uncharacterized protein OS=Solanum lycopersicum OX=4081 GN=101259605 PE=3 SV=1
Present	5.73805	5.61431	1.08846	1.34026	5.0329	5.61089	1.0591	-0.333776						17	17	1	70.5	70.5	5.8	22.653	0	210.51	218150000	684	0.114795	-0.602992	-0.309063	A0A3Q7FH23	A0A3Q7FH23	436	tr|A0A3Q7FH23|A0A3Q7FH23_SOLLC Uncharacterized protein OS=Solanum lycopersicum OX=4081 GN=109119847 PE=3 SV=1
Present	3.33034	3.62713	0.217122	-0.733726	2.6357	3.26019	0.381338	-2.25522						3	3	3	28.1	28.1	28.1	11.515	0	9.776	40818000	135	0.137421	-0.604716	-0.363422	K4D1U9	K4D1U9	1727	tr|K4D1U9|K4D1U9_SOLLC Non-specific lipid-transfer protein OS=Solanum lycopersicum OX=4081 GN=101266080 PE=2 SV=1
Present	3.59001	1.36694	0.447007	1.19625	2.24149	2.90819	-0.0427723	-0.938868						31	31	29	57.9	57.9	53.8	65.694	0	323.31	84312000	697	0.213181	-0.608041	-0.534679	A0A3Q7IXE6	A0A3Q7IXE6	1410	tr|A0A3Q7IXE6|A0A3Q7IXE6_SOLLC Uncharacterized protein OS=Solanum lycopersicum OX=4081 GN=101255264 PE=3 SV=1
Present	1.97948	3.22147	2.0949	1.68182	1.66476	2.07527	0.876001	1.88055						6	6	2	61.7	61.7	2.8	51.195	0	38.953	50786000	166	0.705304	-0.620271	-1.45052	A0A3Q7IBU5;A0A3Q7IMW3	A0A3Q7IBU5	1271	tr|A0A3Q7IBU5|A0A3Q7IBU5_SOLLC Uncharacterized protein OS=Solanum lycopersicum OX=4081 GN=101258282 PE=4 SV=1
Present	-0.557657	-0.5137	0.293262	-0.449246	-0.686079	-1.43038	0.403234	-2.04249						9	9	4	44.7	44.7	23.1	23.098	0	18.469	17103000	189	0.515874	-0.632093	-1.12166	A0A3Q7EJA4;A0A3Q7FJM2;A0A0D2Y2E3	A0A3Q7EJA4;A0A3Q7FJM2	140	tr|A0A3Q7EJA4|A0A3Q7EJA4_SOLLC Uncharacterized protein OS=Solanum lycopersicum OX=4081 GN=101245584 PE=4 SV=1;tr|A0A3Q7FJM2|A0A3Q7FJM2_SOLLC Uncharacterized protein OS=Solanum lycopersicum OX=4081 GN=101262189 PE=4 SV=1
Present	0.506096	-1.55523	2.35256	-1.03038	-2.66467	-2.58767	1.01646	1.97688						17	17	17	15.8	15.8	15.8	173.36	0	323.31	42408000	289	0.163569	-0.633013	-0.424258	A0A3Q7ERD5	A0A3Q7ERD5	205	tr|A0A3Q7ERD5|A0A3Q7ERD5_SOLLC Uncharacterized protein OS=Solanum lycopersicum OX=4081 PE=3 SV=1
Present	-0.239305	-0.314031	-1.16188	-1.03353	-0.381855	-0.524915	-1.4412	-2.97487						5	5	5	54	54	54	10.822	0	42.204	8780000	146	0.449707	-0.643523	-1.00194	A0A3Q7HKF5	A0A3Q7HKF5	1048	tr|A0A3Q7HKF5|A0A3Q7HKF5_SOLLC Cytochrome b5 heme-binding domain-containing protein OS=Solanum lycopersicum OX=4081 PE=4 SV=1
Present	5.27579	6.63444	5.75252	5.80202	5.91613	5.74545	4.97402	4.22891						11	11	11	34	34	34	25.665	0	323.31	509190000	1025	0.649737	-0.650064	-1.35567	A0A3Q7I3M8	A0A3Q7I3M8	1192	tr|A0A3Q7I3M8|A0A3Q7I3M8_SOLLC DOMON domain-containing protein OS=Solanum lycopersicum OX=4081 PE=4 SV=1
Present	-3.81172	-4.80146	-9.32	-4.68145	-9.32	-2.70568	-9.32	-3.88379						11	10	10	33.6	31.5	31.5	36.215	0	230.96	130080000	313	0.112706	-0.65371	-0.303958	A0A3Q7E7X9	A0A3Q7E7X9	78	tr|A0A3Q7E7X9|A0A3Q7E7X9_SOLLC Peroxidase OS=Solanum lycopersicum OX=4081 GN=101268131 PE=3 SV=1
Present	-0.00707054	0.0345354	-2.41198	-1.79732	-0.878469	-1.15175	-3.01605	-1.76038						13	13	12	11.6	11.6	10.9	146.08	0	73.441	12157000	167	0.361483	-0.656206	-0.836287	A0A3Q7HIP9	A0A3Q7HIP9	1034	tr|A0A3Q7HIP9|A0A3Q7HIP9_SOLLC Protein disulfide-isomerase OS=Solanum lycopersicum OX=4081 PE=3 SV=1
Present	-0.600462	-9.32	-1.13467	-0.718362	-1.49392	-2.38761	-9.32	-1.20901						21	21	16	44.9	44.9	36.4	64.112	0	305.42	28799000	409	0.0831053	-0.659262	-0.229858	A0A3Q7GKD7	A0A3Q7GKD7	741	tr|A0A3Q7GKD7|A0A3Q7GKD7_SOLLC Malic enzyme OS=Solanum lycopersicum OX=4081 GN=543522 PE=3 SV=1
Present	0.251144	-1.44981	1.6988	1.63238	1.24362	-1.53812	-0.882895	0.66823						16	16	15	21.2	21.2	19.8	75.789	0	112.5	50892000	354	0.277638	-0.660419	-0.670198	P27065;K4B911;A0A3Q7JBR7;K4CCX8;A0A3Q7JXC3;K4DG82	P27065	1757	sp|P27065|RBL_SOLLC Ribulose bisphosphate carboxylase large chain OS=Solanum lycopersicum OX=4081 GN=rbcL PE=1 SV=4
Present	-1.26509	-0.57948	-0.113706	-0.570657	-1.60979	-2.46003	-1.17287	0.0459938						11	10	10	18.6	17.4	17.4	61.185	0	16.581	8456400	108	0.539195	-0.66694	-1.16313	A0A3Q7FN06	A0A3Q7FN06	474	tr|A0A3Q7FN06|A0A3Q7FN06_SOLLC FAD-binding PCMH-type domain-containing protein OS=Solanum lycopersicum OX=4081 GN=101265606 PE=3 SV=1
Present	0.0885429	-0.00418949	0.39889	-0.431237	0.00581741	-1.46388	-0.777874	-0.383379						19	19	16	34.3	34.3	30.1	78.116	0	323.31	30080000	356	0.955342	-0.667831	-1.86901	A0A3Q7IM32	A0A3Q7IM32	1320	tr|A0A3Q7IM32|A0A3Q7IM32_SOLLC Uncharacterized protein OS=Solanum lycopersicum OX=4081 PE=3 SV=1
Present	-9.32	-0.957667	-1.49253	-0.270268	-9.32	-2.53397	-0.317339	-2.55115						6	6	6	9.5	9.5	9.5	69.14	0	155.21	7484600	171	0.0842553	-0.670498	-0.232801	A0A3Q7IR84;REV__A0A3Q7GAN0	A0A3Q7IR84	1374	tr|A0A3Q7IR84|A0A3Q7IR84_SOLLC Protein kinase domain-containing protein OS=Solanum lycopersicum OX=4081 GN=101254257 PE=3 SV=1
Present	-9.32	-9.32	-3.52045	-1.96138	-9.32	-5.44588	-9.32	-2.73078						8	8	7	52.5	52.5	49.4	28.148	0	108.74	6355700	115	0.0983703	-0.673709	-0.26849	A0A3Q7ID18	A0A3Q7ID18	1278	tr|A0A3Q7ID18|A0A3Q7ID18_SOLLC Probable 6-phosphogluconolactonase OS=Solanum lycopersicum OX=4081 GN=101262229 PE=3 SV=1
Present	2.27351	1.92909	2.23668	1.60565	1.84001	1.1289	1.9457	0.417814						11	11	11	18.3	18.3	18.3	106.36	0	246.18	47264000	411	0.883568	-0.67813	-1.74969	A0A3Q7IMP6	A0A3Q7IMP6	1333	tr|A0A3Q7IMP6|A0A3Q7IMP6_SOLLC Protein kinase domain-containing protein OS=Solanum lycopersicum OX=4081 GN=101268631 PE=3 SV=1
Present	-0.553455	0.25595	1.59921	2.41963	-0.724873	-0.222621	0.272465	1.67692						34	34	34	43.1	43.1	43.1	99.118	0	323.31	NaN	864	0.345964	-0.679859	-0.806269	A0A3Q7HMJ3	A0A3Q7HMJ3	1060	tr|A0A3Q7HMJ3|A0A3Q7HMJ3_SOLLC Aminopeptidase OS=Solanum lycopersicum OX=4081 GN=101250430 PE=3 SV=1
Present	-0.833276	1.53017	1.35801	-0.860538	0.8127	-2.39156	0.49559	-0.4477						4	3	3	3.7	2.5	2.5	155.89	0	9.7235	19618000	80	0.290264	-0.681334	-0.695868	A0A3Q7JAN6	A0A3Q7JAN6	1508	tr|A0A3Q7JAN6|A0A3Q7JAN6_SOLLC Uncharacterized protein OS=Solanum lycopersicum OX=4081 GN=101253463 PE=3 SV=1
Present	0.560488	-0.390594	2.51946	1.62051	0.803623	-0.276057	1.33055	-0.278116						14	14	14	34.4	34.4	34.4	52.016	0	323.31	66742000	412	0.400471	-0.682465	-0.910469	A0A3Q7FT62	A0A3Q7FT62	533	tr|A0A3Q7FT62|A0A3Q7FT62_SOLLC Peptidase A1 domain-containing protein OS=Solanum lycopersicum OX=4081 PE=3 SV=1
Present	-0.384579	4.38164	0.890969	0.414392	0.958544	-0.169595	0.633493	1.14524						18	18	18	45.5	45.5	45.5	54.524	0	323.31	157690000	823	0.256393	-0.683687	-0.626394	A0A3Q7JEJ6	A0A3Q7JEJ6	1541	tr|A0A3Q7JEJ6|A0A3Q7JEJ6_SOLLC Carboxypeptidase OS=Solanum lycopersicum OX=4081 PE=3 SV=1
Present	-3.50972	-1.74396	-2.39829	-1.17356	-1.29035	0.43015	-9.32	-1.385						31	12	11	57.1	25.8	23.3	71.008	0	203.36	19029000	216	0.113449	-0.684919	-0.305775	A0A3Q7H3P6;P24629;A0A3Q7GNR7	A0A3Q7H3P6;P24629	899	tr|A0A3Q7H3P6|A0A3Q7H3P6_SOLLC Uncharacterized protein OS=Solanum lycopersicum OX=4081 GN=100736433 PE=3 SV=1;sp|P24629|HSP71_SOLLC Heat shock cognate 70 kDa protein 1 OS=Solanum lycopersicum OX=4081 GN=HSC-I PE=2 SV=1
Present	-1.43733	1.62746	0.817668	0.443172	-0.377615	-2.17899	0.610863	0.652168						10	10	10	41.2	41.2	41.2	32.871	0	315.07	27648000	343	0.312132	-0.686137	-0.73974	A0A3Q7H6Z2	A0A3Q7H6Z2	927	tr|A0A3Q7H6Z2|A0A3Q7H6Z2_SOLLC Aspergillus nuclease S(1) OS=Solanum lycopersicum OX=4081 GN=101256181 PE=3 SV=1
Present	1.84823	0.845546	1.98262	1.51502	1.21748	-0.89046	2.15851	0.944014						9	9	7	30.3	30.3	25.7	39.335	0	296.09	75389000	349	0.451643	-0.690467	-1.00549	A0A3Q7JCC7	A0A3Q7JCC7	1519	tr|A0A3Q7JCC7|A0A3Q7JCC7_SOLLC Uncharacterized protein OS=Solanum lycopersicum OX=4081 PE=3 SV=1
Present	1.34923	0.404851	1.21776	-0.405425	0.0571384	0.231927	1.22412	-1.75164						7	7	6	14.3	14.3	12.6	63.161	0	42.266	12926000	141	0.419403	-0.701217	-0.945911	A0A3Q7J2M6	A0A3Q7J2M6	1453	tr|A0A3Q7J2M6|A0A3Q7J2M6_SOLLC Uncharacterized protein OS=Solanum lycopersicum OX=4081 PE=4 SV=1
Present	1.94411	-0.336707	-0.519921	1.07308	-0.475077	-0.0199404	0.509497	-0.691539						10	9	9	15.9	14.7	14.7	83.334	0	111.08	16308000	158	0.503394	-0.709405	-1.09933	A0A3Q7EN75	A0A3Q7EN75	170	tr|A0A3Q7EN75|A0A3Q7EN75_SOLLC Uncharacterized protein OS=Solanum lycopersicum OX=4081 PE=3 SV=1
Present	0.693466	1.32796	0.438151	0.0555563	-0.555862	1.1231	1.25615	-2.17138						4	4	4	24	24	24	19.004	0	70.67	17309000	139	0.363979	-0.715781	-0.841087	A0A3Q7EN28	A0A3Q7EN28	167	tr|A0A3Q7EN28|A0A3Q7EN28_SOLLC Signal peptidase complex subunit 3 OS=Solanum lycopersicum OX=4081 GN=101260768 PE=3 SV=1
Present	3.32294	4.40623	2.16394	2.4478	3.13025	3.53827	2.00851	0.798893						9	9	9	41.4	41.4	41.4	43.128	0	323.31	NaN	580	0.394967	-0.716247	-0.900097	A0A3Q7ISH1	A0A3Q7ISH1	1387	tr|A0A3Q7ISH1|A0A3Q7ISH1_SOLLC Uncharacterized protein OS=Solanum lycopersicum OX=4081 GN=101245017 PE=4 SV=1
Present	1.87481	0.788211	1.52587	1.90723	1.27423	-2.36256	0.598843	3.71961						25	25	25	68.1	68.1	68.1	47.021	0	323.31	118660000	885	0.225214	-0.7165	-0.560599	A0A3Q7ITD1;Q43497	A0A3Q7ITD1;Q43497	1394	tr|A0A3Q7ITD1|A0A3Q7ITD1_SOLLC Pyr_redox_2 domain-containing protein OS=Solanum lycopersicum OX=4081 GN=101264360 PE=4 SV=1;sp|Q43497|MDAR_SOLLC Monodehydroascorbate reductase OS=Solanum lycopersicum OX=4081 GN=AFRR PE=1 SV=1
Present	-2.64878	-9.32	-2.10638	-2.80391	-2.70004	-9.32	-9.32	1.5447						12	12	12	7.9	7.9	7.9	210.57	0	63.283	5811900	89	0.0832306	-0.729069	-0.230179	A0A3Q7G7S9	A0A3Q7G7S9	652	tr|A0A3Q7G7S9|A0A3Q7G7S9_SOLLC Glucose-6-phosphate isomerase OS=Solanum lycopersicum OX=4081 PE=3 SV=1
Present	-1.33607	-2.60294	0.995194	0.478988	-4.09849	-1.25437	-0.931303	0.877031						14	14	14	15.1	15.1	15.1	120.39	0	95.62	17419000	244	0.223337	-0.735573	-0.556575	A0A3Q7GFL5;A0A3Q7GVT0	A0A3Q7GFL5	719	tr|A0A3Q7GFL5|A0A3Q7GFL5_SOLLC AB hydrolase-1 domain-containing protein OS=Solanum lycopersicum OX=4081 GN=101265824 PE=4 SV=1
Present	5.42564	5.45124	4.05303	4.28933	4.08343	5.22391	4.90493	1.98415						4	4	4	23.4	23.4	23.4	26.135	0	323.31	NaN	401	0.408131	-0.755704	-0.924852	A0A3Q7ISH0	A0A3Q7ISH0	1386	tr|A0A3Q7ISH0|A0A3Q7ISH0_SOLLC FAS1 domain-containing protein OS=Solanum lycopersicum OX=4081 GN=101249482 PE=3 SV=1
Present	1.50791	0.655704	1.28218	1.69596	1.53743	0.18534	0.0436134	0.33593						21	21	21	27	27	27	89.319	0	323.31	70578000	569	0.944443	-0.759861	-1.85091	A0A3Q7G014	A0A3Q7G014	601	tr|A0A3Q7G014|A0A3Q7G014_SOLLC HVA22-like protein OS=Solanum lycopersicum OX=4081 PE=3 SV=1
Present	-0.384775	-0.774608	-9.32	-9.32	-2.98364	-1.25625	-9.32	-9.32						5	5	5	13.1	13.1	13.1	46.576	0	79.93	4869700	86	0.0847868	-0.770126	-0.23416	A0A3Q7I6U8	A0A3Q7I6U8	1220	tr|A0A3Q7I6U8|A0A3Q7I6U8_SOLLC BSD domain-containing protein OS=Solanum lycopersicum OX=4081 PE=4 SV=1
Present	-3.17682	-4.50797	-0.667565	-1.64609	-0.588896	-2.4095	-0.774744	-9.32						5	5	5	19.5	19.5	19.5	38.58	0	96.832	6462000	123	0.130902	-0.773674	-0.347932	A0A3Q7HR12	A0A3Q7HR12	1082	tr|A0A3Q7HR12|A0A3Q7HR12_SOLLC Uncharacterized protein OS=Solanum lycopersicum OX=4081 PE=4 SV=1
Present	0.2871	0.0311079	0.0902357	-2.34024	-1.34331	-2.51703	-0.273226	-0.946297						13	13	13	34.3	34.3	34.3	49.47	0	131.25	24542000	134	0.453807	-0.787016	-1.00946	A0A3Q7IBV7;A0A3Q7ELT8	A0A3Q7IBV7	1272	tr|A0A3Q7IBV7|A0A3Q7IBV7_SOLLC Peptidase A1 domain-containing protein OS=Solanum lycopersicum OX=4081 GN=101264466 PE=3 SV=1
Present	2.17389	2.46824	1.62087	-0.100417	0.637894	1.25676	1.25086	-0.154991						14	9	9	53.7	39.4	39.4	34.907	0	323.31	22440000	233	0.556245	-0.793015	-1.19324	A0A3Q7GNU8	A0A3Q7GNU8	776	tr|A0A3Q7GNU8|A0A3Q7GNU8_SOLLC Peroxidase OS=Solanum lycopersicum OX=4081 GN=101264425 PE=3 SV=1
Present	-0.462879	-1.14507	-0.368428	-1.39601	-1.38367	-3.58474	-1.48227	-0.118099						10	10	10	48.3	48.3	48.3	34.572	0	323.31	22927000	291	0.475828	-0.799097	-1.0496	A0A3Q7FDF9	A0A3Q7FDF9	407	tr|A0A3Q7FDF9|A0A3Q7FDF9_SOLLC Peroxidase OS=Solanum lycopersicum OX=4081 GN=101266098 PE=3 SV=1
Present	-0.191961	-0.692086	-0.246135	-1.25506	-0.966688	-2.65992	-1.35654	-0.599955						14	14	14	45.1	45.1	45.1	47.645	0	250.61	32961000	303	0.770901	-0.799465	-1.56132	A0A494G8F6	A0A494G8F6	1592	tr|A0A494G8F6|A0A494G8F6_SOLLC Transaldolase OS=Solanum lycopersicum OX=4081 PE=3 SV=1
Present	-2.30024	-2.94007	-9.32	-3.03335	-1.51418	-0.68481	-9.32	-9.32						5	5	5	33	33	33	22.731	0	206.02	7077000	79	0.103111	-0.811331	-0.280304	A0A3Q7FL36	A0A3Q7FL36	459	tr|A0A3Q7FL36|A0A3Q7FL36_SOLLC PMEI domain-containing protein OS=Solanum lycopersicum OX=4081 GN=101248953 PE=4 SV=1
Present	-0.0447731	-0.536323	0.864547	0.780463	-1.17834	-1.40735	-0.236629	0.630791						9	9	6	38.6	38.6	30.4	37.678	0	93.813	25573000	288	0.682784	-0.813859	-1.4122	Q9ZS45;A0A0D2XMI8	Q9ZS45	1845	sp|Q9ZS45|SPDE_SOLLC Spermidine synthase OS=Solanum lycopersicum OX=4081 GN=SPDSYN PE=2 SV=1
Present	-0.0849533	-1.1752	1.8531	0.846953	-2.04196	-0.371921	0.0140476	0.584188						14	14	14	22.6	22.6	22.6	91.14	0	146.1	49152000	328	0.420477	-0.813887	-0.947911	A0A3Q7FMZ3;A0A3Q7EY82;A0A3Q7FH34	A0A3Q7FMZ3	473	tr|A0A3Q7FMZ3|A0A3Q7FMZ3_SOLLC Uncharacterized protein OS=Solanum lycopersicum OX=4081 GN=101266183 PE=3 SV=1
Present	-2.93426	-0.479234	-1.8299	-2.81851	-3.96387	-3.21791	-1.65562	-2.4963						9	9	9	9.2	9.2	9.2	156.26	0	152.22	11950000	183	0.49585	-0.81795	-1.08577	A0A3Q7IJT9	A0A3Q7IJT9	1308	tr|A0A3Q7IJT9|A0A3Q7IJT9_SOLLC Uncharacterized protein OS=Solanum lycopersicum OX=4081 PE=4 SV=1
Present	3.80045	3.28307	4.39633	5.05477	3.00669	1.40602	3.59086	5.25399						21	21	19	70.7	70.7	64.8	36.726	0	323.31	215730000	1117	0.41049	-0.819263	-0.929271	A0A3Q7HVX4	A0A3Q7HVX4	1132	tr|A0A3Q7HVX4|A0A3Q7HVX4_SOLLC Peroxidase OS=Solanum lycopersicum OX=4081 GN=101251503 PE=3 SV=1
Present	2.81355	2.2498	4.64203	2.59457	2.23796	0.433852	1.78752	4.51816						33	33	33	55.6	55.6	55.6	81.353	0	323.31	NaN	1570	0.356891	-0.830619	-0.827434	A0A3Q7H1P2	A0A3Q7H1P2	878	tr|A0A3Q7H1P2|A0A3Q7H1P2_SOLLC Uncharacterized protein OS=Solanum lycopersicum OX=4081 PE=3 SV=1
Present	2.0709	0.318963	1.73537	1.17379	1.09161	0.163106	0.43821	0.27964						20	20	20	44.2	44.2	44.2	55.055	0	250.78	43571000	476	0.979882	-0.831616	-1.90977	A0A3Q7FR46	A0A3Q7FR46	514	tr|A0A3Q7FR46|A0A3Q7FR46_SOLLC Carboxypeptidase OS=Solanum lycopersicum OX=4081 GN=101244455 PE=3 SV=1
Present	0.529671	-0.0203886	1.23119	1.2152	-0.210579	-0.607747	-0.773197	1.21314						27	27	27	30.8	30.8	30.8	101.47	0	323.31	75541000	739	0.755429	-0.833511	-1.53528	A0A3Q7H707	A0A3Q7H707	928	tr|A0A3Q7H707|A0A3Q7H707_SOLLC Uncharacterized protein OS=Solanum lycopersicum OX=4081 PE=4 SV=1
Present	0.283792	0.915395	2.99743	3.49733	-0.116514	0.644151	1.31313	2.48134						15	14	14	52	49	49	32.778	0	323.31	46127000	442	0.385114	-0.84296	-0.881449	A0A3Q7I500	A0A3Q7I500	1202	tr|A0A3Q7I500|A0A3Q7I500_SOLLC Peroxidase OS=Solanum lycopersicum OX=4081 PE=3 SV=1
Present	2.35251	0.902867	2.35861	2.063	1.52629	0.32623	1.0504	1.38636						16	16	8	43.3	43.3	26.3	38.677	0	323.31	69246000	598	0.995722	-0.846927	-1.93608	A0A3Q7HX95;A0A3Q7HG29	A0A3Q7HX95	1148	tr|A0A3Q7HX95|A0A3Q7HX95_SOLLC Fructose-bisphosphate aldolase OS=Solanum lycopersicum OX=4081 GN=101266063 PE=3 SV=1
Present	0.876184	-0.172187	0.345714	0.102647	-2.16102	0.114921	1.21198	-1.4196						7	7	7	26.6	26.6	26.6	26.028	0	24.016	24817000	166	0.49131	-0.85152	-1.0776	A0A3Q7GN10	A0A3Q7GN10	768	tr|A0A3Q7GN10|A0A3Q7GN10_SOLLC Uncharacterized protein OS=Solanum lycopersicum OX=4081 GN=101247620 PE=4 SV=1
Present	-0.994494	-0.311502	1.49559	1.24113	0.676117	-3.13942	0.22451	0.248556						9	9	9	17.5	17.5	17.5	76.568	0	323.31	131730000	379	0.341668	-0.855239	-0.797904	A0A3Q7FRK3;P15004;P15003	A0A3Q7FRK3;P15004;P15003	518	tr|A0A3Q7FRK3|A0A3Q7FRK3_SOLLC Peroxidase OS=Solanum lycopersicum OX=4081 PE=3 SV=1;sp|P15004|PER2_SOLLC Suberization-associated anionic peroxidase 2 OS=Solanum lycopersicum OX=4081 GN=TAP2 PE=3 SV=1;sp|P15003|PER1_SOLLC Suberization-associated anionic per
Present	0.421352	0.37638	0.387977	0.451726	0.642822	0.685737	0.404003	-3.51894						12	12	5	63.3	63.3	31	27.833	0	121.72	24965000	313	0.360377	-0.855953	-0.834157	A0A3Q7IGY7	A0A3Q7IGY7	1292	tr|A0A3Q7IGY7|A0A3Q7IGY7_SOLLC Caffeoyl-CoA O-methyltransferase OS=Solanum lycopersicum OX=4081 GN=101253032 PE=3 SV=1
Present	3.19647	2.45169	-0.228471	1.06579	2.05197	2.67337	1.03818	-2.7185						7	7	7	12.6	12.6	12.6	71.591	0	99.451	58388000	220	0.245244	-0.860115	-0.603083	A0A3Q7FPM6	A0A3Q7FPM6	497	tr|A0A3Q7FPM6|A0A3Q7FPM6_SOLLC Protein kinase domain-containing protein OS=Solanum lycopersicum OX=4081 GN=101255081 PE=4 SV=1
Present	1.39616	2.20833	1.28285	0.327336	0.469692	0.787641	-0.502178	0.963202						12	12	12	50.9	50.9	50.9	31.586	0	323.31	36656000	333	0.871738	-0.874081	-1.72999	Q9FZ05	Q9FZ05	1834	tr|Q9FZ05|Q9FZ05_SOLLC Xyloglucan endotransglucosylase/hydrolase OS=Solanum lycopersicum OX=4081 GN=LeXET2 PE=2 SV=1
Present	-9.32	-2.13341	-4.26277	-3.37499	-2.4468	-1.50542	-9.32	-9.32						6	6	6	28.5	28.5	28.5	25.673	0	13.804	2681000	59	0.123575	-0.875261	-0.330359	A0A3Q7HFZ1;A0A3Q7IB13	A0A3Q7HFZ1;A0A3Q7IB13	1000	tr|A0A3Q7HFZ1|A0A3Q7HFZ1_SOLLC Proteasome subunit alpha type OS=Solanum lycopersicum OX=4081 GN=101247839 PE=3 SV=1;tr|A0A3Q7IB13|A0A3Q7IB13_SOLLC PROTEASOME_ALPHA_1 domain-containing protein OS=Solanum lycopersicum OX=4081 PE=3 SV=1
Present	-3.74131	-3.34105	-1.05819	-2.70156	-3.78658	-9.32	-2.19774	0.947803						10	10	10	24	24	24	69.369	0	64.706	NaN	112	0.150571	-0.878603	-0.394266	A0A3Q7F625	A0A3Q7F625	329	tr|A0A3Q7F625|A0A3Q7F625_SOLLC Catechol oxidase OS=Solanum lycopersicum OX=4081 PE=3 SV=1
Present	-1.71571	-1.68636	-3.86977	-9.32	-0.105499	-1.38268	-9.32	-9.32						7	7	6	6	6	4.9	135.11	0	67.499	6334400	76	0.106174	-0.884084	-0.287892	A0A3Q7EQ38	A0A3Q7EQ38	191	tr|A0A3Q7EQ38|A0A3Q7EQ38_SOLLC Glycinamide ribonucleotide synthetase OS=Solanum lycopersicum OX=4081 PE=3 SV=1
Present	-9.32	-0.208451	0.482772	0.264588	-9.32	-3.32564	-0.725216	1.03167						9	9	9	8.3	8.3	8.3	175.85	0	193.05	23311000	225	0.0993356	-0.889524	-0.270903	A0A3Q7I5X9	A0A3Q7I5X9	1208	tr|A0A3Q7I5X9|A0A3Q7I5X9_SOLLC Uncharacterized protein OS=Solanum lycopersicum OX=4081 PE=4 SV=1
Present	-0.456228	1.26605	0.893374	0.281348	-1.95229	0.99289	1.00825	-1.69012						4	4	4	5.5	5.5	5.5	97.317	0	157.25	43445000	349	0.453107	-0.906452	-1.00818	A0A3Q7FXD8	A0A3Q7FXD8	578	tr|A0A3Q7FXD8|A0A3Q7FXD8_SOLLC Protein kinase domain-containing protein OS=Solanum lycopersicum OX=4081 GN=101266497 PE=4 SV=1
Present	-0.185932	-0.649432	0.918706	0.532928	-1.05085	-1.94199	0.0286579	-0.0650349						19	19	19	17	17	17	138.77	0	133.95	37550000	375	0.772348	-0.911373	-1.56375	A0A3Q7FFV1	A0A3Q7FFV1	423	tr|A0A3Q7FFV1|A0A3Q7FFV1_SOLLC GYF domain-containing protein OS=Solanum lycopersicum OX=4081 PE=3 SV=1
Present	3.59711	3.42767	6.00984	5.87097	2.10925	2.72394	5.43721	4.96891						20	20	20	35.1	35.1	35.1	65.529	0	323.31	262950000	1033	0.368162	-0.916567	-0.849116	A0A3Q7J4P3	A0A3Q7J4P3	1477	tr|A0A3Q7J4P3|A0A3Q7J4P3_SOLLC Uncharacterized protein OS=Solanum lycopersicum OX=4081 PE=4 SV=1
Present	-1.42598	-0.0593405	0.589805	-0.810729	0.0520363	-3.52973	-2.22147	0.325243						15	15	14	21.2	21.2	20.1	95.73	0	43.859	11786000	144	0.392231	-0.916918	-0.89493	A0A3Q7J4F0;A0A3Q7I9U4;Q9SWF5;A0A3Q7JD93;K4B5J8;K4B5K2;A0A3Q7GIV9;A0A0D2XZ51	A0A3Q7J4F0;A0A3Q7I9U4;Q9SWF5;A0A3Q7JD93	1473	tr|A0A3Q7J4F0|A0A3Q7J4F0_SOLLC Adenosylhomocysteinase OS=Solanum lycopersicum OX=4081 PE=3 SV=1;tr|A0A3Q7I9U4|A0A3Q7I9U4_SOLLC Adenosylhomocysteinase OS=Solanum lycopersicum OX=4081 GN=544304 PE=3 SV=1;sp|Q9SWF5|SAHH_SOLLC Adenosylhomocysteinase OS=Solanum
Present	-1.88407	-0.495486	-0.999902	-2.18475	-1.49553	-2.04144	-1.75907	-3.93743						6	6	6	9.3	9.3	9.3	94.462	0	33.886	2797900	47	0.648213	-0.917316	-1.35305	A0A3Q7I8M4	A0A3Q7I8M4	1238	tr|A0A3Q7I8M4|A0A3Q7I8M4_SOLLC Protein kinase domain-containing protein OS=Solanum lycopersicum OX=4081 PE=3 SV=1
Present	5.42602	4.60592	5.43981	4.26269	4.35098	4.24815	3.01317	4.43493						28	27	18	27.2	25.1	15.5	138.92	0	323.31	684230000	1625	1.07014	-0.921806	-2.05975	A0A3Q7HDZ4;A0A3Q7F5T8;A0A3Q7GMX0;A0A3Q7JI24	A0A3Q7HDZ4	979	tr|A0A3Q7HDZ4|A0A3Q7HDZ4_SOLLC Peroxidase OS=Solanum lycopersicum OX=4081 PE=3 SV=1
Present	-9.32	-3.65165	-9.32	-4.31031	-9.32	-9.32	-2.33873	-9.32						8	8	8	26.7	26.7	26.7	52.587	0	171.11	5776600	122	0.151427	-0.924193	-0.396258	A0A3Q7G5C1	A0A3Q7G5C1	634	tr|A0A3Q7G5C1|A0A3Q7G5C1_SOLLC Peptidase A1 domain-containing protein OS=Solanum lycopersicum OX=4081 GN=101252770 PE=3 SV=1
Present	1.30352	2.18233	1.02945	-2.50134	0.248032	-0.332808	0.944935	-2.56081						4	4	4	10.7	10.7	10.7	42.313	0	20.002	16884000	159	0.304969	-0.928654	-0.72545	A0A3Q7FP33	A0A3Q7FP33	496	tr|A0A3Q7FP33|A0A3Q7FP33_SOLLC Uncharacterized protein OS=Solanum lycopersicum OX=4081 PE=3 SV=1
Present	2.42902	-1.11639	1.33578	2.0004	1.37802	-0.821923	-0.328646	0.695532						19	19	19	48.2	48.2	48.2	56.505	0	323.31	62832000	466	0.446792	-0.931457	-0.996586	P30264;A0A3Q7JD73;A0A3Q7GBW7;Q9XHH3;K4BAE6	P30264;A0A3Q7JD73	1527	sp|P30264|CATA1_SOLLC Catalase isozyme 1 OS=Solanum lycopersicum OX=4081 GN=CAT1 PE=2 SV=1;tr|A0A3Q7JD73|A0A3Q7JD73_SOLLC Catalase OS=Solanum lycopersicum OX=4081 PE=3 SV=1
Present	0.389591	-0.287835	2.36915	2.0112	-0.708654	-1.30855	1.22625	1.5366						14	9	4	44.3	31.5	16.2	35.833	0	323.31	76286000	411	0.440046	-0.934113	-0.984167	A0A3Q7GMA4	A0A3Q7GMA4	757	tr|A0A3Q7GMA4|A0A3Q7GMA4_SOLLC Peroxidase OS=Solanum lycopersicum OX=4081 PE=3 SV=1
Present	5.96263	5.54376	6.65323	5.72098	4.06795	5.52408	5.02351	5.52794						23	23	12	75.1	75.1	47	36.754	0	323.31	NaN	1360	1.16538	-0.934278	-2.21859	A0A3Q7FA13	A0A3Q7FA13	368	tr|A0A3Q7FA13|A0A3Q7FA13_SOLLC Peroxidase OS=Solanum lycopersicum OX=4081 GN=101255060 PE=3 SV=1
Present	2.90684	3.81187	4.01162	1.70813	2.85968	2.77466	2.53877	0.511801						14	14	14	65	65	65	34.377	0	323.31	94859000	541	0.574471	-0.938389	-1.22524	A0A3Q7FEL6	A0A3Q7FEL6	413	tr|A0A3Q7FEL6|A0A3Q7FEL6_SOLLC Peroxidase OS=Solanum lycopersicum OX=4081 GN=101258529 PE=3 SV=1
Present	-0.632538	-0.833674	-2.09333	-1.77466	-1.45425	0.894927	-9.32	0.783939						6	6	6	38.7	38.7	38.7	21.629	0	13.927	15462000	122	0.147007	-0.940296	-0.385959	A0A3Q7FNG4	A0A3Q7FNG4	483	tr|A0A3Q7FNG4|A0A3Q7FNG4_SOLLC Uncharacterized protein OS=Solanum lycopersicum OX=4081 GN=101244562 PE=3 SV=1
Present	3.19468	2.45592	1.16621	1.50996	0.721651	1.39483	1.51003	0.917294						4	4	4	25	25	25	20.014	0	30.2	100070000	126	0.974571	-0.94574	-1.90095	A0A3Q7F968	A0A3Q7F968	360	tr|A0A3Q7F968|A0A3Q7F968_SOLLC Phytocyanin domain-containing protein OS=Solanum lycopersicum OX=4081 PE=4 SV=1
Present	-3.41452	-2.35066	0.130452	-1.15371	-4.25917	-1.21369	-2.44803	-2.73951						21	21	20	23.6	23.6	22.5	141.45	0	236.15	26547000	212	0.437686	-0.967993	-0.979813	A0A3Q7G834	A0A3Q7G834	656	tr|A0A3Q7G834|A0A3Q7G834_SOLLC Rhamnogalacturonan endolyase OS=Solanum lycopersicum OX=4081 PE=3 SV=1
Present	2.6359	2.68944	1.59796	1.73109	1.96707	2.59785	0.645164	-0.484435						11	11	11	53.1	53.1	53.1	27.707	0	323.31	72741000	544	0.626212	-0.982187	-1.31517	A0A3Q7HD09;K4DFY0	A0A3Q7HD09;K4DFY0	967	tr|A0A3Q7HD09|A0A3Q7HD09_SOLLC 23 kDa subunit of oxygen evolving system of photosystem II OS=Solanum lycopersicum OX=4081 GN=544077 PE=3 SV=1;tr|K4DFY0|K4DFY0_SOLLC WD_REPEATS_REGION domain-containing protein OS=Solanum lycopersicum OX=4081 GN=101257937 PE
Present	-1.83674	-9.32	-1.38828	-1.96847	-2.31519	-4.20549	-9.32	-2.66691						9	9	7	14.7	14.7	12.3	95.342	0	120.13	6953800	42	0.153055	-0.998527	-0.400035	A0A3Q7IRF8;A0A3Q7GIP0	A0A3Q7IRF8	1377	tr|A0A3Q7IRF8|A0A3Q7IRF8_SOLLC Glutamine synthetase OS=Solanum lycopersicum OX=4081 PE=3 SV=1
Present	0.613152	1.02256	-0.702815	-1.27474	-0.389296	-0.732705	-1.33994	-1.92526						5	5	3	50.4	50.4	38.5	14.884	0	265.7	17955000	192	0.784587	-1.01134	-1.58431	A0A3Q7GPF1	A0A3Q7GPF1	780	tr|A0A3Q7GPF1|A0A3Q7GPF1_SOLLC Cytochrome b5 heme-binding domain-containing protein OS=Solanum lycopersicum OX=4081 GN=101257772 PE=3 SV=1
Present	1.62521	2.21393	4.53269	3.23467	0.118948	0.77835	2.39414	4.25521						16	14	11	64.3	59.2	49.8	34.566	0	323.31	100400000	486	0.397552	-1.01496	-0.904971	A0A3Q7GVD6	A0A3Q7GVD6	817	tr|A0A3Q7GVD6|A0A3Q7GVD6_SOLLC Peroxidase OS=Solanum lycopersicum OX=4081 GN=101261825 PE=3 SV=1
Present	-1.48216	0.29952	-3.18126	-1.48138	-0.468243	-2.40332	-2.61008	-4.44625						10	6	6	22.2	13.4	13.4	50.601	0	27.856	11476000	151	0.418961	-1.02065	-0.945088	A0A3Q7JMI7	A0A3Q7JMI7	1567	tr|A0A3Q7JMI7|A0A3Q7JMI7_SOLLC SPARK domain-containing protein OS=Solanum lycopersicum OX=4081 GN=101260104 PE=4 SV=1
Present	-3.77284	-3.85247	-0.657228	-1.99442	-1.10553	-9.32	-2.48633	-1.46853						12	12	7	32.7	32.7	21.5	52.931	0	47.832	4116800	73	0.194466	-1.02586	-0.493729	A0A3Q7F0P2	A0A3Q7F0P2	269	tr|A0A3Q7F0P2|A0A3Q7F0P2_SOLLC UDP-glucose 6-dehydrogenase OS=Solanum lycopersicum OX=4081 PE=3 SV=1
Present	-4.30866	-3.62155	-0.340367	-0.854476	-9.32	-3.14079	-0.3421	-0.493258						14	14	10	22.8	22.8	14.5	77.634	0	103.59	21935000	334	0.17464	-1.04277	-0.449433	P80812;K4CMI2	P80812	1768	sp|P80812|CWP16_SOLLC 40 kDa cell wall protein (Fragment) OS=Solanum lycopersicum OX=4081 PE=1 SV=1
Present	-9.32	-9.32	-2.69925	-4.78882	-9.32	-9.32	-9.32	-2.34349						8	8	8	26.9	26.9	26.9	39.575	0	44.315	6590800	89	0.167346	-1.04385	-0.432883	A0A3Q7G465;A0A3Q7JC72	A0A3Q7G465	624	tr|A0A3Q7G465|A0A3Q7G465_SOLLC GFO_IDH_MocA domain-containing protein OS=Solanum lycopersicum OX=4081 GN=101260931 PE=4 SV=1
Present	1.08694	1.57334	1.80456	0.913672	0.646805	-1.2372	1.4909	0.220495						5	5	5	44.1	44.1	44.1	20.905	0	111.67	33745000	284	0.885763	-1.06438	-1.75334	A0A3Q7G505	A0A3Q7G505	630	tr|A0A3Q7G505|A0A3Q7G505_SOLLC PLAT domain-containing protein OS=Solanum lycopersicum OX=4081 GN=101262805 PE=4 SV=1
Present	1.03791	-0.496602	0.0956888	0.254752	0.497639	-0.673488	-0.167933	-3.05989						15	14	14	45.1	43.4	43.4	45.449	0	323.31	81866000	572	0.60812	-1.07386	-1.28387	A0A3Q7FBU4	A0A3Q7FBU4	390	tr|A0A3Q7FBU4|A0A3Q7FBU4_SOLLC Uncharacterized protein OS=Solanum lycopersicum OX=4081 GN=101263954 PE=4 SV=1
Present	-3.31502	-2.1889	-3.42828	-2.53878	-2.65571	-2.59678	-1.20747	-9.32						5	5	5	18.9	18.9	18.9	36.081	0	21.922	4693300	102	0.235804	-1.07724	-0.583161	A0A3Q7IH88	A0A3Q7IH88	1293	tr|A0A3Q7IH88|A0A3Q7IH88_SOLLC Peptidase A1 domain-containing protein OS=Solanum lycopersicum OX=4081 PE=4 SV=1
Present	1.74285	1.37062	0.7555	-3.94624	-2.82861	-2.50476	0.886806	-0.0936394						19	18	15	53.1	50.8	43.9	99.126	0	323.31	30520000	351	0.289567	-1.11573	-0.694458	A0A3Q7F7C4;A0A3Q7G571;A0A3Q7F0H1	A0A3Q7F7C4	342	tr|A0A3Q7F7C4|A0A3Q7F7C4_SOLLC Peroxidase OS=Solanum lycopersicum OX=4081 PE=3 SV=1
Present	-2.31891	-1.10102	-2.53866	-2.22082	0.207193	-0.788598	-2.75324	-9.32						8	8	8	16.9	16.9	16.9	60.653	0	20.983	6291500	136	0.204812	-1.11881	-0.516465	A0A3Q7I6Z8;A0A3Q7GJ28	A0A3Q7I6Z8	1222	tr|A0A3Q7I6Z8|A0A3Q7I6Z8_SOLLC Peptidase A1 domain-containing protein OS=Solanum lycopersicum OX=4081 GN=101244095 PE=3 SV=1
Present	0.417303	1.82021	-2.42761	-3.13652	-3.93254	0.516026	-2.07564	-2.31003						12	12	12	21	21	21	71.011	0	157.25	8550400	110	0.317998	-1.11889	-0.751389	A0A3Q7FSK9	A0A3Q7FSK9	527	tr|A0A3Q7FSK9|A0A3Q7FSK9_SOLLC Uncharacterized protein OS=Solanum lycopersicum OX=4081 PE=3 SV=1
Present	0.125383	-1.25634	0.455415	0.407023	-0.869437	-0.700526	-1.96778	-1.27115						13	13	13	31.3	31.3	31.3	53.799	0	66.406	16746000	242	1.21874	-1.1351	-2.30803	A0A3Q7F0V0	A0A3Q7F0V0	270	tr|A0A3Q7F0V0|A0A3Q7F0V0_SOLLC Uncharacterized protein OS=Solanum lycopersicum OX=4081 GN=101262173 PE=4 SV=1
Present	-1.18966	-9.32	-2.86701	-2.79243	-3.48454	-9.32	-3.40943	-4.54516						7	7	7	35.7	35.7	35.7	17.91	0	19.493	5115400	51	0.19861	-1.14751	-0.502865	P21568;A0A3Q7JCM7	P21568	1755	sp|P21568|CYPH_SOLLC Peptidyl-prolyl cis-trans isomerase OS=Solanum lycopersicum OX=4081 GN=CYP PE=2 SV=1
Present	-9.32	0.359023	-0.175565	0.635745	-0.359894	-0.778451	-2.65799	-9.32						4	4	4	8.1	8.1	8.1	83.622	0	53.882	9784200	110	0.137394	-1.15388	-0.363359	A0A3Q7FTN2	A0A3Q7FTN2	543	tr|A0A3Q7FTN2|A0A3Q7FTN2_SOLLC X8 domain-containing protein OS=Solanum lycopersicum OX=4081 PE=3 SV=1
Present	-1.37841	-0.240966	0.783269	-0.755801	-0.863521	-2.85461	-0.156116	-2.37731						7	5	5	19.8	15.3	15.3	47.171	0	61.217	9012000	75	0.730152	-1.16491	-1.49262	A0A3Q7GSM2	A0A3Q7GSM2	803	tr|A0A3Q7GSM2|A0A3Q7GSM2_SOLLC Alpha-galactosidase OS=Solanum lycopersicum OX=4081 GN=101257269 PE=3 SV=1
Present	-1.65646	-9.32	-0.605176	-9.32	-9.32	-3.476	-9.32	-3.4554						11	10	10	18.8	17.9	17.9	90.308	0	154.95	4622500	73	0.153319	-1.16744	-0.400648	A0A3Q7FCH4	A0A3Q7FCH4	395	tr|A0A3Q7FCH4|A0A3Q7FCH4_SOLLC Fn3_like domain-containing protein OS=Solanum lycopersicum OX=4081 PE=3 SV=1
Present	3.98755	3.7225	1.26231	2.08895	2.47635	2.28912	1.29714	0.251347						5	5	5	40.6	40.6	40.6	18.184	0	323.31	255050000	773	0.692611	-1.18684	-1.42894	A0A3Q7G089	A0A3Q7G089	603	tr|A0A3Q7G089|A0A3Q7G089_SOLLC Phytocyanin domain-containing protein OS=Solanum lycopersicum OX=4081 GN=101245111 PE=4 SV=1
Present	-9.32	-9.32	-1.90095	-3.51581	-0.873945	-9.32	-9.32	-9.32						7	7	7	11.3	11.3	11.3	102.01	0	41.87	1913700	33	0.160324	-1.1943	-0.416814	A0A3Q7INW1	A0A3Q7INW1	1345	tr|A0A3Q7INW1|A0A3Q7INW1_SOLLC Protein kinase domain-containing protein OS=Solanum lycopersicum OX=4081 GN=101250851 PE=3 SV=1
Present	0.461514	-1.52764	-0.180461	-2.3074	-1.71497	-2.76081	-1.44551	-2.46729						8	8	8	19.9	19.9	19.9	47.701	0	76.009	9738700	157	0.868517	-1.20865	-1.72462	A0A3Q7EI09;A0A3Q7EHN4;A0A3Q7F182	A0A3Q7EI09	132	tr|A0A3Q7EI09|A0A3Q7EI09_SOLLC Peptidase A1 domain-containing protein OS=Solanum lycopersicum OX=4081 PE=4 SV=1
Present	3.3412	2.86608	-0.737458	0.0494013	1.68669	1.54226	-0.673553	-1.8939						9	9	9	78.9	78.9	78.9	10.097	0	74.287	50727000	314	0.39919	-1.21443	-0.908058	A0A3Q7HT88	A0A3Q7HT88	1102	tr|A0A3Q7HT88|A0A3Q7HT88_SOLLC ACB domain-containing protein OS=Solanum lycopersicum OX=4081 GN=101245975 PE=3 SV=1
Present	-1.29457	-1.42643	-2.48968	-9.32	-0.924064	0.164989	-9.32	-9.32						5	5	5	36.2	36.2	36.2	24.726	0	180.85	12740000	160	0.143541	-1.2171	-0.377844	A0A3Q7FP19	A0A3Q7FP19	493	tr|A0A3Q7FP19|A0A3Q7FP19_SOLLC Uncharacterized protein OS=Solanum lycopersicum OX=4081 GN=101244265 PE=3 SV=1
Present	-9.32	-0.578246	-2.81659	-1.92052	-0.0635033	-0.817651	-9.32	-9.32						6	6	6	28.5	28.5	28.5	34.164	0	16.731	3286500	45	0.144191	-1.22145	-0.379366	A0A3Q7FE00	A0A3Q7FE00	410	tr|A0A3Q7FE00|A0A3Q7FE00_SOLLC Uncharacterized protein OS=Solanum lycopersicum OX=4081 PE=4 SV=1
Present	-3.49148	-2.31882	-9.32	-2.77492	-3.35164	-0.838202	-9.32	-9.32						7	7	7	31	31	31	26.387	0	12.406	4859000	72	0.177705	-1.23116	-0.456346	A0A3Q7IPI3	A0A3Q7IPI3	1355	tr|A0A3Q7IPI3|A0A3Q7IPI3_SOLLC Clp R domain-containing protein OS=Solanum lycopersicum OX=4081 GN=101260161 PE=4 SV=1
Present	2.86908	2.42574	5.39359	3.7167	2.16747	0.0543127	3.18715	4.04365						34	34	32	52.9	52.9	51.5	93.212	0	323.31	524220000	1759	0.529334	-1.23813	-1.14564	E3UVW7;A0A3Q7IT15	E3UVW7	1694	tr|E3UVW7|E3UVW7_SOLLC Beta-galactosidase OS=Solanum lycopersicum OX=4081 GN=543611 PE=2 SV=3
Present	0.428015	0.143304	-0.098321	-2.57223	-0.628138	-2.28109	-2.70099	-1.56532						24	24	19	33.7	33.7	29.5	93.337	0	72.518	18850000	267	0.755427	-1.26908	-1.53527	A0A3Q7I629	A0A3Q7I629	1211	tr|A0A3Q7I629|A0A3Q7I629_SOLLC Sucrose synthase OS=Solanum lycopersicum OX=4081 PE=3 SV=1
Present	-2.00308	-9.32	-0.432857	-1.26148	-3.0465	-9.32	-2.9301	-2.84296						8	8	8	16.2	16.2	16.2	61.699	0	36.237	7038800	110	0.194301	-1.28054	-0.493364	A0A3Q7H037;K4BQP7	A0A3Q7H037	858	tr|A0A3Q7H037|A0A3Q7H037_SOLLC 4-coumarate--CoA ligase OS=Solanum lycopersicum OX=4081 PE=4 SV=1
Present	3.00741	1.53576	-9.32	-9.32	-3.42914	2.83273	-9.32	-9.32						3	3	3	30.3	30.3	30.3	9.6784	0	95.249	NaN	141	0.10681	-1.2849	-0.289463	A0A3Q7J9H2;A0A3Q7JA94	A0A3Q7J9H2	1502	tr|A0A3Q7J9H2|A0A3Q7J9H2_SOLLC Uncharacterized protein OS=Solanum lycopersicum OX=4081 PE=3 SV=1
Present	3.16648	1.12972	2.54421	2.18165	1.89721	-0.916226	1.3467	1.48319						16	16	16	46.2	46.2	46.2	41.702	0	323.31	221140000	740	0.856643	-1.3028	-1.70483	A0A3Q7F7I4;A0A3Q7JLG2;A0A3Q7H2L3	A0A3Q7F7I4	344	tr|A0A3Q7F7I4|A0A3Q7F7I4_SOLLC Uncharacterized protein OS=Solanum lycopersicum OX=4081 PE=3 SV=1
Present	3.52092	4.27427	3.58282	2.1345	2.28343	3.36228	1.4613	1.17772						12	12	12	57.4	57.4	57.4	35.704	0	323.31	139220000	861	1.01474	-1.30695	-1.96766	A0A3Q7E8T9	A0A3Q7E8T9	85	tr|A0A3Q7E8T9|A0A3Q7E8T9_SOLLC Peroxidase OS=Solanum lycopersicum OX=4081 PE=3 SV=1
Present	1.03687	0.257558	3.21559	0.919271	0.853153	-2.82985	0.609732	1.55157						17	17	17	39.5	39.5	39.5	64.023	0	323.31	128310000	779	0.514607	-1.31117	-1.1194	D3TI69	D3TI69	1691	tr|D3TI69|D3TI69_SOLLC Beta-hexosaminidase OS=Solanum lycopersicum OX=4081 GN=100529103 PE=2 SV=1
Present	-0.890244	-2.73271	-0.697936	-9.32	-9.32	-9.32	-0.635681	0.342749						7	7	7	24.4	24.4	24.4	43.085	0	95.295	19346000	149	0.151456	-1.32301	-0.396324	A0A3Q7IZK1	A0A3Q7IZK1	1424	tr|A0A3Q7IZK1|A0A3Q7IZK1_SOLLC Metallophos domain-containing protein OS=Solanum lycopersicum OX=4081 GN=101259706 PE=4 SV=1
Present	-9.32	-3.88405	-9.32	-3.12659	-9.32	-9.32	-3.00843	-9.32						7	7	7	8.2	8.2	8.2	105	0	13.721	2780800	52	0.23233	-1.32945	-0.575784	A0A3Q7I1I0	A0A3Q7I1I0	1179	tr|A0A3Q7I1I0|A0A3Q7I1I0_SOLLC Protein kinase domain-containing protein OS=Solanum lycopersicum OX=4081 GN=101262241 PE=3 SV=1
Present	-2.43263	-2.31826	-9.32	-9.32	-9.32	-0.784575	-9.32	-9.32						6	6	5	11.5	11.5	8.6	33.872	0	202.55	3706200	89	0.17805	-1.33842	-0.457122	A0A494G9G6	A0A494G9G6	1596	tr|A0A494G9G6|A0A494G9G6_SOLLC HABP4_PAI-RBP1 domain-containing protein OS=Solanum lycopersicum OX=4081 PE=4 SV=1
Present	-0.68862	2.09342	1.58237	0.724011	-0.604441	-2.01999	0.860647	-0.0469074						12	9	9	26.5	24.2	24.2	76.139	0	309.78	44956000	423	0.800553	-1.38047	-1.61108	A0A3Q7H164	A0A3Q7H164	873	tr|A0A3Q7H164|A0A3Q7H164_SOLLC Peroxidase OS=Solanum lycopersicum OX=4081 PE=3 SV=1
Present	-2.8564	-2.72349	-3.006	-2.29936	-2.98102	-1.35291	-2.79986	-9.32						6	6	6	7.6	7.6	7.6	95.847	0	27.744	1586100	40	0.333618	-1.39214	-0.782169	A0A3Q7ET64	A0A3Q7ET64	220	tr|A0A3Q7ET64|A0A3Q7ET64_SOLLC Protein kinase domain-containing protein OS=Solanum lycopersicum OX=4081 GN=101267167 PE=3 SV=1
Present	-9.32	-9.32	-3.14324	-4.55923	-3.99384	-9.32	-9.32	-9.32						8	8	8	26.7	26.7	26.7	48.27	0	43.026	6078200	93	0.278864	-1.40284	-0.672702	A0A3Q7FTB8	A0A3Q7FTB8	536	tr|A0A3Q7FTB8|A0A3Q7FTB8_SOLLC Uncharacterized protein OS=Solanum lycopersicum OX=4081 GN=101256271 PE=3 SV=1
Present	2.51738	2.16255	-1.16655	-9.32	-2.26364	1.01327	-0.85005	-9.32						3	3	3	40.8	40.8	40.8	13.019	0	41.007	17400000	132	0.150636	-1.40345	-0.394418	A0A3Q7FAM3	A0A3Q7FAM3	371	tr|A0A3Q7FAM3|A0A3Q7FAM3_SOLLC Phytocyanin domain-containing protein OS=Solanum lycopersicum OX=4081 PE=4 SV=1
Present	-1.59406	-0.289079	-3.10748	-1.59978	-1.86487	0.238435	-1.2649	-9.32						5	5	5	4.2	4.2	4.2	179.02	0	44.036	4414500	76	0.260711	-1.40523	-0.635361	A0A3Q7J0R2	A0A3Q7J0R2	1439	tr|A0A3Q7J0R2|A0A3Q7J0R2_SOLLC Ubiquitinyl hydrolase 1 OS=Solanum lycopersicum OX=4081 PE=3 SV=1
Present	-9.32	-9.32	-3.50382	-2.56876	-9.32	-9.32	-2.379	-9.32						6	5	5	14.2	12.1	12.1	56.394	0	11.859	2326700	52	0.224339	-1.40661	-0.558725	A0A3Q7GH43;A0A3Q7J3Q3	A0A3Q7GH43;A0A3Q7J3Q3	728	tr|A0A3Q7GH43|A0A3Q7GH43_SOLLC Malate dehydrogenase OS=Solanum lycopersicum OX=4081 PE=3 SV=1;tr|A0A3Q7J3Q3|A0A3Q7J3Q3_SOLLC Malate dehydrogenase OS=Solanum lycopersicum OX=4081 PE=3 SV=1
Present	-9.32	-9.32	-1.70974	-3.95903	-9.32	-9.32	-1.98448	-9.32						3	3	3	37.4	37.4	37.4	14.071	0	7.3204	9099100	64	0.210811	-1.40893	-0.529538	A0A3Q7JRU9	A0A3Q7JRU9	1580	tr|A0A3Q7JRU9|A0A3Q7JRU9_SOLLC Profilin OS=Solanum lycopersicum OX=4081 PE=3 SV=1
Present	2.86368	3.35668	2.31201	1.40453	1.29581	2.54504	0.487934	-0.0427494						8	8	8	37.2	37.2	37.2	34.954	0	323.31	123680000	416	1.04264	-1.41272	-2.01401	A0A3Q7E7T2	A0A3Q7E7T2	76	tr|A0A3Q7E7T2|A0A3Q7E7T2_SOLLC Peroxidase OS=Solanum lycopersicum OX=4081 GN=544084 PE=3 SV=1
Present	-3.72147	-9.32	-9.32	-2.8093	-9.32	-9.32	-9.32	-2.94774						11	10	10	19.2	17.7	17.7	65.582	0	16.032	3988300	78	0.245966	-1.43424	-0.604601	A0A3Q7H1P7	A0A3Q7H1P7	879	tr|A0A3Q7H1P7|A0A3Q7H1P7_SOLLC Beta-glucosidase OS=Solanum lycopersicum OX=4081 GN=101260057 PE=3 SV=1
Present	3.63876	2.25325	2.74446	1.84555	1.99489	2.07662	1.00613	-0.347178						44	44	44	31.9	31.9	31.9	197.2	0	323.31	104930000	758	1.0952	-1.43789	-2.10146	E0XN34	E0XN34	1692	tr|E0XN34|E0XN34_SOLLC Alpha-mannosidase OS=Solanum lycopersicum OX=4081 GN=100500729 PE=2 SV=1
Present	0.709345	1.42298	3.28349	2.779	0.743969	-0.269086	-0.964371	2.78478						18	7	7	59	26.3	26.3	36.647	0	323.31	81048000	316	0.711194	-1.47488	-1.46051	A0A3Q7FBS1	A0A3Q7FBS1	388	tr|A0A3Q7FBS1|A0A3Q7FBS1_SOLLC Peroxidase OS=Solanum lycopersicum OX=4081 PE=3 SV=1
Present	2.25302	1.91233	-9.32	-9.32	0.766804	-9.32	-2.53382	-9.32						5	5	5	35.2	35.2	35.2	9.5664	0	19.232	7671600	56	0.134857	-1.48309	-0.357346	A0A3Q7GD87	A0A3Q7GD87	702	tr|A0A3Q7GD87|A0A3Q7GD87_SOLLC AAI domain-containing protein OS=Solanum lycopersicum OX=4081 PE=4 SV=1
Present	-2.32287	-2.57053	-0.827829	-1.49593	-2.31019	-9.32	-0.148216	-1.40433						6	5	5	12.4	10.7	10.7	57.721	0	10.01	4650900	71	0.298258	-1.49139	-0.711991	A0A3Q7IRE3	A0A3Q7IRE3	1376	tr|A0A3Q7IRE3|A0A3Q7IRE3_SOLLC Purple acid phosphatase OS=Solanum lycopersicum OX=4081 PE=3 SV=1
Present	-3.54836	-9.32	-3.81051	-9.32	-4.02046	-9.32	-9.32	-9.32						11	11	11	22.3	22.3	22.3	63.207	0	35.089	4331500	26	0.29833	-1.4954	-0.712135	A0A3Q7ERA8;A0A3Q7ERB4	A0A3Q7ERA8	204	tr|A0A3Q7ERA8|A0A3Q7ERA8_SOLLC Uncharacterized protein OS=Solanum lycopersicum OX=4081 PE=3 SV=1
Present	-9.32	-9.32	-4.0579	-3.26627	-9.32	-9.32	-4.09478	-9.32						8	8	8	14.6	14.6	14.6	63.221	0	12.316	1469100	25	0.305184	-1.52265	-0.725879	A0A3Q7I9I9	A0A3Q7I9I9	1250	tr|A0A3Q7I9I9|A0A3Q7I9I9_SOLLC Purple acid phosphatase OS=Solanum lycopersicum OX=4081 GN=101264463 PE=3 SV=1
Present	-1.29742	-0.580579	-5.46511	-2.45529	-3.16221	-0.277806	-3.14433	-9.32						4	4	4	10.8	10.8	10.8	47.378	0	14.516	5278900	94	0.290987	-1.52649	-0.69733	A0A494G9U4	A0A494G9U4	1599	tr|A0A494G9U4|A0A494G9U4_SOLLC Protein kinase domain-containing protein OS=Solanum lycopersicum OX=4081 PE=4 SV=1
Present	-1.37015	-2.98342	-2.03314	-0.480201	-1.1547	-9.32	-1.52491	-0.974935						11	11	9	28.7	28.7	22.6	55.131	0	122.18	13545000	258	0.306412	-1.52691	-0.728334	A0A3Q7HDP5	A0A3Q7HDP5	974	tr|A0A3Q7HDP5|A0A3Q7HDP5_SOLLC Uncharacterized protein OS=Solanum lycopersicum OX=4081 GN=101258673 PE=3 SV=1
Present	-1.88216	-9.32	-9.32	-3.2275	-9.32	-1.93654	-9.32	-9.32						4	4	3	47.8	47.8	38.9	11.419	0	26.702	2794900	70	0.229097	-1.53672	-0.568898	A0A3Q7JP71;A0A3Q7E9G4	A0A3Q7JP71	1573	tr|A0A3Q7JP71|A0A3Q7JP71_SOLLC Uncharacterized protein OS=Solanum lycopersicum OX=4081 GN=101253452 PE=3 SV=1
Present	0.89263	-0.214082	1.01768	1.32992	0.544983	-3.62622	-1.43082	1.35791						35	35	22	46	46	29.3	107.15	0	323.31	83634000	827	0.634496	-1.54507	-1.32946	A0A3Q7J2T1	A0A3Q7J2T1	1455	tr|A0A3Q7J2T1|A0A3Q7J2T1_SOLLC Aconitate hydratase OS=Solanum lycopersicum OX=4081 GN=101248455 PE=3 SV=1
Present	-3.28573	-2.95061	-9.32	-9.32	-9.32	-3.21276	-9.32	-9.32						5	5	4	53.7	53.7	47	15.225	0	214.53	5955900	96	0.27691	-1.5741	-0.668709	A0A3Q7FK75	A0A3Q7FK75	453	tr|A0A3Q7FK75|A0A3Q7FK75_SOLLC Cytochrome b5 heme-binding domain-containing protein OS=Solanum lycopersicum OX=4081 PE=3 SV=1
Present	-3.85248	-0.930163	-3.32267	-2.24342	-1.29916	-3.18412	-2.86806	-9.32						4	4	4	44.4	44.4	44.4	13.419	0	40.644	3940800	67	0.363691	-1.58066	-0.840535	A0A3Q7HK59	A0A3Q7HK59	1046	tr|A0A3Q7HK59|A0A3Q7HK59_SOLLC Expansin-like CBD domain-containing protein OS=Solanum lycopersicum OX=4081 PE=4 SV=1
Present	-2.92314	-2.20102	-9.32	-3.43646	-2.73913	-2.93969	-9.32	-9.32						5	5	5	14.6	14.6	14.6	32.492	0	9.5144	804260	26	0.266582	-1.60955	-0.647501	A0A3Q7HSR7;A0A3Q7FQ15;K4CMK2;A0A3Q7HQR8	A0A3Q7HSR7;A0A3Q7FQ15	1097	tr|A0A3Q7HSR7|A0A3Q7HSR7_SOLLC Eukaryotic translation initiation factor 3 subunit G OS=Solanum lycopersicum OX=4081 GN=101263343 PE=3 SV=1;tr|A0A3Q7FQ15|A0A3Q7FQ15_SOLLC Eukaryotic translation initiation factor 3 subunit G OS=Solanum lycopersicum OX=4081 P
Present	-2.33534	-2.34312	-1.8286	-1.48794	-0.504953	-9.32	-2.26869	-2.38249						12	12	9	56.2	56.2	45.5	27.186	0	66.084	12396000	239	0.35662	-1.62028	-0.826913	A9LRT7	A9LRT7	1605	tr|A9LRT7|A9LRT7_SOLLC Isopentenyl-diphosphate Delta-isomerase OS=Solanum lycopersicum OX=4081 GN=IPI PE=2 SV=1
Present	0.039753	-0.358293	0.36789	-1.65192	-2.53004	-9.32	1.80814	1.92041						7	4	4	22	12.5	12.5	57.075	0	12.103	38763000	201	0.247816	-1.62973	-0.608481	A0A3Q7H4N0	A0A3Q7H4N0	910	tr|A0A3Q7H4N0|A0A3Q7H4N0_SOLLC Carboxypeptidase OS=Solanum lycopersicum OX=4081 PE=3 SV=1
Present	-1.72197	-0.691722	-1.44481	-1.54086	-9.32	-1.51516	-0.869974	-0.277594						26	8	7	51.2	18.5	17	71.458	0	67.688	14817000	116	0.327822	-1.64584	-0.770787	A0A3Q7IYI9	A0A3Q7IYI9	1414	tr|A0A3Q7IYI9|A0A3Q7IYI9_SOLLC Uncharacterized protein OS=Solanum lycopersicum OX=4081 GN=101255164 PE=3 SV=1
Present	3.98223	5.12704	3.46811	2.15642	3.28815	3.19635	0.302504	1.27916						3	2	2	32.5	24.6	24.6	11.91	0	77.308	66995000	145	0.876375	-1.6669	-1.73771	Q4A1N1	Q4A1N1	1803	tr|Q4A1N1|Q4A1N1_SOLLC Non-specific lipid-transfer protein OS=Solanum lycopersicum OX=4081 GN=ltpg1 PE=2 SV=1
Present	-9.32	-2.88238	-3.34792	-2.38617	-9.32	-9.32	-1.86359	-4.10354						7	7	7	17	17	17	57.722	0	15.368	3170300	59	0.277633	-1.66766	-0.670188	A0A3Q7G856	A0A3Q7G856	657	tr|A0A3Q7G856|A0A3Q7G856_SOLLC Peptidase A1 domain-containing protein OS=Solanum lycopersicum OX=4081 GN=101245643 PE=3 SV=1
Present	-3.42246	-9.32	-1.90312	-9.32	-2.67936	-9.32	-9.32	-9.32						5	5	5	21.8	21.8	21.8	38.976	0	19.503	NaN	23	0.268833	-1.66844	-0.652138	A0A3Q7ESC5	A0A3Q7ESC5	210	tr|A0A3Q7ESC5|A0A3Q7ESC5_SOLLC PKS_ER domain-containing protein OS=Solanum lycopersicum OX=4081 GN=101250635 PE=3 SV=1
Present	-1.16446	-0.550134	-0.583756	-2.17378	-1.13112	-9.32	-0.148329	-0.553439						6	6	5	9.6	9.6	8.3	98.1	0	24.54	7199700	110	0.318615	-1.67019	-0.75261	A0A3Q7FR86	A0A3Q7FR86	515	tr|A0A3Q7FR86|A0A3Q7FR86_SOLLC Beta-galactosidase OS=Solanum lycopersicum OX=4081 PE=3 SV=1
Present	-1.13716	-9.32	-2.62696	-9.32	-1.12854	-9.32	-9.32	-9.32						9	3	3	46.6	12	12	26.384	0	7.0504	2719900	65	0.225059	-1.6711	-0.560267	A0A3Q7FBN4;A0A3Q7FDU8;A0A3Q7FDV2	A0A3Q7FBN4;A0A3Q7FDU8;A0A3Q7FDV2	386	tr|A0A3Q7FBN4|A0A3Q7FBN4_SOLLC Caffeoyl-CoA O-methyltransferase OS=Solanum lycopersicum OX=4081 PE=3 SV=1;tr|A0A3Q7FDU8|A0A3Q7FDU8_SOLLC Caffeoyl-CoA O-methyltransferase OS=Solanum lycopersicum OX=4081 GN=101265690 PE=3 SV=1;tr|A0A3Q7FDV2|A0A3Q7FDV2_SOLLC
Present	-1.83512	0.373675	1.64243	-1.14892	0.126612	-3.21142	-1.87975	-2.83418						15	15	15	30.6	30.6	30.6	78.762	0	56.202	6471400	113	0.783277	-1.7077	-1.58211	A0A3Q7F2I8;A0A3Q7F2J3;A0A3Q7FCY6	A0A3Q7F2I8	288	tr|A0A3Q7F2I8|A0A3Q7F2I8_SOLLC Uncharacterized protein OS=Solanum lycopersicum OX=4081 PE=3 SV=1
Present	3.72958	4.21118	2.82654	-0.0896025	1.49571	4.49127	1.8184	-3.9674						7	7	7	63.5	63.5	63.5	16.293	0	113.65	92938000	304	0.367041	-1.70993	-0.846967	P05119;A0A494GA05;A0A3Q7FH03;A0A3Q7FEG3	P05119	1751	sp|P05119|IP21_SOLLC Wound-induced proteinase inhibitor 2 OS=Solanum lycopersicum OX=4081 PE=1 SV=1
Present	-2.99422	-2.94042	-1.66608	-1.06172	-2.33724	-1.06466	-2.79809	-9.32						4	2	2	8.1	4.1	4.1	62.064	0	8.6818	15245000	117	0.393375	-1.71439	-0.897091	A0A3Q7I412	A0A3Q7I412	1195	tr|A0A3Q7I412|A0A3Q7I412_SOLLC Peptidylprolyl isomerase OS=Solanum lycopersicum OX=4081 GN=101264364 PE=4 SV=1
Present	-2.43555	-3.02268	-9.32	-3.33291	-3.15676	-9.32	-3.50086	-9.32						8	8	4	20.2	20.2	10.8	54.508	0	16.919	2509200	31	0.322555	-1.79662	-0.760403	A0A3Q7IIS5;A0A0D2XAN8	A0A3Q7IIS5	1299	tr|A0A3Q7IIS5|A0A3Q7IIS5_SOLLC Vacuolar proton pump subunit B OS=Solanum lycopersicum OX=4081 PE=3 SV=1
Present	-1.1559	-1.51964	-0.97539	-0.217744	-0.0628128	-0.221974	-9.32	-1.53107						15	15	2	19.5	19.5	3.8	86.645	0	56.434	13934000	222	0.352135	-1.8168	-0.81824	P93206	P93206	1773	sp|P93206|14331_SOLLC 14-3-3 protein 1 OS=Solanum lycopersicum OX=4081 GN=TFT1 PE=3 SV=2
Present	-3.46871	-9.32	-0.95388	-9.32	-9.32	-9.32	-9.32	-2.39937						13	13	13	15.8	15.8	15.8	118.65	0	54.847	4581200	105	0.27633	-1.8242	-0.667523	A0A3Q7H0M9	A0A3Q7H0M9	863	tr|A0A3Q7H0M9|A0A3Q7H0M9_SOLLC Protein kinase domain-containing protein OS=Solanum lycopersicum OX=4081 PE=3 SV=1
Present	-1.48233	-9.32	-3.30051	-0.199306	-9.32	-9.32	-0.838816	-2.14722						5	5	3	16.7	16.7	9.8	49.434	0	172.31	34191000	204	0.244773	-1.83097	-0.602094	A0A3Q7JFW9	A0A3Q7JFW9	1550	tr|A0A3Q7JFW9|A0A3Q7JFW9_SOLLC Uncharacterized protein OS=Solanum lycopersicum OX=4081 GN=101244241 PE=3 SV=1
Present	-0.20632	-1.03244	0.34954	0.197742	0.147572	-9.32	-0.944025	2.07602						13	13	13	45.1	45.1	45.1	36.246	0	278.04	21141000	265	0.304716	-1.83724	-0.724944	A0A3Q7I7B3	A0A3Q7I7B3	1226	tr|A0A3Q7I7B3|A0A3Q7I7B3_SOLLC Malate dehydrogenase OS=Solanum lycopersicum OX=4081 PE=3 SV=1
Present	-9.32	-2.86094	-1.16682	-1.80176	-9.32	-9.32	-1.74002	-2.12809						9	9	9	45.5	45.5	45.5	41.464	0	60.019	2989200	39	0.266517	-1.83964	-0.647366	A0A3Q7HS86	A0A3Q7HS86	1091	tr|A0A3Q7HS86|A0A3Q7HS86_SOLLC Uncharacterized protein OS=Solanum lycopersicum OX=4081 GN=101246731 PE=3 SV=1
Present	-9.32	-9.32	-4.04597	-3.20226	-9.32	-9.32	-9.32	-5.30451						3	3	3	6.1	6.1	6.1	68.936	0	48.191	1660800	28	0.423437	-1.84407	-0.953418	A0A3Q7H7K1	A0A3Q7H7K1	937	tr|A0A3Q7H7K1|A0A3Q7H7K1_SOLLC Protein kinase domain-containing protein OS=Solanum lycopersicum OX=4081 GN=101250403 PE=3 SV=1
Present	-9.32	-9.32	-2.11813	-1.69307	-9.32	-9.32	-1.86888	-9.32						3	3	3	10.7	10.7	10.7	35.372	0	6.71	1714200	24	0.267662	-1.84442	-0.649726	A0A3Q7ETU6	A0A3Q7ETU6	228	tr|A0A3Q7ETU6|A0A3Q7ETU6_SOLLC Uncharacterized protein OS=Solanum lycopersicum OX=4081 GN=101248524 PE=3 SV=1
Present	-1.70044	-9.32	-1.44499	-1.7068	-1.74969	-9.32	-1.17966	-9.32						5	5	5	16.6	16.6	16.6	41.141	0	18.917	6560200	69	0.253809	-1.84928	-0.621014	A0A3Q7J5B1;A0A3Q7HE98	A0A3Q7J5B1	1484	tr|A0A3Q7J5B1|A0A3Q7J5B1_SOLLC PMR5N domain-containing protein OS=Solanum lycopersicum OX=4081 PE=3 SV=1
Present	-2.02265	0.492198	-0.463353	1.24471	-2.05489	-2.98802	-0.84853	-2.31638						18	18	18	42.1	42.1	42.1	55.721	0	212.91	145740000	469	1.17531	-1.86468	-2.23519	A0A3Q7EKI7;K4DEL4;A0A3Q7GLX3;A0A3Q7HXK7	A0A3Q7EKI7;K4DEL4	148	tr|A0A3Q7EKI7|A0A3Q7EKI7_SOLLC 3-phosphoshikimate 1-carboxyvinyltransferase OS=Solanum lycopersicum OX=4081 GN=543977 PE=3 SV=1;tr|K4DEL4|K4DEL4_SOLLC Uncharacterized protein OS=Solanum lycopersicum OX=4081 PE=4 SV=1
Present	-1.49854	-1.42421	-9.32	-1.87234	-0.588198	-2.38436	-9.32	-9.32						7	7	7	13.6	13.6	13.6	64.577	0	10.404	6452700	92	0.255881	-1.87437	-0.625329	A0A3Q7IZQ5	A0A3Q7IZQ5	1427	tr|A0A3Q7IZQ5|A0A3Q7IZQ5_SOLLC Protein disulfide-isomerase OS=Solanum lycopersicum OX=4081 GN=101257830 PE=3 SV=1
Present	0.387859	-0.138928	-0.070035	-0.0722589	0.849337	0.968987	0.100985	-9.32						6	6	6	8.7	8.7	8.7	76.023	0	95.874	25791000	254	0.317623	-1.87683	-0.750646	A0A3Q7FAZ1	A0A3Q7FAZ1	374	tr|A0A3Q7FAZ1|A0A3Q7FAZ1_SOLLC Vesicle-fusing ATPase OS=Solanum lycopersicum OX=4081 PE=3 SV=1
Present	-9.32	-2.0371	-1.20982	-3.06865	-1.15671	-9.32	-9.32	-3.37664						10	10	10	21	21	21	51.66	0	22.052	6729600	106	0.280949	-1.88444	-0.676955	A0A3Q7F2N3	A0A3Q7F2N3	290	tr|A0A3Q7F2N3|A0A3Q7F2N3_SOLLC Pectate_lyase_3 domain-containing protein OS=Solanum lycopersicum OX=4081 GN=101265794 PE=4 SV=1
Present	-4.54193	-9.32	1.80104	0.188981	-9.32	-9.32	-1.80805	1.02907						8	7	7	9.7	9	9	141.31	0	89.577	19279000	221	0.205433	-1.88677	-0.517824	A0A3Q7HRZ0	A0A3Q7HRZ0	1088	tr|A0A3Q7HRZ0|A0A3Q7HRZ0_SOLLC Ubiquitin carboxyl-terminal hydrolase OS=Solanum lycopersicum OX=4081 GN=101244309 PE=3 SV=1
Present	-2.47605	-1.46251	-9.32	-9.32	-9.32	-2.21983	-9.32	-9.32						3	3	3	8.8	8.8	8.8	55.888	0	89.492	4788200	78	0.284898	-1.90032	-0.68499	A0A3Q7HYY7	A0A3Q7HYY7	1166	tr|A0A3Q7HYY7|A0A3Q7HYY7_SOLLC Apple domain-containing protein OS=Solanum lycopersicum OX=4081 GN=101263453 PE=4 SV=1
Present	-9.32	-4.73776	-1.79611	-2.66007	-5.17072	-9.32	-9.32	-2.33518						8	8	7	19.2	19.2	16.6	42.067	0	12.987	3793400	33	0.340734	-1.90799	-0.796083	A0A3Q7JN23;A0A3Q7IXY6;A0A0D2XUS2;A0A3Q7HCJ1;A0A3Q7EJC0	A0A3Q7JN23;A0A3Q7IXY6	1412	tr|A0A3Q7JN23|A0A3Q7JN23_SOLLC ADP/ATP translocase OS=Solanum lycopersicum OX=4081 PE=3 SV=1;tr|A0A3Q7IXY6|A0A3Q7IXY6_SOLLC ADP/ATP translocase OS=Solanum lycopersicum OX=4081 PE=3 SV=1
Present	-0.82034	0.228118	-9.32	-9.32	-9.32	1.03662	-9.32	-9.32						4	4	4	24.7	24.7	24.7	9.8798	0	6.688	5514700	32	0.207637	-1.92279	-0.522632	A0A3Q7FUV8	A0A3Q7FUV8	552	tr|A0A3Q7FUV8|A0A3Q7FUV8_SOLLC AAI domain-containing protein OS=Solanum lycopersicum OX=4081 GN=101262798 PE=4 SV=1
Present	1.62655	0.907819	1.46206	1.05725	0.562849	-3.06917	-0.973774	0.829651						16	16	16	70.5	70.5	70.5	23.554	0	313.8	66691000	635	1.10296	-1.92603	-2.11439	A0A3Q7GKS5;K4BYB6;A0A3Q7ISE3	A0A3Q7GKS5	746	tr|A0A3Q7GKS5|A0A3Q7GKS5_SOLLC Uncharacterized protein OS=Solanum lycopersicum OX=4081 GN=778229 PE=3 SV=1
Present	-0.133593	-1.95595	0.669003	-0.255874	0.566341	-0.360332	-0.317467	-9.32						7	7	6	11	11	10	78.693	0	80.115	17324000	171	0.347637	-1.93876	-0.809518	A0A3Q7G913	A0A3Q7G913	664	tr|A0A3Q7G913|A0A3Q7G913_SOLLC NADPH--cytochrome P450 reductase OS=Solanum lycopersicum OX=4081 PE=3 SV=1
Present	-9.32	-9.32	-2.88688	-2.94731	-4.30559	-9.32	-9.32	-9.32						6	6	3	19.7	19.7	12.1	40.683	0	23.647	1648900	26	0.380218	-1.94785	-0.872144	A0A3Q7IAU4	A0A3Q7IAU4	1267	tr|A0A3Q7IAU4|A0A3Q7IAU4_SOLLC (S)-2-hydroxy-acid oxidase OS=Solanum lycopersicum OX=4081 GN=100134875 PE=3 SV=1
Present	-2.0772	-9.32	-9.32	-1.17973	-9.32	-1.85662	-9.32	-9.32						7	7	7	37.3	37.3	37.3	26.565	0	15.21	7292400	88	0.283092	-1.97992	-0.681319	Q9LEG5	Q9LEG5	1835	tr|Q9LEG5|Q9LEG5_SOLLC Allene-oxide cyclase OS=Solanum lycopersicum OX=4081 GN=aoc PE=2 SV=1
Present	-9.32	-2.86135	0.0873117	-9.32	-9.32	-9.32	-1.38572	-9.32						4	4	4	23.1	23.1	23.1	23.3	0	12.695	5017700	70	0.263896	-1.98292	-0.641955	A0A3Q7JHZ7	A0A3Q7JHZ7	1558	tr|A0A3Q7JHZ7|A0A3Q7JHZ7_SOLLC Germin-like protein OS=Solanum lycopersicum OX=4081 GN=101267954 PE=3 SV=1
Present	1.20036	1.36175	-2.99669	-1.57344	0.236948	0.562921	-1.42154	-9.32						4	4	4	51.1	51.1	51.1	14.308	0	73.154	19287000	107	0.330737	-1.98342	-0.776517	A0A3Q7HP64	A0A3Q7HP64	1072	tr|A0A3Q7HP64|A0A3Q7HP64_SOLLC Expansin-like EG45 domain-containing protein OS=Solanum lycopersicum OX=4081 PE=4 SV=1
Present	-0.168415	0.326921	-2.81869	-2.46777	-0.963275	0.0156336	-2.82951	-9.32						14	13	13	25.7	24.6	24.6	79.574	0	96.971	13442000	218	0.388161	-1.9923	-0.887228	A0A3Q7ERU3	A0A3Q7ERU3	207	tr|A0A3Q7ERU3|A0A3Q7ERU3_SOLLC EGF-like domain-containing protein OS=Solanum lycopersicum OX=4081 PE=3 SV=1
Present	-0.607891	-2.18834	-1.42212	-2.01584	-1.50783	-2.52499	-0.903664	-9.32						9	7	7	20.3	14.5	14.5	58.851	0	24.85	4264200	76	0.455698	-2.00557	-1.01292	A0A3Q7F5Y3;A0A3Q7EX61	A0A3Q7F5Y3	327	tr|A0A3Q7F5Y3|A0A3Q7F5Y3_SOLLC Uncharacterized protein OS=Solanum lycopersicum OX=4081 PE=3 SV=1
Present	-0.0512829	-1.11017	-9.32	-4.20399	-2.62851	-1.46398	-9.32	-9.32						6	6	6	44.6	44.6	44.6	13.658	0	24.615	5154600	103	0.281793	-2.01176	-0.678675	A0A3Q7HRY7	A0A3Q7HRY7	1087	tr|A0A3Q7HRY7|A0A3Q7HRY7_SOLLC Uncharacterized protein OS=Solanum lycopersicum OX=4081 GN=101244894 PE=4 SV=1
Present	1.87591	1.03564	1.90617	-0.0099802	1.63085	1.78094	2.65516	-9.32						4	4	3	52.3	52.3	40.2	11.295	0	30.052	18362000	89	0.292149	-2.0152	-0.699679	A0A3Q7EA04	A0A3Q7EA04	98	tr|A0A3Q7EA04|A0A3Q7EA04_SOLLC X8 domain-containing protein OS=Solanum lycopersicum OX=4081 PE=4 SV=1
Present	-3.10224	-3.68421	-2.61905	-9.32	-9.32	-9.32	-9.32	1.14336						13	13	10	27.2	27.2	22.3	68.819	0	65.269	11509000	169	0.274601	-2.02279	-0.663984	A0A3Q7HVR3	A0A3Q7HVR3	1128	tr|A0A3Q7HVR3|A0A3Q7HVR3_SOLLC Uncharacterized protein OS=Solanum lycopersicum OX=4081 GN=101266643 PE=3 SV=1
Present	-1.56638	-2.72394	-1.43746	-2.36164	-1.77024	-2.82906	-2.29158	-9.32						8	5	5	19.6	12.8	12.8	53.77	0	5.7746	2830100	15	0.520799	-2.03037	-1.13045	A0A3Q7F0J8	A0A3Q7F0J8	268	tr|A0A3Q7F0J8|A0A3Q7F0J8_SOLLC Laccase OS=Solanum lycopersicum OX=4081 PE=3 SV=1
Present	-2.17779	-1.51711	0.528962	-1.97859	-1.25736	-3.71581	-9.32	0.918436						15	10	7	30	23.8	17.5	84.914	0	323.31	15431000	171	0.393867	-2.05755	-0.89802	Q9ZS44;A0A3Q7F302	Q9ZS44	1844	tr|Q9ZS44|Q9ZS44_SOLLC SBT4B protein OS=Solanum lycopersicum OX=4081 GN=sbt4b PE=3 SV=1
Present	0.0366859	-3.91446	-0.615003	-1.55411	-3.0824	-9.32	-1.37354	-0.510219						25	25	25	13.6	13.6	13.6	235.51	0	117.48	25385000	251	0.421377	-2.05982	-0.949587	A0A3Q7G7Y1	A0A3Q7G7Y1	655	tr|A0A3Q7G7Y1|A0A3Q7G7Y1_SOLLC Uncharacterized protein OS=Solanum lycopersicum OX=4081 PE=3 SV=1
Present	-0.867246	-0.668057	-0.457789	-2.43598	-1.50129	0.00593853	-1.98509	-9.32						6	6	6	27.3	27.3	27.3	17.101	0	260.8	17685000	238	0.438737	-2.09284	-0.981752	A0A3Q7HYH9;A0A3Q7HZB1;A0A3Q7I0W0;A0A3Q7HYI4;A0A3Q7HVA7;A0A3Q7HVT3;A0A3Q7I0Y1	A0A3Q7HYH9	1162	tr|A0A3Q7HYH9|A0A3Q7HYH9_SOLLC Bet_v_1 domain-containing protein OS=Solanum lycopersicum OX=4081 GN=101248703 PE=4 SV=1
Present	-0.698929	-1.80877	-1.06465	1.53312	-2.82129	-3.69084	-3.15886	-0.74395						41	41	19	47.6	47.6	24	109.95	0	323.31	43739000	606	1.13473	-2.09392	-2.16736	A0A3Q7I9N3	A0A3Q7I9N3	1253	tr|A0A3Q7I9N3|A0A3Q7I9N3_SOLLC Phosphoenolpyruvate carboxylase OS=Solanum lycopersicum OX=4081 GN=101248407 PE=3 SV=1
Present	-2.82696	-9.32	-0.0772924	-1.17038	-3.25666	-5.7991	-3.45715	-9.32						10	10	1	20.1	20.1	1.8	68.688	0	41.243	5131500	75	0.364656	-2.10957	-0.842388	A0A3Q7GYC4	A0A3Q7GYC4	844	tr|A0A3Q7GYC4|A0A3Q7GYC4_SOLLC V-ATPase 69 kDa subunit OS=Solanum lycopersicum OX=4081 GN=543862 PE=3 SV=1
Present	-1.6957	-1.7785	-1.70736	-9.32	-1.67331	-9.32	-9.32	-2.65172						14	14	4	17.5	17.5	4.7	123.15	0	75.004	7125200	104	0.318405	-2.11587	-0.752195	A0A3Q7GD18;A0A3Q7FAC9;A0A3Q7IRB7;A0A3Q7IJQ0	A0A3Q7GD18;A0A3Q7FAC9	700	tr|A0A3Q7GD18|A0A3Q7GD18_SOLLC ATP synthase subunit beta OS=Solanum lycopersicum OX=4081 GN=101261919 PE=3 SV=1;tr|A0A3Q7FAC9|A0A3Q7FAC9_SOLLC ATP synthase subunit beta OS=Solanum lycopersicum OX=4081 GN=101264167 PE=3 SV=1
Present	-1.17993	-0.35197	-9.32	-1.77007	-2.15925	-0.306485	-9.32	-9.32						4	4	4	21.6	21.6	21.6	24.992	0	201.29	11985000	143	0.279537	-2.12094	-0.674076	A0A3Q7F4A6	A0A3Q7F4A6	310	tr|A0A3Q7F4A6|A0A3Q7F4A6_SOLLC Eukaryotic translation initiation factor 3 subunit J OS=Solanum lycopersicum OX=4081 GN=101255357 PE=3 SV=1
Present	-2.61343	-1.05993	-2.92756	-1.9686	-9.32	-1.00418	-2.90722	-3.87466						12	12	12	9.9	9.9	9.9	183.13	0	74.167	4013500	70	0.540639	-2.13414	-1.16569	A0A3Q7FTM5;A0A3Q7FU74	A0A3Q7FTM5	542	tr|A0A3Q7FTM5|A0A3Q7FTM5_SOLLC Uncharacterized protein OS=Solanum lycopersicum OX=4081 PE=4 SV=1
Present	-1.06912	-2.59008	1.00662	-0.615664	-0.318356	-9.32	-0.673309	-1.51694						16	15	13	12.1	11.8	10.1	232.69	0	323.31	29125000	276	0.419867	-2.14009	-0.946777	A0A3Q7GA54	A0A3Q7GA54	673	tr|A0A3Q7GA54|A0A3Q7GA54_SOLLC Uncharacterized protein OS=Solanum lycopersicum OX=4081 PE=3 SV=1
Present	-0.849707	-9.32	-9.32	-4.6154	-4.70816	-9.32	-9.32	-9.32						3	3	2	27	27	16.8	15.847	0	20.123	2008800	59	0.400126	-2.14076	-0.909821	A0A3Q7GNQ9	A0A3Q7GNQ9	773	tr|A0A3Q7GNQ9|A0A3Q7GNQ9_SOLLC ADF-H domain-containing protein OS=Solanum lycopersicum OX=4081 GN=101251888 PE=3 SV=1
Present	-0.815921	1.00919	0.4145	-2.65701	0.984753	1.61466	-3.95534	-9.32						18	16	16	48.1	42.5	42.5	66.812	0	323.31	20059000	121	0.346943	-2.15667	-0.808171	A0A3Q7FGM4	A0A3Q7FGM4	432	tr|A0A3Q7FGM4|A0A3Q7FGM4_SOLLC Uncharacterized protein OS=Solanum lycopersicum OX=4081 PE=3 SV=1
Present	0.968998	0.0311079	-2.81022	-2.40627	0.968191	-0.665948	-3.89643	-9.32						3	3	3	18.1	18.1	18.1	26.003	0	114.99	11242000	128	0.388698	-2.17445	-0.888244	A0A3Q7H0U4	A0A3Q7H0U4	868	tr|A0A3Q7H0U4|A0A3Q7H0U4_SOLLC FAS1 domain-containing protein OS=Solanum lycopersicum OX=4081 GN=101261419 PE=3 SV=1
Present	-9.32	-1.92427	0.228595	0.00742435	-9.32	-9.32	-1.97272	0.894361						16	16	16	16.4	16.4	16.4	94.633	0	71.079	19680000	215	0.260077	-2.17753	-0.634048	A0A3Q7HY23;A0A3Q7JVI4	A0A3Q7HY23	1156	tr|A0A3Q7HY23|A0A3Q7HY23_SOLLC Protein kinase domain-containing protein OS=Solanum lycopersicum OX=4081 PE=4 SV=1
Present	-9.32	-0.942197	-1.45656	-9.32	-9.32	-9.32	-1.79291	-9.32						4	4	4	22.2	22.2	22.2	24.572	0	12.274	13424000	47	0.30438	-2.17854	-0.724272	Q672Q6	Q672Q6	1807	tr|Q672Q6|Q672Q6_SOLLC Photosystem II oxygen-evolving complex protein 3 OS=Solanum lycopersicum OX=4081 GN=PsbQ PE=2 SV=1
Present	-1.52042	-1.17369	-9.32	-9.32	-9.32	-2.32364	-9.32	-9.32						3	3	3	39.3	39.3	39.3	14.872	0	11.247	1890100	46	0.329323	-2.23738	-0.773739	A0A3Q7I593;A0A3Q7H516	A0A3Q7I593	1205	tr|A0A3Q7I593|A0A3Q7I593_SOLLC Uncharacterized protein OS=Solanum lycopersicum OX=4081 GN=101266666 PE=3 SV=1
Present	-0.488028	-9.32	-1.6657	-1.02012	-1.70297	-9.32	-9.32	-1.10757						12	12	10	37.2	37.2	32.9	43.066	0	81.28	14743000	148	0.304357	-2.23917	-0.724226	A0A3Q7GAX9	A0A3Q7GAX9	679	tr|A0A3Q7GAX9|A0A3Q7GAX9_SOLLC Fructose-bisphosphate aldolase OS=Solanum lycopersicum OX=4081 GN=101264821 PE=3 SV=1
Present	0.803427	-1.0364	-2.45219	-9.32	1.08501	-9.32	-3.41787	-9.32						3	3	3	31.1	31.1	31.1	13.493	0	13.275	8036000	76	0.276544	-2.24192	-0.667961	A0A3Q7IT46	A0A3Q7IT46	1391	tr|A0A3Q7IT46|A0A3Q7IT46_SOLLC X8 domain-containing protein OS=Solanum lycopersicum OX=4081 PE=4 SV=1
Present	-2.12272	-9.32	-1.54721	-2.98332	-9.32	-3.32486	-9.32	-2.99153						15	15	8	38.1	38.1	20.2	46.688	0	41.912	7007600	83	0.38812	-2.24579	-0.88715	A0A3Q7E8I1	A0A3Q7E8I1	83	tr|A0A3Q7E8I1|A0A3Q7E8I1_SOLLC Isocitrate dehydrogenase [NADP] OS=Solanum lycopersicum OX=4081 GN=101268602 PE=3 SV=1
Present	-0.94739	0.423694	-1.08772	-2.32131	-1.67424	-0.539201	-1.41912	-9.32						6	6	6	21.6	21.6	21.6	31.546	0	66.645	6988400	134	0.48426	-2.25496	-1.06487	A0A3Q7HYL8	A0A3Q7HYL8	1163	tr|A0A3Q7HYL8|A0A3Q7HYL8_SOLLC Uncharacterized protein OS=Solanum lycopersicum OX=4081 GN=101264942 PE=4 SV=1
Present	-9.32	-2.94694	-1.8426	-2.07611	-9.32	-3.61	-3.02363	-9.32						4	4	4	5.3	5.3	5.3	105.19	0	10.164	2303400	40	0.402941	-2.272	-0.915113	A0A3Q7E8B1	A0A3Q7E8B1	82	tr|A0A3Q7E8B1|A0A3Q7E8B1_SOLLC Protein kinase domain-containing protein OS=Solanum lycopersicum OX=4081 GN=101267730 PE=3 SV=1
Present	-0.278305	-2.00129	-0.936304	-0.0851603	-9.32	-0.623839	-1.56852	-0.878389						7	7	7	27.5	27.5	27.5	34.386	0	54.497	22427000	205	0.485905	-2.27242	-1.06784	G3XKQ7	G3XKQ7	1699	tr|G3XKQ7|G3XKQ7_SOLLC Aspergillus nuclease S(1) OS=Solanum lycopersicum OX=4081 GN=SlENDO1 PE=2 SV=1
Present	-2.15024	-0.542619	-1.77434	-0.726697	-2.39808	0.0670862	-2.74818	-9.32						7	5	5	8	7.1	7.1	130.42	0	30.072	3615500	66	0.51792	-2.30132	-1.12532	A0A3Q7IP09	A0A3Q7IP09	1347	tr|A0A3Q7IP09|A0A3Q7IP09_SOLLC Ubiquitinyl hydrolase 1 OS=Solanum lycopersicum OX=4081 GN=101255649 PE=3 SV=1
Present	2.27153	2.72137	-1.24779	-1.10586	2.34802	0.558555	-0.159174	-9.32						4	4	4	22.2	22.2	22.2	20.322	0	201.74	NaN	147	0.35112	-2.30296	-0.816275	A0A3Q7EGZ5	A0A3Q7EGZ5	116	tr|A0A3Q7EGZ5|A0A3Q7EGZ5_SOLLC AAI domain-containing protein OS=Solanum lycopersicum OX=4081 GN=101247253 PE=4 SV=1
Present	-9.32	-9.32	-4.31891	-5.0578	-9.32	-9.32	-9.32	-9.32						2	2	2	6	6	6	36.468	0.001224	2.9065	410150	5	0.866426	-2.31582	-1.72113	A0A3Q7EM80	A0A3Q7EM80	163	tr|A0A3Q7EM80|A0A3Q7EM80_SOLLC Uncharacterized protein OS=Solanum lycopersicum OX=4081 GN=101264862 PE=4 SV=1
Present	-9.32	-9.32	-3.72279	-5.6401	-9.32	-9.32	-9.32	-9.32						9	9	9	19.4	19.4	19.4	92.722	0	26.959	951740	29	0.831282	-2.31928	-1.6625	A0A3Q7HGJ9	A0A3Q7HGJ9	1008	tr|A0A3Q7HGJ9|A0A3Q7HGJ9_SOLLC Phosphoglycerate kinase OS=Solanum lycopersicum OX=4081 PE=3 SV=1
Present	-2.42848	-0.920028	0.0167437	-1.002	-9.32	-3.05896	-0.270895	-1.06429						6	6	6	13.5	13.5	13.5	52.624	0	197.72	21813000	173	0.509944	-2.34509	-1.11106	A0A3Q7IAL9	A0A3Q7IAL9	1264	tr|A0A3Q7IAL9|A0A3Q7IAL9_SOLLC Peptidase A1 domain-containing protein OS=Solanum lycopersicum OX=4081 GN=101258307 PE=3 SV=1
Present	-0.145525	-1.12803	-9.32	-0.84537	-0.417061	-9.32	-1.81847	-9.32						3	3	3	27.4	27.4	27.4	12.631	0	55.109	5495800	26	0.308582	-2.35915	-0.732667	K4CGN4	K4CGN4	1717	tr|K4CGN4|K4CGN4_SOLLC X8 domain-containing protein OS=Solanum lycopersicum OX=4081 GN=101251401 PE=4 SV=1
Present	-3.85075	-9.32	-9.32	-5.32047	-9.32	-9.32	-9.32	-9.32						2	2	2	13.2	13.2	13.2	18.092	0.0012361	3.023	195180	5	0.848816	-2.36719	-1.69177	A0A3Q7FH88;A0A3Q7FHB5	A0A3Q7FH88;A0A3Q7FHB5	439	tr|A0A3Q7FH88|A0A3Q7FH88_SOLLC Uncharacterized protein OS=Solanum lycopersicum OX=4081 PE=4 SV=1;tr|A0A3Q7FHB5|A0A3Q7FHB5_SOLLC Uncharacterized protein OS=Solanum lycopersicum OX=4081 PE=4 SV=1
Present	-0.899072	-1.21771	0.801852	0.781808	-1.90911	-9.32	1.00982	0.045496						4	4	4	37.2	37.2	37.2	23.658	0	323.31	61963000	197	0.450933	-2.41017	-1.00419	A0A3Q7J5M9	A0A3Q7J5M9	1488	tr|A0A3Q7J5M9|A0A3Q7J5M9_SOLLC FAS1 domain-containing protein OS=Solanum lycopersicum OX=4081 PE=3 SV=1
Present	-0.036869	-0.371871	-2.08384	-0.360364	-0.139429	-1.23642	-2.02194	-9.32						3	3	3	6.2	6.2	6.2	76.184	0	63.134	12322000	187	0.535029	-2.46621	-1.15575	A0A3Q7JD82	A0A3Q7JD82	1528	tr|A0A3Q7JD82|A0A3Q7JD82_SOLLC UBA domain-containing protein OS=Solanum lycopersicum OX=4081 PE=3 SV=1
Present	-1.85161	-1.27292	0.737037	0.160905	0.551233	-2.61938	-0.756477	-9.32						12	11	11	47.4	44.6	44.6	35.269	0	139.78	16891000	204	0.498152	-2.47951	-1.08991	A0A3Q7FJX7	A0A3Q7FJX7	452	tr|A0A3Q7FJX7|A0A3Q7FJX7_SOLLC Peroxidase OS=Solanum lycopersicum OX=4081 GN=101252368 PE=3 SV=1
Present	-3.64401	-9.32	-2.37566	-9.32	-9.32	-9.32	-9.32	-6.71908						31	14	9	38	20.3	13.1	111.24	0	86.494	5570700	108	0.607971	-2.50485	-1.28361	A0A3Q7IBX1	A0A3Q7IBX1	1273	tr|A0A3Q7IBX1|A0A3Q7IBX1_SOLLC Phosphoenolpyruvate carboxylase OS=Solanum lycopersicum OX=4081 PE=3 SV=1
Present	-5.74513	-1.51352	-9.32	-5.55165	-4.26232	-9.32	-9.32	-9.32						4	4	4	29	29	29	22.282	0	50.829	3212700	56	0.582563	-2.523	-1.23939	Q7XAV2;K4C9S1	Q7XAV2;K4C9S1	1714	tr|Q7XAV2|Q7XAV2_SOLLC Superoxide dismutase [Cu-Zn] OS=Solanum lycopersicum OX=4081 GN=543981 PE=2 SV=1;tr|K4C9S1|K4C9S1_SOLLC Uncharacterized protein OS=Solanum lycopersicum OX=4081 GN=101253909 PE=4 SV=1
Present	-9.32	-4.8626	-3.63048	-9.32	-9.32	-9.32	-9.32	-9.32						2	2	2	23.2	23.2	23.2	12.055	0	25.634	1894900	32	0.857984	-2.53673	-1.70706	Q2VY16	Q2VY16	1792	tr|Q2VY16|Q2VY16_SOLLC Peptidylprolyl isomerase OS=Solanum lycopersicum OX=4081 GN=CIP3 PE=2 SV=1
Present	-2.43664	-9.32	-0.249476	-0.0157557	-2.23923	-9.32	-1.29267	-9.32						3	3	3	8	8	8	65.863	0	9.956	2798400	33	0.354286	-2.53751	-0.822403	A0A3Q7J665	A0A3Q7J665	1494	tr|A0A3Q7J665|A0A3Q7J665_SOLLC Uncharacterized protein OS=Solanum lycopersicum OX=4081 GN=100316898 PE=4 SV=1
Present	1.74213	-3.42896	-1.37082	-0.594987	-9.32	-1.90062	-2.03903	-0.590156						11	9	9	26.1	22.6	22.6	54.089	0	88.647	21027000	131	0.522414	-2.54929	-1.13333	A0A3Q7F897	A0A3Q7F897	350	tr|A0A3Q7F897|A0A3Q7F897_SOLLC Isocitrate dehydrogenase [NADP] OS=Solanum lycopersicum OX=4081 PE=3 SV=1
Present	-0.587137	-0.0423517	2.96622	0.139583	-0.108353	-0.593339	2.20049	-9.32						6	6	6	15.9	15.9	15.9	52.991	0	8.1326	14403000	31	0.432741	-2.57438	-0.970675	A0A3Q7G736;A0A3Q7IGV7;A0A3Q7FAW7	A0A3Q7G736	645	tr|A0A3Q7G736|A0A3Q7G736_SOLLC Carboxypeptidase OS=Solanum lycopersicum OX=4081 PE=3 SV=1
Present	-9.32	-3.68156	-9.32	-4.62718	-9.32	-9.32	-9.32	-9.32						6	6	6	45.9	45.9	45.9	23.648	0	115.1	1406800	30	0.864377	-2.58282	-1.71772	A0A3Q7HFP3	A0A3Q7HFP3	995	tr|A0A3Q7HFP3|A0A3Q7HFP3_SOLLC Chalcone-flavonone isomerase family protein OS=Solanum lycopersicum OX=4081 PE=3 SV=1
Present	-9.32	-2.63427	0.269448	-9.32	-9.32	-9.32	-3.39227	-9.32						7	7	7	40	40	40	25.188	0	16.172	1742800	47	0.400676	-2.58686	-0.910855	Q40129	Q40129	1797	tr|Q40129|Q40129_SOLLC Uncharacterized protein OS=Solanum lycopersicum OX=4081 GN=544001 PE=2 SV=1
Present	-1.06037	-2.33066	0.494435	0.753362	-1.65275	-9.32	-1.38538	-0.166975						17	17	5	19.8	19.8	5.4	106.69	0	52.931	18273000	237	0.54596	-2.59547	-1.1751	A0A3Q7GMW1	A0A3Q7GMW1	764	tr|A0A3Q7GMW1|A0A3Q7GMW1_SOLLC WD_REPEATS_REGION domain-containing protein OS=Solanum lycopersicum OX=4081 PE=4 SV=1
Present	-9.32	-9.32	-1.26212	-1.31809	-3.83537	-9.32	-9.32	-9.32						8	8	8	7.7	7.7	7.7	159.9	0	31.234	3236400	58	0.438678	-2.64379	-0.981643	A0A3Q7FPU6	A0A3Q7FPU6	499	tr|A0A3Q7FPU6|A0A3Q7FPU6_SOLLC Formylglycinamide ribonucleotide amidotransferase OS=Solanum lycopersicum OX=4081 PE=3 SV=1
Present	-9.32	-9.32	-3.30171	-4.76265	-9.32	-9.32	-9.32	-9.32						3	3	3	6	6	6	72.682	0	22.461	1118400	20	0.853698	-2.64391	-1.69991	Q93X45	Q93X45	1827	tr|Q93X45|Q93X45_SOLLC Xaa-Pro aminopeptidase 2 OS=Solanum lycopersicum OX=4081 GN=app2 PE=2 SV=1
Present	-3.69498	-3.73357	-9.32	-2.93741	-2.40291	-9.32	-9.32	-9.32						7	7	3	14.6	14.6	5.6	65.729	0	20.034	2219500	38	0.545066	-2.66924	-1.17352	A0A3Q7JEL1	A0A3Q7JEL1	1542	tr|A0A3Q7JEL1|A0A3Q7JEL1_SOLLC ATP citrate synthase OS=Solanum lycopersicum OX=4081 GN=101267503 PE=4 SV=1
Present	-9.32	0.178411	1.04337	0.409179	-9.32	-9.32	0.188959	0.0619755						2	2	2	2.5	2.5	2.5	75.98	0.0047393	2.4772	10024000	38	0.3056	-2.67501	-0.726711	A0A3Q7H3V2	A0A3Q7H3V2	902	tr|A0A3Q7H3V2|A0A3Q7H3V2_SOLLC AAA domain-containing protein OS=Solanum lycopersicum OX=4081 GN=100037730 PE=3 SV=1
Present	-0.693542	1.3064	-1.97808	-2.36362	-2.9705	-0.0338507	-2.13815	-9.32						7	7	7	28.7	28.7	28.7	32.737	0	65.004	15004000	82	0.583025	-2.68341	-1.2402	A0A3Q7IYM1;A0A3Q7HWC3	A0A3Q7IYM1	1416	tr|A0A3Q7IYM1|A0A3Q7IYM1_SOLLC Xyloglucan endotransglucosylase/hydrolase OS=Solanum lycopersicum OX=4081 PE=3 SV=1
Present	-3.34235	-3.34255	-2.3798	-3.15004	-1.84351	-9.32	-2.4942	-9.32						15	15	10	21.7	21.7	12.9	80.135	0	49.169	4189400	81	0.613292	-2.69074	-1.29283	P36181;Q6UJX4	P36181;Q6UJX4	1760	sp|P36181|HSP80_SOLLC Heat shock cognate protein 80 OS=Solanum lycopersicum OX=4081 GN=HSC80 PE=2 SV=1;tr|Q6UJX4|Q6UJX4_SOLLC Molecular chaperone Hsp90-1 OS=Solanum lycopersicum OX=4081 GN=543902 PE=2 SV=1
Present	-9.32	-2.64952	-4.15305	-2.71451	-9.32	-9.32	-9.32	-1.6404						11	11	11	26.2	26.2	26.2	52.823	0	65.352	10392000	126	0.49454	-2.69083	-1.08342	A0A3Q7F352	A0A3Q7F352	297	tr|A0A3Q7F352|A0A3Q7F352_SOLLC Histidinol dehydrogenase OS=Solanum lycopersicum OX=4081 PE=3 SV=1
Present	2.74631	2.85936	-0.159539	0.392339	0.586065	3.61565	0.112396	-9.32						10	10	10	58	58	58	18.085	0	202.1	55635000	349	0.412287	-2.71109	-0.932632	A0RZD0	A0RZD0	1603	tr|A0RZD0|A0RZD0_SOLLC Inducible plastid-lipid associated protein OS=Solanum lycopersicum OX=4081 GN=CHRD PE=2 SV=1
Present	-3.62375	-9.32	-4.10206	-9.32	-9.32	-9.32	-9.32	-9.32						2	2	2	14.3	14.3	14.3	20.533	0	5.3124	595920	7	0.870986	-2.72855	-1.72873	A0A3Q7F4P6;A0A3Q7IA99	A0A3Q7F4P6;A0A3Q7IA99	316	tr|A0A3Q7F4P6|A0A3Q7F4P6_SOLLC NAD(P)H dehydrogenase (quinone) OS=Solanum lycopersicum OX=4081 PE=3 SV=1;tr|A0A3Q7IA99|A0A3Q7IA99_SOLLC NAD(P)H dehydrogenase (quinone) OS=Solanum lycopersicum OX=4081 GN=101245803 PE=3 SV=1
Present	0.732424	-0.331573	-9.32	0.374707	0.248367	-1.11953	-9.32	-9.32						4	4	4	18.8	18.8	18.8	42.812	0	250.48	19939000	150	0.331171	-2.74168	-0.777369	A0A3Q7HCN7	A0A3Q7HCN7	962	tr|A0A3Q7HCN7|A0A3Q7HCN7_SOLLC Pectinesterase OS=Solanum lycopersicum OX=4081 GN=101257682 PE=4 SV=1
Present	0.290915	0.131579	-2.50895	-9.32	-9.32	-1.96417	-1.94532	-9.32						2	2	2	25.9	25.9	25.9	9.5369	0	110.34	13409000	59	0.394895	-2.78576	-0.899961	A0A3Q7GVC7	A0A3Q7GVC7	816	tr|A0A3Q7GVC7|A0A3Q7GVC7_SOLLC Uncharacterized protein OS=Solanum lycopersicum OX=4081 PE=4 SV=1
Present	-3.27802	-9.32	-0.0226927	-2.84231	-5.99376	-9.32	-9.32	-2.09369						12	12	12	28.6	28.6	28.6	82.73	0	166.11	22818000	209	0.493504	-2.81611	-1.08155	A0A3Q7GY58	A0A3Q7GY58	841	tr|A0A3Q7GY58|A0A3Q7GY58_SOLLC Uncharacterized protein OS=Solanum lycopersicum OX=4081 GN=101264734 PE=3 SV=1
Present	-0.713562	-3.28651	-0.848331	-0.808665	-2.19077	-9.32	-2.09044	-3.39546						12	12	12	49.4	49.4	49.4	35.801	0	139.98	8888000	149	0.76554	-2.8349	-1.5523	O81536	O81536	1747	tr|O81536|O81536_SOLLC Annexin OS=Solanum lycopersicum OX=4081 GN=AN34 PE=2 SV=1
Present	-1.03744	-2.58302	-0.283624	0.114692	-1.96093	-9.32	-2.06451	-1.80693						6	6	5	22.4	22.4	18.6	26.151	0	92.734	13091000	138	0.714146	-2.84074	-1.46552	A0A3Q7GYF2;A0A3Q7FR94	A0A3Q7GYF2;A0A3Q7FR94	845	tr|A0A3Q7GYF2|A0A3Q7GYF2_SOLLC Nucleoside diphosphate kinase OS=Solanum lycopersicum OX=4081 PE=3 SV=1;tr|A0A3Q7FR94|A0A3Q7FR94_SOLLC Nucleoside diphosphate kinase OS=Solanum lycopersicum OX=4081 GN=101244761 PE=3 SV=1
Present	0.33252	-0.0813093	-3.29559	-4.1321	0.0446072	-0.0647497	-9.32	-9.32						4	4	4	25.7	25.7	25.7	22.523	0	43.631	6819900	119	0.440717	-2.87092	-0.985404	A0A3Q7GM89	A0A3Q7GM89	755	tr|A0A3Q7GM89|A0A3Q7GM89_SOLLC Uncharacterized protein OS=Solanum lycopersicum OX=4081 GN=101252396 PE=4 SV=1
Present	0.336815	-0.869102	-0.515218	-1.22262	-2.58438	-9.32	-1.69358	-0.567778						15	15	15	38.1	38.1	38.1	53.665	0	63.076	13657000	114	0.727669	-2.9739	-1.48842	A0A3Q7HU15	A0A3Q7HU15	1113	tr|A0A3Q7HU15|A0A3Q7HU15_SOLLC Pyr_redox_2 domain-containing protein OS=Solanum lycopersicum OX=4081 PE=4 SV=1
Present	-1.61872	-2.04964	0.328692	-0.616019	-3.42046	-9.32	-2.63826	-0.52032						15	15	6	24.1	24.1	9.3	154.73	0	115.26	9907700	191	0.749396	-2.98584	-1.52511	A0A3Q7HWL4;A0A3Q7HW47;P26600;P35511;A0A3Q7FGA3;A0A494GAA4;A0A3Q7ID95;A0A3Q7FJ27;A0A3Q7FLY6;A0A3Q7G5M0;A0A3Q7G8S1	A0A3Q7HWL4;A0A3Q7HW47;P26600;P35511	1143	tr|A0A3Q7HWL4|A0A3Q7HWL4_SOLLC Phenylalanine ammonia-lyase OS=Solanum lycopersicum OX=4081 PE=3 SV=1;tr|A0A3Q7HW47|A0A3Q7HW47_SOLLC Phenylalanine ammonia-lyase OS=Solanum lycopersicum OX=4081 PE=3 SV=1;sp|P26600|PAL5_SOLLC Phenylalanine ammonia-lyase OS=So
Present	-4.36172	-0.708905	-3.8881	-9.32	-9.32	-2.2748	-9.32	-9.32						3	3	3	25.7	25.7	25.7	15.121	0	9.5842	1451900	25	0.556664	-2.98902	-1.19398	A0A3Q7FXV5	A0A3Q7FXV5	583	tr|A0A3Q7FXV5|A0A3Q7FXV5_SOLLC Cysteine proteinase inhibitor OS=Solanum lycopersicum OX=4081 GN=101257951 PE=4 SV=1
Present	0.354458	-0.696956	-0.0688982	-0.614232	0.155918	-0.185664	-3.65773	-9.32						11	11	1	33.6	33.6	4.4	49.772	0	323.01	11391000	183	0.648763	-2.99546	-1.354	A0A3Q7H126;A0A3Q7F8W6;A0A3Q7JXR8;A0A0D2XAP0;A0A0D2X9U0	A0A3Q7H126;A0A3Q7F8W6	872	tr|A0A3Q7H126|A0A3Q7H126_SOLLC Tubulin alpha chain OS=Solanum lycopersicum OX=4081 GN=101244864 PE=3 SV=1;tr|A0A3Q7F8W6|A0A3Q7F8W6_SOLLC Tubulin alpha chain OS=Solanum lycopersicum OX=4081 GN=101255154 PE=3 SV=1
Present	1.36779	1.41536	-2.57012	-0.572652	-0.612053	0.762797	-9.32	-3.23706						8	8	8	28.7	28.7	28.7	39.454	0	323.31	20118000	206	0.583886	-3.01168	-1.2417	A0A3Q7ENV3	A0A3Q7ENV3	179	tr|A0A3Q7ENV3|A0A3Q7ENV3_SOLLC Protein disulfide-isomerase OS=Solanum lycopersicum OX=4081 GN=101244123 PE=3 SV=1
Present	-2.52733	-9.32	-4.04411	-9.32	-9.32	-9.32	-9.32	-9.32						2	2	2	7.8	7.8	7.8	32.73	0	17.223	403480	16	0.856941	-3.01714	-1.70532	A0A3Q7EUR0	A0A3Q7EUR0	235	tr|A0A3Q7EUR0|A0A3Q7EUR0_SOLLC Uncharacterized protein OS=Solanum lycopersicum OX=4081 PE=3 SV=1
Present	-3.34005	-3.4292	-2.58303	-3.56082	-3.51941	-9.32	-9.32	-2.87133						6	5	5	47.3	41.2	41.2	16.252	0	23.513	4945300	74	0.851161	-3.02941	-1.69568	A0A3Q7F3S0;P47921;K4CT39	A0A3Q7F3S0;P47921	305	tr|A0A3Q7F3S0|A0A3Q7F3S0_SOLLC Nucleoside diphosphate kinase OS=Solanum lycopersicum OX=4081 GN=544095 PE=3 SV=1;sp|P47921|NDK_SOLLC Nucleoside diphosphate kinase (Fragment) OS=Solanum lycopersicum OX=4081 PE=2 SV=1
Present	-9.32	-3.52764	-9.32	-2.92123	-9.32	-9.32	-9.32	-9.32						6	6	6	5	5	5	122.61	0	10.465	3404300	34	0.870415	-3.04778	-1.72778	A0A3Q7HVX8	A0A3Q7HVX8	1133	tr|A0A3Q7HVX8|A0A3Q7HVX8_SOLLC Valyl-tRNA synthetase OS=Solanum lycopersicum OX=4081 GN=101250918 PE=3 SV=1
Present	-1.35651	-1.56236	-0.609647	-0.797526	-2.66375	-9.32	-3.60773	-1.00608						7	7	7	15.1	15.1	15.1	67.12	0	145.04	3490200	96	0.845434	-3.06788	-1.68613	A0A3Q7HXG2	A0A3Q7HXG2	1150	tr|A0A3Q7HXG2|A0A3Q7HXG2_SOLLC L-gulonolactone oxidase OS=Solanum lycopersicum OX=4081 PE=3 SV=1
Present	-9.32	-9.32	-3.84694	-2.47449	-9.32	-9.32	-9.32	-9.32						3	3	3	17.3	17.3	17.3	27.176	0	17.952	4367100	20	0.860312	-3.07964	-1.71094	A0A3Q7IJ63;A0A3Q7JFP9	A0A3Q7IJ63;A0A3Q7JFP9	1302	tr|A0A3Q7IJ63|A0A3Q7IJ63_SOLLC Proteasome subunit alpha type OS=Solanum lycopersicum OX=4081 GN=101256141 PE=3 SV=1;tr|A0A3Q7JFP9|A0A3Q7JFP9_SOLLC Proteasome subunit alpha type OS=Solanum lycopersicum OX=4081 GN=101253544 PE=3 SV=1
Present	-2.67629	-3.3445	-9.32	-2.73818	-2.47487	-9.32	-9.32	-9.32						4	4	4	13.2	13.2	13.2	28.928	0	6.1707	2896900	31	0.62656	-3.08898	-1.31577	G3K2M4;G3K2M3	G3K2M4	1698	tr|G3K2M4|G3K2M4_SOLLC Protein-methionine-S-oxide reductase OS=Solanum lycopersicum OX=4081 GN=MSRA4 PE=3 SV=1
Present	-3.10224	-1.47726	-1.77272	-1.75253	-1.73251	-9.32	-9.32	-0.131886						13	13	13	26.1	26.1	26.1	63.993	0	254.39	18123000	232	0.591409	-3.09991	-1.25482	A0A3Q7J5N2	A0A3Q7J5N2	1489	tr|A0A3Q7J5N2|A0A3Q7J5N2_SOLLC Glucose-6-phosphate isomerase OS=Solanum lycopersicum OX=4081 PE=3 SV=1
Present	-0.566044	0.161418	0.483062	0.262755	-9.32	-0.489369	-1.62372	-0.630295						3	3	3	13.8	13.8	13.8	26.448	0	8.0684	8040400	77	0.70904	-3.10114	-1.45686	A0A3Q7F6T3	A0A3Q7F6T3	339	tr|A0A3Q7F6T3|A0A3Q7F6T3_SOLLC Uncharacterized protein OS=Solanum lycopersicum OX=4081 PE=4 SV=1
Present	-9.32	-4.23924	-0.308764	-2.23417	-9.32	-6.45394	-7.9747	-4.83584						27	27	21	39	39	32.6	82.567	0	133.69	18582000	181	0.699301	-3.12057	-1.44032	A0A3Q7FP18	A0A3Q7FP18	492	tr|A0A3Q7FP18|A0A3Q7FP18_SOLLC Uncharacterized protein OS=Solanum lycopersicum OX=4081 PE=4 SV=1
Present	-9.32	-3.15355	-2.81526	-9.32	-9.32	-9.32	-9.32	-9.32						2	2	2	2.9	2.9	2.9	104.34	0	9.5227	406580	12	0.872237	-3.1678	-1.73082	A0A3Q7H0Y2;P22180;A0A3Q7GFG7;P23980;A0A3Q7FS00;A0A3Q7H652;A0A3Q7GHX7;A0A3Q7HS28	A0A3Q7H0Y2;P22180;A0A3Q7GFG7;P23980;A0A3Q7FS00;A0A3Q7H652;A0A3Q7GHX7;A0A3Q7HS28	870	tr|A0A3Q7H0Y2|A0A3Q7H0Y2_SOLLC Plasma membrane ATPase OS=Solanum lycopersicum OX=4081 PE=3 SV=1;sp|P22180|PMA1_SOLLC Plasma membrane ATPase 1 OS=Solanum lycopersicum OX=4081 GN=LHA1 PE=2 SV=1;tr|A0A3Q7GFG7|A0A3Q7GFG7_SOLLC Cation_ATPase_N domain-containing
Present	-9.32	-9.32	-2.84245	-3.02035	-9.32	-9.32	-9.32	-9.32						3	3	3	2.1	2.1	2.1	182.47	0	7.4202	1925800	45	0.872776	-3.1943	-1.73172	A0A3Q7IIG6	A0A3Q7IIG6	1295	tr|A0A3Q7IIG6|A0A3Q7IIG6_SOLLC Uncharacterized protein OS=Solanum lycopersicum OX=4081 PE=3 SV=1
Present	0.532024	1.07488	-1.37618	-2.29277	-1.22942	-1.9425	-2.37099	-9.32						5	5	5	21	21	21	27.328	0	68.516	13785000	139	0.774109	-3.20022	-1.56671	A0A3Q7FQN2	A0A3Q7FQN2	508	tr|A0A3Q7FQN2|A0A3Q7FQN2_SOLLC Uncharacterized protein OS=Solanum lycopersicum OX=4081 GN=101253856 PE=4 SV=1
Present	1.57658	0.476352	2.7553	0.426888	0.533405	1.64461	-0.537649	-9.32						12	12	2	35.5	35.5	6.9	41.757	0	116.31	42252000	223	0.593295	-3.22869	-1.25811	A0A3Q7FJJ3;A0A3Q7INZ6;Q96483;A0A3Q7INM1;Q96481;A0A3Q7GYZ1	A0A3Q7FJJ3;A0A3Q7INZ6;Q96483;A0A3Q7INM1;Q96481	450	tr|A0A3Q7FJJ3|A0A3Q7FJJ3_SOLLC Uncharacterized protein OS=Solanum lycopersicum OX=4081 GN=101264601 PE=3 SV=1;tr|A0A3Q7INZ6|A0A3Q7INZ6_SOLLC Uncharacterized protein OS=Solanum lycopersicum OX=4081 PE=3 SV=1;sp|Q96483|ACT2_SOLLC Actin-51 (Fragment) OS=Solan
Present	-2.79496	-2.47733	-2.71542	-9.32	-9.32	-2.27705	-9.32	-9.32						5	5	5	11.7	11.7	11.7	61.114	0	18.985	1603900	30	0.636889	-3.23234	-1.33358	A0A3Q7FQH2	A0A3Q7FQH2	507	tr|A0A3Q7FQH2|A0A3Q7FQH2_SOLLC Uncharacterized protein OS=Solanum lycopersicum OX=4081 PE=3 SV=1
Present	0.548998	1.28469	-0.80362	0.0590467	-0.712448	0.0323381	-1.90277	-9.32						10	10	10	27.5	27.5	27.5	35.383	0	27.953	19352000	182	0.722079	-3.248	-1.47896	A0A3Q7G860	A0A3Q7G860	658	tr|A0A3Q7G860|A0A3Q7G860_SOLLC Uncharacterized protein OS=Solanum lycopersicum OX=4081 GN=101265231 PE=4 SV=1
Present	-3.72132	-9.32	-1.83481	-9.32	-9.32	-9.32	-9.32	-9.32						2	2	2	3.1	3.1	3.1	73.115	0.00068027	4.3358	488120	5	0.852027	-3.27097	-1.69713	K4DHV2	K4DHV2	1741	tr|K4DHV2|K4DHV2_SOLLC UBC32 OS=Solanum lycopersicum OX=4081 GN=101266615 PE=2 SV=1
Present	-2.5621	-3.05635	-2.52427	-1.30934	-9.32	-9.32	-3.58038	-0.345892						11	11	8	13.6	13.6	9.7	99.646	0	93.579	6767800	142	0.707365	-3.27855	-1.45401	A0A3Q7FQR5	A0A3Q7FQR5	510	tr|A0A3Q7FQR5|A0A3Q7FQR5_SOLLC Uncharacterized protein OS=Solanum lycopersicum OX=4081 PE=4 SV=1
Present	-9.32	-9.32	-3.37264	-2.09789	-9.32	-9.32	-9.32	-9.32						13	13	7	20.6	20.6	11.9	80.322	0	21.44	3188200	62	0.863373	-3.29237	-1.71605	A0A3Q7HEZ3	A0A3Q7HEZ3	987	tr|A0A3Q7HEZ3|A0A3Q7HEZ3_SOLLC Transketolase OS=Solanum lycopersicum OX=4081 PE=3 SV=1
Present	-9.32	-1.6761	-9.32	-3.7218	-9.32	-9.32	-9.32	-9.32						5	4	4	56.8	50.8	50.8	13.016	0	48.604	6644400	74	0.849036	-3.31053	-1.69214	A0A3Q7F755	A0A3Q7F755	341	tr|A0A3Q7F755|A0A3Q7F755_SOLLC Thioredoxin OS=Solanum lycopersicum OX=4081 GN=101245904 PE=4 SV=1
Present	1.01185	0.236592	0.300418	-0.153659	-0.291859	-9.32	-1.52287	-0.88723						18	18	18	16.5	16.5	16.5	107.52	0	195.46	46164000	336	0.777316	-3.35429	-1.5721	A0A3Q7EUV0	A0A3Q7EUV0	237	tr|A0A3Q7EUV0|A0A3Q7EUV0_SOLLC Uncharacterized protein OS=Solanum lycopersicum OX=4081 PE=4 SV=1
Present	-1.79121	0.894069	-0.062953	-2.59545	-2.63977	-2.46217	-2.74253	-9.32						8	8	8	13.6	13.6	13.6	80.551	0	87.743	2704400	75	0.933581	-3.40223	-1.83286	A0A3Q7FVV5	A0A3Q7FVV5	561	tr|A0A3Q7FVV5|A0A3Q7FVV5_SOLLC Uncharacterized protein OS=Solanum lycopersicum OX=4081 PE=3 SV=1
Present	-2.79663	-9.32	-2.23373	-9.32	-9.32	-9.32	-9.32	-9.32						3	3	3	3.8	3.8	3.8	107.99	0.00069832	4.9076	780680	24	0.871204	-3.40241	-1.7291	A0A3Q7GV49	A0A3Q7GV49	815	tr|A0A3Q7GV49|A0A3Q7GV49_SOLLC Protein kinase domain-containing protein OS=Solanum lycopersicum OX=4081 PE=4 SV=1
Present	-1.77715	-9.32	-3.23017	-9.32	-9.32	-9.32	-9.32	-9.32						4	4	2	18.8	18.8	9.2	28.27	0	5.3071	1269400	18	0.861368	-3.40817	-1.7127	P29766;A0A3Q7IBC0;A0A3Q7HI00;A0A3Q7GUA0	P29766;A0A3Q7IBC0;A0A3Q7HI00	1025	sp|P29766|RL8_SOLLC 60S ribosomal protein L8 OS=Solanum lycopersicum OX=4081 GN=RPL8 PE=2 SV=1;tr|A0A3Q7IBC0|A0A3Q7IBC0_SOLLC Ribosomal_L2_C domain-containing protein OS=Solanum lycopersicum OX=4081 GN=544079 PE=3 SV=1;tr|A0A3Q7HI00|A0A3Q7HI00_SOLLC Riboso
Present	-2.63753	-9.32	-2.41702	-1.34002	-9.32	-9.32	-9.32	-1.51713						5	5	2	16.1	16.1	7.9	41.61	0	11.492	3964100	59	0.611579	-3.44064	-1.28986	A0A3Q7IJL4	A0A3Q7IJL4	1307	tr|A0A3Q7IJL4|A0A3Q7IJL4_SOLLC Uncharacterized protein OS=Solanum lycopersicum OX=4081 GN=101252237 PE=3 SV=1
Present	3.17543	-0.603768	0.559566	-0.116435	1.43523	-9.32	-0.933105	-1.9329						2	2	2	12.6	12.6	12.6	15.604	0.0012962	3.6242	94940000	114	0.672109	-3.44139	-1.39398	A0A3Q7IPA8	A0A3Q7IPA8	1351	tr|A0A3Q7IPA8|A0A3Q7IPA8_SOLLC AAI domain-containing protein OS=Solanum lycopersicum OX=4081 PE=4 SV=1
Present	-2.84694	-4.26156	-1.23528	-9.32	-3.49094	-9.32	-9.32	-9.32						10	5	5	24.3	13.1	13.1	52.823	0	13.071	2541100	38	0.743244	-3.44679	-1.51473	A0A3Q7F9B8;A0A3Q7FTS6;A0A3Q7H0L9	A0A3Q7F9B8;A0A3Q7FTS6	362	tr|A0A3Q7F9B8|A0A3Q7F9B8_SOLLC UDP-glucose 6-dehydrogenase OS=Solanum lycopersicum OX=4081 PE=3 SV=1;tr|A0A3Q7FTS6|A0A3Q7FTS6_SOLLC UDP-glucose 6-dehydrogenase OS=Solanum lycopersicum OX=4081 PE=3 SV=1
Present	-9.32	-0.725099	-3.62573	-3.42246	-9.32	-3.40844	-9.32	-9.32						3	3	3	17.2	17.2	17.2	19.95	0	5.9916	1811400	34	0.751442	-3.56879	-1.52856	A0A3Q7ESL4	A0A3Q7ESL4	214	tr|A0A3Q7ESL4|A0A3Q7ESL4_SOLLC Thioredoxin domain-containing protein OS=Solanum lycopersicum OX=4081 GN=101262362 PE=4 SV=1
Present	-0.0951443	-1.04929	-0.823659	-1.73723	-2.93238	-9.32	-4.49475	-1.61309						10	10	5	14.5	14.5	7.9	100.94	0	64.956	9125400	142	1.11481	-3.66373	-2.13414	A0A3Q7GNU6	A0A3Q7GNU6	775	tr|A0A3Q7GNU6|A0A3Q7GNU6_SOLLC UDP-glucuronate decarboxylase OS=Solanum lycopersicum OX=4081 PE=3 SV=1
Present	0.417397	-0.204537	0.969663	2.28316	-0.10379	-3.06805	0.999899	-9.32						6	6	6	31.1	31.1	31.1	20.662	0	63.04	26823000	96	0.779094	-3.73941	-1.57508	A0A3Q7EQZ3	A0A3Q7EQZ3	202	tr|A0A3Q7EQZ3|A0A3Q7EQZ3_SOLLC AAI domain-containing protein OS=Solanum lycopersicum OX=4081 GN=101250539 PE=4 SV=1
Present	-0.949821	-2.18042	-9.32	-2.8585	-9.32	-9.32	-9.32	-2.43634						6	6	6	29	29	29	26.535	0	27.699	5720400	86	0.724406	-3.7719	-1.4829	A0A3Q7EA02	A0A3Q7EA02	97	tr|A0A3Q7EA02|A0A3Q7EA02_SOLLC Peptidyl-prolyl cis-trans isomerase OS=Solanum lycopersicum OX=4081 GN=101263049 PE=3 SV=1
Present	-0.998263	-1.21839	-2.27555	-3.29915	-9.32	-1.50576	-2.88867	-9.32						4	4	4	21.8	21.8	21.8	19.053	0	9.2146	5082100	108	0.901231	-3.81077	-1.77908	A0A3Q7GZ46	A0A3Q7GZ46	850	tr|A0A3Q7GZ46|A0A3Q7GZ46_SOLLC Thioredoxin domain-containing protein OS=Solanum lycopersicum OX=4081 GN=101246132 PE=4 SV=1
Present	-1.28285	-9.32	-1.49913	-9.32	-9.32	-9.32	-9.32	-9.32						3	3	3	9	9	9	43.551	0.00069156	4.644	5768600	40	0.872784	-3.96451	-1.73173	A0A3Q7ID09	A0A3Q7ID09	1277	tr|A0A3Q7ID09|A0A3Q7ID09_SOLLC Uncharacterized protein OS=Solanum lycopersicum OX=4081 PE=4 SV=1
Present	-1.57769	-2.53411	-3.30639	-0.902631	-2.296	-9.32	-9.32	-3.40743						13	13	7	18	18	10.3	89.652	0	43.188	6871900	93	1.06443	-4.00565	-2.05025	A0A3Q7GCA6;A0A3Q7GE00	A0A3Q7GCA6	693	tr|A0A3Q7GCA6|A0A3Q7GCA6_SOLLC Thioredoxin domain-containing protein OS=Solanum lycopersicum OX=4081 PE=4 SV=1
Present	-2.825	-3.41296	-3.53674	-4.90384	-9.32	-2.76919	-9.32	-9.32						10	10	10	24.7	24.7	24.7	56.663	0	45.253	3117700	49	1.25339	-4.01266	-2.36636	A0A3Q7GBV0	A0A3Q7GBV0	690	tr|A0A3Q7GBV0|A0A3Q7GBV0_SOLLC Endoglucanase OS=Solanum lycopersicum OX=4081 GN=101259149 PE=3 SV=1
Present	-0.7166	0.620822	-2.14342	-2.61859	-0.81375	-9.32	-9.32	-1.68057						4	2	2	42.9	24.1	24.1	14.701	0	170.51	14172000	190	0.830536	-4.06913	-1.66125	A0A3Q7H1Q8	A0A3Q7H1Q8	880	tr|A0A3Q7H1Q8|A0A3Q7H1Q8_SOLLC Cytochrome b5 heme-binding domain-containing protein OS=Solanum lycopersicum OX=4081 GN=101248404 PE=3 SV=1
Present	-2.67701	-0.437936	-5.01334	0.96227	-0.88501	-9.32	-9.32	-4.24043						33	10	9	57.1	18	15.8	70.778	0	323.31	62216000	304	0.851172	-4.14985	-1.6957	A0A3Q7INL4;P27322	A0A3Q7INL4;P27322	1342	tr|A0A3Q7INL4|A0A3Q7INL4_SOLLC Uncharacterized protein OS=Solanum lycopersicum OX=4081 GN=101247772 PE=3 SV=1;sp|P27322|HSP72_SOLLC Heat shock cognate 70 kDa protein 2 OS=Solanum lycopersicum OX=4081 GN=HSC-2 PE=2 SV=1
Present	-1.82343	-1.27955	-9.32	-1.72222	-3.10092	-9.32	-9.32	-9.32						3	3	3	20.1	20.1	20.1	20.33	0	44.644	2975400	48	0.85707	-4.22893	-1.70554	Q672Q3	Q672Q3	1806	tr|Q672Q3|Q672Q3_SOLLC Wound/stress protein OS=Solanum lycopersicum OX=4081 GN=543932 PE=2 SV=1
Present	-1.65416	-9.32	0.0147371	-9.32	-9.32	-9.32	-9.32	-9.32						5	5	2	17.1	17.1	3.6	81.929	0	69.824	3074300	46	0.863103	-4.25014	-1.7156	A0A3Q7G126;A0A3Q7FBH0;K4DH68	A0A3Q7G126;A0A3Q7FBH0;K4DH68	385	tr|A0A3Q7G126|A0A3Q7G126_SOLLC Uncharacterized protein OS=Solanum lycopersicum OX=4081 GN=101261585 PE=4 SV=1;tr|A0A3Q7FBH0|A0A3Q7FBH0_SOLLC NPH3 domain-containing protein OS=Solanum lycopersicum OX=4081 PE=3 SV=1;tr|K4DH68|K4DH68_SOLLC Uncharacterized pro
Present	0.308819	1.31991	-2.11672	-1.68049	-0.646206	-0.0160055	-9.32	-9.32						4	4	4	32.6	32.6	32.6	14.132	0	11.348	5670400	98	0.777947	-4.28343	-1.57316	A0A3Q7GMB2	A0A3Q7GMB2	758	tr|A0A3Q7GMB2|A0A3Q7GMB2_SOLLC Cysteine proteinase inhibitor OS=Solanum lycopersicum OX=4081 GN=101249175 PE=4 SV=1
Present	-1.31358	0.960732	-9.32	-9.32	-9.32	-9.32	-9.32	-9.32						3	3	3	25.8	25.8	25.8	20.166	0	178.18	9675300	93	0.857267	-4.57179	-1.70587	A0A3Q7J0W1	A0A3Q7J0W1	1440	tr|A0A3Q7J0W1|A0A3Q7J0W1_SOLLC AAI domain-containing protein OS=Solanum lycopersicum OX=4081 PE=4 SV=1
Present	-0.333309	-9.32	-1.43996	-0.450614	-9.32	-9.32	-2.06438	-9.32						2	2	2	17.9	17.9	17.9	12.775	0	5.1633	10605000	83	0.816891	-4.62012	-1.63844	A0A3Q7HSN4	A0A3Q7HSN4	1096	tr|A0A3Q7HSN4|A0A3Q7HSN4_SOLLC AAI domain-containing protein OS=Solanum lycopersicum OX=4081 PE=4 SV=1
Present	-0.640762	0.940778	-1.18344	-0.361072	-1.74854	0.532313	-9.32	-9.32						4	4	4	41.6	41.6	41.6	15.5	0	155.95	36718000	150	0.908761	-4.65293	-1.79161	A0A3Q7HVV1	A0A3Q7HVV1	1130	tr|A0A3Q7HVV1|A0A3Q7HVV1_SOLLC C2 domain-containing protein OS=Solanum lycopersicum OX=4081 PE=4 SV=1
Present	1.55963	-0.921462	-0.366282	1.07554	0.603521	0.718825	-9.32	-9.32						2	2	2	24	24	24	12.446	0	20.974	7458300	59	0.786173	-4.66627	-1.58697	A0A3Q7EII7	A0A3Q7EII7	135	tr|A0A3Q7EII7|A0A3Q7EII7_SOLLC Non-specific lipid-transfer protein OS=Solanum lycopersicum OX=4081 GN=101265675 PE=3 SV=1
Present	-0.921346	1.10469	-9.32	-9.32	-9.32	-9.32	-9.32	-9.32						2	2	2	35	35	35	10.995	0	65.973	10356000	52	0.861142	-4.70584	-1.71233	A0A3Q7F6S1	A0A3Q7F6S1	338	tr|A0A3Q7F6S1|A0A3Q7F6S1_SOLLC Uncharacterized protein OS=Solanum lycopersicum OX=4081 GN=101259800 PE=3 SV=1
Present	1.22342	-9.32	-1.0335	-9.32	-9.32	-9.32	-9.32	-9.32						12	11	11	19.4	18.3	18.3	112.46	0	86.032	9403200	62	0.858361	-4.70748	-1.70769	K4D610;A0A5H1ZRW2;A0A3Q7J4E5;A0A3Q7J483	K4D610;A0A5H1ZRW2	1732	tr|K4D610|K4D610_SOLLC Protein kinase domain-containing protein OS=Solanum lycopersicum OX=4081 GN=101251143 PE=4 SV=1;tr|A0A5H1ZRW2|A0A5H1ZRW2_SOLLC CYTOSOL_AP domain-containing protein OS=Solanum lycopersicum OX=4081 PE=3 SV=1
Present	5.05227	5.26344	2.74464	4.81518	4.11542	-9.32	1.69636	2.55148						4	4	4	30.1	30.1	30.1	19.636	0	174.89	NaN	541	0.739045	-4.70807	-1.50764	A0A3Q7I5Z5	A0A3Q7I5Z5	1209	tr|A0A3Q7I5Z5|A0A3Q7I5Z5_SOLLC Phytocyanin domain-containing protein OS=Solanum lycopersicum OX=4081 GN=101258187 PE=4 SV=1
Present	-1.4161	-9.32	0.994584	1.29554	-9.32	-9.32	-0.429804	-9.32						4	2	2	23.2	14.8	14.8	26.259	0	152.29	21233000	154	0.733208	-4.98596	-1.49778	K4CSC1	K4CSC1	1723	tr|K4CSC1|K4CSC1_SOLLC Peroxidase OS=Solanum lycopersicum OX=4081 PE=3 SV=1
Marginal	-9.32	-9.32	-9.32	-9.32	-9.32	-9.32	-9.32	1.98445						4	2	2	8.1	4.1	4.1	61.098	0	35.658	26539000	138	0.44865	2.82611	1	A0A3Q7JD47	A0A3Q7JD47	1526	tr|A0A3Q7JD47|A0A3Q7JD47_SOLLC Uncharacterized protein OS=Solanum lycopersicum OX=4081 GN=101249255 PE=3 SV=1
Marginal	-9.32	-9.32	-9.32	-9.32	-9.32	-9.32	-9.32	1.17339						2	2	2	6.3	6.3	6.3	42.907	0.00069638	4.8199	6898500	11	0.44865	2.62335	1	A0A3Q7IB32;K4CG62;A0A3Q7G9T7	A0A3Q7IB32;K4CG62;A0A3Q7G9T7	1268	tr|A0A3Q7IB32|A0A3Q7IB32_SOLLC WRKY domain-containing protein OS=Solanum lycopersicum OX=4081 PE=3 SV=1;tr|K4CG62|K4CG62_SOLLC Uncharacterized protein OS=Solanum lycopersicum OX=4081 GN=101259713 PE=3 SV=1;tr|A0A3Q7G9T7|A0A3Q7G9T7_SOLLC Ribosomal_L5 domain
Marginal	-9.32	-9.32	-9.32	-9.32	-9.32	-9.32	-9.32	1.13265						2	2	2	15.5	15.5	15.5	24.365	0.00066979	4.0415	462700	2	0.44865	2.61316	1	A0A3Q7JAR0;A0A3Q7IRG5;A0A3Q7HL94;A0A3Q7F7H3;A0A3Q7HY04	A0A3Q7JAR0;A0A3Q7IRG5;A0A3Q7HL94;A0A3Q7F7H3;A0A3Q7HY04	1511	tr|A0A3Q7JAR0|A0A3Q7JAR0_SOLLC Inorganic diphosphatase OS=Solanum lycopersicum OX=4081 GN=101249338 PE=3 SV=1;tr|A0A3Q7IRG5|A0A3Q7IRG5_SOLLC Inorganic diphosphatase OS=Solanum lycopersicum OX=4081 PE=3 SV=1;tr|A0A3Q7HL94|A0A3Q7HL94_SOLLC Inorganic diphosph
Marginal	-9.32	-9.32	-9.32	-9.32	-9.32	0.257689	-9.32	-9.32						4	4	4	15.9	15.9	15.9	26.309	0	7.7037	7508100	72	0.44865	2.39442	1	A0A3Q7GT30	A0A3Q7GT30	808	tr|A0A3Q7GT30|A0A3Q7GT30_SOLLC Pectate_lyase_3 domain-containing protein OS=Solanum lycopersicum OX=4081 PE=4 SV=1
Marginal	-9.32	-9.32	-9.32	-9.32	-9.32	-9.32	-9.32	0.230993						1	1	1	5	5	5	41.823	0	7.5935	1754800	9	0.44865	2.38775	1	A0A3Q7JD34	A0A3Q7JD34	1524	tr|A0A3Q7JD34|A0A3Q7JD34_SOLLC Ornithine carbamoyltransferase OS=Solanum lycopersicum OX=4081 GN=101246902 PE=3 SV=1
Marginal	-9.32	-9.32	-9.32	-9.32	-9.32	0.133964	-9.32	-9.32						6	6	6	22.1	22.1	22.1	38.454	0	55.08	5082800	73	0.44865	2.36349	1	A0A3Q7GWR6	A0A3Q7GWR6	826	tr|A0A3Q7GWR6|A0A3Q7GWR6_SOLLC MBD domain-containing protein OS=Solanum lycopersicum OX=4081 GN=101262625 PE=4 SV=1
Marginal	-9.32	-9.32	-9.32	-9.32	-9.32	-9.32	-9.32	-0.32448						2	2	2	12.9	12.9	12.9	24.063	0	59.729	3153900	67	0.44865	2.24888	1	A0A3Q7J2Y0	A0A3Q7J2Y0	1459	tr|A0A3Q7J2Y0|A0A3Q7J2Y0_SOLLC Germin-like protein OS=Solanum lycopersicum OX=4081 GN=101249492 PE=3 SV=1
Marginal	-9.32	-9.32	-9.32	-9.32	-9.32	-9.32	-0.821878	-9.32						6	6	6	14	14	14	66.204	0	11.366	4717700	33	0.44865	2.12453	1	A0A3Q7FLZ0	A0A3Q7FLZ0	464	tr|A0A3Q7FLZ0|A0A3Q7FLZ0_SOLLC Uncharacterized protein OS=Solanum lycopersicum OX=4081 PE=4 SV=1
Marginal	-9.32	-9.32	-9.32	-9.32	-9.32	-9.32	-9.32	-0.89625						12	12	12	27	27	27	71.652	0	62.926	4977800	97	0.44865	2.10594	1	A0A3Q7FWK4	A0A3Q7FWK4	571	tr|A0A3Q7FWK4|A0A3Q7FWK4_SOLLC WD_REPEATS_REGION domain-containing protein OS=Solanum lycopersicum OX=4081 PE=3 SV=1
Marginal	-9.32	-9.32	-9.32	-9.32	-9.32	-9.32	-1.19035	-9.32						3	3	3	23.5	23.5	23.5	25.331	0	207.26	5714500	66	0.44865	2.03241	1	P80022	P80022	1767	sp|P80022|RNLE_SOLLC Extracellular ribonuclease LE OS=Solanum lycopersicum OX=4081 PE=1 SV=2
Marginal	-9.32	-9.32	-9.32	-9.32	-9.32	-9.32	-1.27652	-9.32						6	6	6	5.3	5.3	5.3	170.96	0	10.196	3849200	60	0.44865	2.01087	1	A0A3Q7HZU5	A0A3Q7HZU5	1171	tr|A0A3Q7HZU5|A0A3Q7HZU5_SOLLC Protein kinase domain-containing protein OS=Solanum lycopersicum OX=4081 PE=3 SV=1
Marginal	-9.32	-9.32	-9.32	-9.32	-9.32	-9.32	-9.32	-1.31717						5	5	5	33.1	33.1	33.1	19.901	0	21.453	2260600	28	0.44865	2.00071	1	A0A3Q7JDI8	A0A3Q7JDI8	1534	tr|A0A3Q7JDI8|A0A3Q7JDI8_SOLLC PMEI domain-containing protein OS=Solanum lycopersicum OX=4081 GN=101268665 PE=4 SV=1
Marginal	-9.32	-9.32	-9.32	-9.32	-9.32	-9.32	-9.32	-1.55003						4	4	4	48.5	48.5	48.5	18.664	0	7.1969	1878700	36	0.44865	1.94249	1	A0A3Q7HAT5	A0A3Q7HAT5	951	tr|A0A3Q7HAT5|A0A3Q7HAT5_SOLLC DOMON domain-containing protein OS=Solanum lycopersicum OX=4081 GN=101260840 PE=4 SV=1
Marginal	-9.32	-9.32	-9.32	-9.32	-9.32	-9.32	-9.32	-1.5571						7	7	7	8.9	8.9	8.9	78.963	0	9.8014	2487500	38	0.44865	1.94073	1	A0A3Q7J166;A0A3Q7JQU3	A0A3Q7J166;A0A3Q7JQU3	1443	tr|A0A3Q7J166|A0A3Q7J166_SOLLC Uncharacterized protein OS=Solanum lycopersicum OX=4081 PE=3 SV=1;tr|A0A3Q7JQU3|A0A3Q7JQU3_SOLLC Uncharacterized protein OS=Solanum lycopersicum OX=4081 GN=101264181 PE=3 SV=1
Marginal	-9.32	-9.32	-9.32	-9.32	-1.65579	-9.32	-9.32	-9.32						3	3	3	14.2	14.2	14.2	36.565	0	74.321	3620600	37	0.44865	1.91605	1	K4CBT6	K4CBT6	1715	tr|K4CBT6|K4CBT6_SOLLC MBD domain-containing protein OS=Solanum lycopersicum OX=4081 PE=4 SV=1
Marginal	-9.32	-9.32	-9.32	-9.32	-1.77318	-9.32	-9.32	-9.32						12	7	3	18.6	9.8	4.1	81.007	0	122.69	5203300	91	0.44865	1.8867	1	A0A3Q7HLX5	A0A3Q7HLX5	1059	tr|A0A3Q7HLX5|A0A3Q7HLX5_SOLLC HATPase_c domain-containing protein OS=Solanum lycopersicum OX=4081 PE=3 SV=1
Marginal	-9.32	-9.32	-9.32	-9.32	-9.32	-9.32	-9.32	-1.89341						6	6	6	21.1	21.1	21.1	30.996	0	16.723	3271000	45	0.44865	1.85665	1	A0A3Q7HWF5;A0A3Q7H3M4	A0A3Q7HWF5	1140	tr|A0A3Q7HWF5|A0A3Q7HWF5_SOLLC Carbonic anhydrase OS=Solanum lycopersicum OX=4081 GN=101259260 PE=3 SV=1
Marginal	-9.32	-9.32	-9.32	-9.32	-9.32	-1.91646	-9.32	-9.32						3	3	3	23.4	23.4	23.4	20.842	0	19.983	1853000	11	0.44865	1.85089	1	A0A3Q7FTV6	A0A3Q7FTV6	545	tr|A0A3Q7FTV6|A0A3Q7FTV6_SOLLC Uncharacterized protein OS=Solanum lycopersicum OX=4081 PE=4 SV=1
Marginal	-9.32	-9.32	-9.32	-9.32	-9.32	-9.32	-9.32	-1.97435						7	7	7	24.9	24.9	24.9	44.867	0	24.286	4571400	69	0.44865	1.83641	1	A0A3Q7F8D4	A0A3Q7F8D4	352	tr|A0A3Q7F8D4|A0A3Q7F8D4_SOLLC Uncharacterized protein OS=Solanum lycopersicum OX=4081 GN=101268823 PE=4 SV=1
Marginal	-9.32	-9.32	-9.32	-9.32	-9.32	-9.32	-9.32	-2.0185						4	4	4	9.9	9.9	9.9	60.381	0	11.669	248710	5	0.44865	1.82538	1	A0A3Q7FY02;A0A3Q7F0A7	A0A3Q7FY02;A0A3Q7F0A7	584	tr|A0A3Q7FY02|A0A3Q7FY02_SOLLC Uncharacterized protein OS=Solanum lycopersicum OX=4081 GN=101252344 PE=3 SV=1;tr|A0A3Q7F0A7|A0A3Q7F0A7_SOLLC Uncharacterized protein OS=Solanum lycopersicum OX=4081 GN=101263571 PE=3 SV=1
Marginal	-9.32	-9.32	-9.32	-9.32	-9.32	-9.32	-9.32	-2.07142						6	6	6	22.5	22.5	22.5	32.853	0	9.4107	2037000	43	0.44865	1.81215	1	A0A3Q7FU38	A0A3Q7FU38	549	tr|A0A3Q7FU38|A0A3Q7FU38_SOLLC Uncharacterized protein OS=Solanum lycopersicum OX=4081 GN=101253367 PE=4 SV=1
Marginal	-9.32	-9.32	-9.32	-9.32	-9.32	-9.32	-9.32	-2.21893						6	6	6	40.2	40.2	40.2	25.949	0	63.015	6876200	124	0.44865	1.77527	1	A0A3Q7I516	A0A3Q7I516	1204	tr|A0A3Q7I516|A0A3Q7I516_SOLLC DLH domain-containing protein OS=Solanum lycopersicum OX=4081 GN=101248912 PE=4 SV=1
Marginal	-9.32	-9.32	-9.32	-9.32	-9.32	-9.32	-9.32	-2.43688						5	5	5	13.2	13.2	13.2	52.835	0	22.6	410250	14	0.44865	1.72078	1	A0A3Q7I6V9	A0A3Q7I6V9	1221	tr|A0A3Q7I6V9|A0A3Q7I6V9_SOLLC Uncharacterized protein OS=Solanum lycopersicum OX=4081 PE=4 SV=1
Marginal	-9.32	-9.32	-9.32	-9.32	-9.32	-9.32	-2.46778	-9.32						8	8	8	24.3	24.3	24.3	42.923	0	60.728	1837200	32	0.44865	1.71305	1	A0A3Q7EYH4	A0A3Q7EYH4	250	tr|A0A3Q7EYH4|A0A3Q7EYH4_SOLLC Peptidase_S9_N domain-containing protein OS=Solanum lycopersicum OX=4081 PE=4 SV=1
Marginal	-9.32	-9.32	-9.32	-9.32	-2.47886	-9.32	-9.32	-9.32						7	7	7	27.4	27.4	27.4	39.201	0	28.594	9928500	51	0.44865	1.71029	1	A0A3Q7HGD7	A0A3Q7HGD7	1005	tr|A0A3Q7HGD7|A0A3Q7HGD7_SOLLC Hydroxymethylbilane synthase OS=Solanum lycopersicum OX=4081 GN=101257684 PE=3 SV=1
Marginal	-9.32	-9.32	-9.32	-9.32	-9.32	-9.32	-9.32	-2.54204						1	1	1	5.6	5.6	5.6	25.735	0	7.1009	4414700	71	0.44865	1.69449	1	Q53U42	Q53U42	1805	tr|Q53U42|Q53U42_SOLLC Similar to aquaporin OS=Solanum lycopersicum OX=4081 GN=778315 PE=2 SV=1
Marginal	-9.32	-9.32	-9.32	-9.32	-9.32	-2.61993	-9.32	-9.32						7	7	7	21.8	21.8	21.8	54.927	0	68.669	3741300	53	0.44865	1.67502	1	A0A3Q7GXZ7	A0A3Q7GXZ7	838	tr|A0A3Q7GXZ7|A0A3Q7GXZ7_SOLLC Beta-galactosidase OS=Solanum lycopersicum OX=4081 PE=3 SV=1
Marginal	-9.32	-9.32	-9.32	-9.32	-9.32	-9.32	-9.32	-2.75668						4	4	4	6.3	6.3	6.3	80.589	0	10.472	783640	19	0.44865	1.64083	1	A0A3Q7EID9;A0A3Q7EIB4	A0A3Q7EID9	134	tr|A0A3Q7EID9|A0A3Q7EID9_SOLLC Uncharacterized protein OS=Solanum lycopersicum OX=4081 PE=4 SV=1
Marginal	-9.32	-9.32	-9.32	-9.32	-9.32	-2.86452	-9.32	-9.32						1	1	1	5.4	5.4	5.4	31	0	29.667	3508800	70	0.44865	1.61387	1	A0A3Q7GQ66;A0A3Q7FX23	A0A3Q7GQ66;A0A3Q7FX23	575	tr|A0A3Q7GQ66|A0A3Q7GQ66_SOLLC Dirigent protein OS=Solanum lycopersicum OX=4081 PE=3 SV=1;tr|A0A3Q7FX23|A0A3Q7FX23_SOLLC Dirigent protein OS=Solanum lycopersicum OX=4081 GN=101266211 PE=3 SV=1
Marginal	-9.32	-9.32	-9.32	-9.32	-9.32	-9.32	-9.32	-2.86927						4	4	4	21.8	21.8	21.8	24.979	0	19.778	1981900	70	0.44865	1.61268	1	A0A3Q7EQY6	A0A3Q7EQY6	201	tr|A0A3Q7EQY6|A0A3Q7EQY6_SOLLC Glutathione transferase OS=Solanum lycopersicum OX=4081 PE=3 SV=1
Marginal	-9.32	-9.32	-9.32	-9.32	-9.32	-2.88143	-9.32	-9.32						2	2	2	4.6	4.6	4.6	61.713	0	83.077	3542800	92	0.44865	1.60964	1	A0A3Q7G4W3	A0A3Q7G4W3	628	tr|A0A3Q7G4W3|A0A3Q7G4W3_SOLLC Peptidase A1 domain-containing protein OS=Solanum lycopersicum OX=4081 PE=3 SV=1
Marginal	-9.32	-9.32	-9.32	-9.32	-9.32	-9.32	-9.32	-2.8861						5	5	2	10.5	10.5	4.3	58.365	0	8.0452	1545100	16	0.44865	1.60848	1	A0A3Q7IQX9	A0A3Q7IQX9	1370	tr|A0A3Q7IQX9|A0A3Q7IQX9_SOLLC ATP-dependent 6-phosphofructokinase OS=Solanum lycopersicum OX=4081 GN=101268243 PE=3 SV=1
Marginal	-9.32	-9.32	-9.32	-9.32	-9.32	-9.32	-3.08694	-9.32						3	3	3	5.8	5.8	5.8	82.229	0	18.15	3033500	4	0.44865	1.55826	1	Q8GZR6	Q8GZR6	1821	tr|Q8GZR6|Q8GZR6_SOLLC GcpE OS=Solanum lycopersicum OX=4081 GN=543704 PE=2 SV=1
Marginal	-9.32	-9.32	-9.32	-9.32	-3.18962	-9.32	-9.32	-9.32						4	4	4	36.4	36.4	36.4	17.01	0	8.9693	4941600	58	0.44865	1.53259	1	A0A3Q7H093	A0A3Q7H093	859	tr|A0A3Q7H093|A0A3Q7H093_SOLLC Uncharacterized protein OS=Solanum lycopersicum OX=4081 PE=4 SV=1
Marginal	-9.32	-9.32	-9.32	-9.32	-3.19265	-9.32	-9.32	-9.32						5	5	5	48.8	48.8	48.8	14.051	0	80.184	4601300	89	0.44865	1.53184	1	A0A3Q7GNU4	A0A3Q7GNU4	774	tr|A0A3Q7GNU4|A0A3Q7GNU4_SOLLC CP12 domain-containing protein OS=Solanum lycopersicum OX=4081 GN=101267611 PE=4 SV=1
Marginal	-9.32	-9.32	-9.32	-9.32	-9.32	-9.32	-9.32	-3.21651						3	3	3	15.3	15.3	15.3	26.558	0	8.9874	1358200	12	0.44865	1.52587	1	A0A3Q7JBS2;A0A3Q7IQ38	A0A3Q7JBS2	1517	tr|A0A3Q7JBS2|A0A3Q7JBS2_SOLLC Uncharacterized protein OS=Solanum lycopersicum OX=4081 GN=101265520 PE=4 SV=1
Marginal	-9.32	-9.32	-9.32	-9.32	-9.32	-9.32	-9.32	-3.26525						7	7	6	16.6	16.6	15.1	53.22	0	116.04	5750500	95	0.44865	1.51369	1	A0A3Q7HN20	A0A3Q7HN20	1063	tr|A0A3Q7HN20|A0A3Q7HN20_SOLLC Uncharacterized protein OS=Solanum lycopersicum OX=4081 PE=3 SV=1
Marginal	-9.32	-9.32	-9.32	-9.32	-3.35042	-9.32	-9.32	-9.32						3	3	3	6.4	6.4	6.4	59.138	0.00068259	4.3647	1128700	31	0.44865	1.49239	1	A0A3Q7I9L0;A0A3Q7JYP4	A0A3Q7I9L0	1251	tr|A0A3Q7I9L0|A0A3Q7I9L0_SOLLC Dirigent protein OS=Solanum lycopersicum OX=4081 PE=3 SV=1
Marginal	-9.32	-9.32	-9.32	-9.32	-9.32	-9.32	-9.32	-3.38759						8	3	1	28.5	13.6	5.9	36.684	0	70.648	1422400	21	0.44865	1.4831	1	A0A3Q7HUQ3;A0A3Q7EN61	A0A3Q7HUQ3	1117	tr|A0A3Q7HUQ3|A0A3Q7HUQ3_SOLLC Glyceraldehyde-3-phosphate dehydrogenase OS=Solanum lycopersicum OX=4081 GN=101255800 PE=3 SV=1
Marginal	-9.32	-9.32	-9.32	-9.32	-9.32	-9.32	-3.3912	-9.32						6	6	6	15.8	15.8	15.8	54.777	0	44.747	4131400	92	0.44865	1.4822	1	A0A3Q7FFW4	A0A3Q7FFW4	424	tr|A0A3Q7FFW4|A0A3Q7FFW4_SOLLC Alpha-L-fucosidase OS=Solanum lycopersicum OX=4081 PE=3 SV=1
Marginal	-9.32	-9.32	-9.32	-9.32	-9.32	-9.32	-9.32	-3.48741						8	8	8	12.9	12.9	12.9	81.341	0	25.968	3759300	37	0.44865	1.45815	1	A0A3Q7HNF7	A0A3Q7HNF7	1066	tr|A0A3Q7HNF7|A0A3Q7HNF7_SOLLC Mannosyl-glycoprotein endo-beta-N-acetylglucosaminidase OS=Solanum lycopersicum OX=4081 GN=101261626 PE=3 SV=1
Marginal	-9.32	-9.32	-9.32	-9.32	-9.32	-9.32	-9.32	-3.49542						4	4	4	22.4	22.4	22.4	25.966	0	11.859	6918600	20	0.44865	1.45615	1	A0A3Q7IMH8	A0A3Q7IMH8	1330	tr|A0A3Q7IMH8|A0A3Q7IMH8_SOLLC N-acetyltransferase domain-containing protein OS=Solanum lycopersicum OX=4081 GN=101258115 PE=4 SV=1
Marginal	-9.32	-9.32	-9.32	-9.32	-9.32	-9.32	-3.53942	-9.32						3	3	3	35	35	35	13.603	0	46.44	1928900	38	0.44865	1.44514	1	A0A3Q7GHF0	A0A3Q7GHF0	731	tr|A0A3Q7GHF0|A0A3Q7GHF0_SOLLC NTF2 domain-containing protein OS=Solanum lycopersicum OX=4081 GN=101248576 PE=4 SV=1
Marginal	-9.32	-9.32	-9.32	-9.32	-9.32	-9.32	-3.55951	-9.32						3	3	3	6.4	6.4	6.4	76.662	0.0006993	4.9282	1406500	15	0.44865	1.44012	1	A0A3Q7F2J4	A0A3Q7F2J4	289	tr|A0A3Q7F2J4|A0A3Q7F2J4_SOLLC Uncharacterized protein OS=Solanum lycopersicum OX=4081 PE=3 SV=1
Marginal	-9.32	-9.32	-9.32	-9.32	-9.32	-3.56319	-9.32	-9.32						8	8	8	27.1	27.1	27.1	44.707	0	46.026	1945000	43	0.44865	1.4392	1	A0A3Q7HSW8	A0A3Q7HSW8	1098	tr|A0A3Q7HSW8|A0A3Q7HSW8_SOLLC Pectin acetylesterase OS=Solanum lycopersicum OX=4081 PE=3 SV=1
Marginal	-9.32	-9.32	-9.32	-9.32	-9.32	-9.32	-9.32	-3.61342						2	2	2	4	4	4	102.94	0	67.027	262180	10	0.44865	1.42664	1	A0A3Q7I393	A0A3Q7I393	1190	tr|A0A3Q7I393|A0A3Q7I393_SOLLC Protein kinase domain-containing protein OS=Solanum lycopersicum OX=4081 PE=4 SV=1
Marginal	-9.32	-9.32	-9.32	-9.32	-3.76314	-9.32	-9.32	-9.32						3	3	3	10.5	10.5	10.5	39.993	0	36.992	1703200	38	0.44865	1.38922	1	A0A3Q7F153	A0A3Q7F153	271	tr|A0A3Q7F153|A0A3Q7F153_SOLLC Inositol-1-monophosphatase OS=Solanum lycopersicum OX=4081 PE=3 SV=1
Marginal	-9.32	-9.32	-9.32	-9.32	-9.32	-3.76377	-9.32	-9.32						9	8	6	16.7	15	11.8	79.574	0	118.92	4613200	67	0.44865	1.38906	1	A0A3Q7ITB1	A0A3Q7ITB1	1393	tr|A0A3Q7ITB1|A0A3Q7ITB1_SOLLC Beta-galactosidase OS=Solanum lycopersicum OX=4081 PE=3 SV=1
Marginal	-9.32	-9.32	-9.32	-9.32	-9.32	-9.32	-9.32	-3.89103						8	8	8	21.1	21.1	21.1	54.405	0	91.531	1481100	32	0.44865	1.35724	1	A0A3Q7HVC9;Q42875	A0A3Q7HVC9	1123	tr|A0A3Q7HVC9|A0A3Q7HVC9_SOLLC Endoglucanase OS=Solanum lycopersicum OX=4081 GN=543560 PE=3 SV=1
Marginal	-9.32	-9.32	-9.32	-9.32	-9.32	-9.32	-9.32	-3.89789						4	4	4	17.5	17.5	17.5	35.177	0	37.113	2429800	68	0.44865	1.35553	1	A0A3Q7FGN1	A0A3Q7FGN1	433	tr|A0A3Q7FGN1|A0A3Q7FGN1_SOLLC Uncharacterized protein OS=Solanum lycopersicum OX=4081 GN=778267 PE=4 SV=1
Marginal	-9.32	-9.32	-9.32	-9.32	-9.32	-9.32	-9.32	-3.90022						7	7	7	7.6	7.6	7.6	113.07	0	43.747	1436500	37	0.44865	1.35494	1	A0A3Q7HQA3	A0A3Q7HQA3	1077	tr|A0A3Q7HQA3|A0A3Q7HQA3_SOLLC Glycine cleavage system P protein OS=Solanum lycopersicum OX=4081 GN=101260070 PE=3 SV=1
Marginal	-9.32	-9.32	-9.32	-9.32	-9.32	-9.32	-9.32	-4.02174						2	2	2	3.1	3.1	3.1	83.83	0.00068493	4.5129	140720	3	0.44865	1.32456	1	A0A3Q7IX94	A0A3Q7IX94	1409	tr|A0A3Q7IX94|A0A3Q7IX94_SOLLC Fn3_like domain-containing protein OS=Solanum lycopersicum OX=4081 GN=101055558 PE=3 SV=1
Marginal	-9.32	-9.32	-9.32	-9.32	-4.06071	-9.32	-9.32	-9.32						3	3	3	4.1	4.1	4.1	76.374	0	5.3596	914850	32	0.44865	1.31482	1	A0A3Q7F305	A0A3Q7F305	294	tr|A0A3Q7F305|A0A3Q7F305_SOLLC Protein kinase domain-containing protein OS=Solanum lycopersicum OX=4081 GN=101248738 PE=3 SV=1
Marginal	-9.32	-9.32	-9.32	-9.32	-4.09992	-9.32	-9.32	-9.32						6	6	6	22.1	22.1	22.1	32.489	0	17.029	2703900	30	0.44865	1.30502	1	A0A3Q7FG56	A0A3Q7FG56	427	tr|A0A3Q7FG56|A0A3Q7FG56_SOLLC Protein-serine/threonine phosphatase OS=Solanum lycopersicum OX=4081 PE=3 SV=1
Marginal	-9.32	-9.32	-9.32	-9.32	-9.32	-9.32	-9.32	-4.1231						3	3	3	22.4	22.4	22.4	24.495	0	6.7786	86493	3	0.44865	1.29923	1	A0A3Q7H0S6	A0A3Q7H0S6	865	tr|A0A3Q7H0S6|A0A3Q7H0S6_SOLLC Uncharacterized protein OS=Solanum lycopersicum OX=4081 PE=4 SV=1
Marginal	-9.32	-9.32	-9.32	-9.32	-9.32	-9.32	-9.32	-4.14465						4	4	4	16.8	16.8	16.8	29.161	0	6.224	318340	7	0.44865	1.29384	1	A0A3Q7FB87	A0A3Q7FB87	382	tr|A0A3Q7FB87|A0A3Q7FB87_SOLLC Uncharacterized protein OS=Solanum lycopersicum OX=4081 PE=3 SV=1
Marginal	-9.32	-9.32	-9.32	-9.32	-9.32	-9.32	-9.32	-4.22471						5	5	5	25.4	25.4	25.4	23.004	0	7.1485	778920	16	0.44865	1.27382	1	K4ATQ2;A0A0D2XI69	K4ATQ2	1703	tr|K4ATQ2|K4ATQ2_SOLLC S4 RNA-binding domain-containing protein OS=Solanum lycopersicum OX=4081 GN=101253011 PE=3 SV=1
Marginal	-9.32	-9.32	-9.32	-9.32	-9.32	-4.25135	-9.32	-9.32						6	6	6	5.6	5.6	5.6	170.22	0	13.958	3320500	33	0.44865	1.26716	1	A0A3Q7I6K7	A0A3Q7I6K7	1216	tr|A0A3Q7I6K7|A0A3Q7I6K7_SOLLC Uncharacterized protein OS=Solanum lycopersicum OX=4081 GN=101256605 PE=4 SV=1
Marginal	-9.32	-9.32	-9.32	-9.32	-9.32	-4.31493	-9.32	-9.32						3	3	2	11.2	11.2	7	45.233	0	13.247	373310	6	0.44865	1.25127	1	A0A3Q7F5D0	A0A3Q7F5D0	322	tr|A0A3Q7F5D0|A0A3Q7F5D0_SOLLC Phospholipase A1 OS=Solanum lycopersicum OX=4081 GN=101243853 PE=3 SV=1
Marginal	-9.32	-9.32	-9.32	-9.32	-9.32	-4.43386	-9.32	-9.32						3	3	3	3.2	3.2	3.2	118.98	0.00069348	4.7318	1275200	27	0.44865	1.22154	1	A0A3Q7HZM0;A0A3Q7IM00;A0A3Q7F2G2	A0A3Q7HZM0	1170	tr|A0A3Q7HZM0|A0A3Q7HZM0_SOLLC PX domain-containing protein OS=Solanum lycopersicum OX=4081 PE=3 SV=1
Marginal	-9.32	-9.32	-9.32	-9.32	-9.32	-9.32	-9.32	-4.51268						3	3	3	15.2	15.2	15.2	30.355	0.0012698	3.3631	324870	7	0.44865	1.20183	1	K4D1F3	K4D1F3	1725	tr|K4D1F3|K4D1F3_SOLLC Plasmamembrane intrinsic protein 29 OS=Solanum lycopersicum OX=4081 GN=100736527 PE=2 SV=1
Marginal	-9.32	-9.32	-9.32	-9.32	-4.51328	-9.32	-9.32	-9.32						4	4	4	19.7	19.7	19.7	28.48	0	11.215	2973900	10	0.44865	1.20168	1	O24030;A0A3Q7EVZ0;A0A3Q7FEV4	O24030;A0A3Q7EVZ0	242	sp|O24030|PSA7_SOLLC Proteasome subunit alpha type-7 OS=Solanum lycopersicum OX=4081 GN=PAD1 PE=2 SV=1;tr|A0A3Q7EVZ0|A0A3Q7EVZ0_SOLLC Proteasome subunit alpha type OS=Solanum lycopersicum OX=4081 GN=544128 PE=3 SV=1
Marginal	-9.32	-9.32	-9.32	-9.32	-9.32	-9.32	-4.63555	-9.32						7	6	6	18.4	18.4	18.4	48.618	0	8.5684	1142700	17	0.44865	1.17111	1	A0A3Q7GX52	A0A3Q7GX52	829	tr|A0A3Q7GX52|A0A3Q7GX52_SOLLC Peptidase A1 domain-containing protein OS=Solanum lycopersicum OX=4081 GN=101264637 PE=4 SV=1
Marginal	-9.32	-9.32	-9.32	-9.32	-4.76717	-9.32	-9.32	-9.32						4	4	4	7.2	7.2	7.2	75.309	0	29.657	1955600	42	0.44865	1.13821	1	A0A3Q7GPG0	A0A3Q7GPG0	781	tr|A0A3Q7GPG0|A0A3Q7GPG0_SOLLC Protein kinase domain-containing protein OS=Solanum lycopersicum OX=4081 PE=4 SV=1
Marginal	-9.32	-9.32	-9.32	-9.32	-9.32	-9.32	-4.94634	-9.32						5	5	5	13.4	13.4	13.4	51.059	0	12.867	2180700	45	0.44865	1.09341	1	A0A3Q7JVY0	A0A3Q7JVY0	1587	tr|A0A3Q7JVY0|A0A3Q7JVY0_SOLLC Uncharacterized protein OS=Solanum lycopersicum OX=4081 GN=101252852 PE=4 SV=1
Marginal	-9.32	-9.32	-9.32	-9.32	-9.32	-9.32	-5.00435	-9.32						1	1	1	9	9	9	17.693	0.0013038	3.6701	49457	1	0.44865	1.07891	1	A0A3Q7JNS1	A0A3Q7JNS1	1568	tr|A0A3Q7JNS1|A0A3Q7JNS1_SOLLC Uncharacterized protein OS=Solanum lycopersicum OX=4081 PE=4 SV=1
Marginal	-9.32	-9.32	-9.32	-9.32	-9.32	-9.32	-5.01095	-9.32						2	2	2	7.2	7.2	7.2	59.048	0	10.836	1152400	23	0.44865	1.07726	1	Q2MIB7	Q2MIB7	1791	sp|Q2MIB7|PSBK_SOLLC Photosystem II reaction center protein K OS=Solanum lycopersicum OX=4081 GN=psbK PE=3 SV=1
Marginal	-9.32	-9.32	-9.32	-4.09932	0.0881252	-9.32	-9.32	-9.32						11	11	11	20.6	20.6	20.6	61.955	0	53.526	4474000	100	0.148388	1.04686	0.389183	A0A3Q7J0I3;A0A3Q7H376	A0A3Q7J0I3	1436	tr|A0A3Q7J0I3|A0A3Q7J0I3_SOLLC Uncharacterized protein OS=Solanum lycopersicum OX=4081 GN=101266598 PE=3 SV=1
Marginal	-9.32	-9.32	-9.32	-9.32	-9.32	-9.32	-9.32	-5.22896						5	5	5	20.3	20.3	20.3	32.186	0	11.382	1077300	19	0.44865	1.02276	1	A0A3Q7H1U4;A0A3Q7FEB3	A0A3Q7H1U4;A0A3Q7FEB3	882	tr|A0A3Q7H1U4|A0A3Q7H1U4_SOLLC 40S ribosomal protein SA OS=Solanum lycopersicum OX=4081 GN=101250808 PE=3 SV=1;tr|A0A3Q7FEB3|A0A3Q7FEB3_SOLLC 40S ribosomal protein SA OS=Solanum lycopersicum OX=4081 PE=3 SV=1
Marginal	-5.33087	-9.32	-9.32	-9.32	-9.32	-1.29116	-9.32	-9.32						3	3	1	26.3	26.3	14.7	11.008	0	34.731	2375200	44	0.175155	1.00993	0.450597	A0A3Q7FZ69	A0A3Q7FZ69	591	tr|A0A3Q7FZ69|A0A3Q7FZ69_SOLLC Bet_v_1 domain-containing protein OS=Solanum lycopersicum OX=4081 PE=4 SV=1
Marginal	-9.32	-9.32	-9.32	-9.32	-5.77843	-9.32	-9.32	-9.32						3	3	3	8.3	8.3	8.3	42.752	0.0052448	2.347	156630	5	0.44865	0.885391	1	A0A3Q7J3Z0;K4C6D8	A0A3Q7J3Z0	1470	tr|A0A3Q7J3Z0|A0A3Q7J3Z0_SOLLC Uncharacterized protein OS=Solanum lycopersicum OX=4081 GN=101263879 PE=3 SV=1
Marginal	-3.94326	-9.32	-9.32	-9.32	-1.04152	-9.32	-9.32	-9.32						2	2	2	4.8	4.8	4.8	69.942	0	8.4514	1850600	44	0.108633	0.725435	0.293957	A0A3Q7I6Z9	A0A3Q7I6Z9	1223	tr|A0A3Q7I6Z9|A0A3Q7I6Z9_SOLLC Uncharacterized protein OS=Solanum lycopersicum OX=4081 GN=101266670 PE=4 SV=1
Marginal	-9.32	-2.87639	-9.32	-9.32	-9.32	-9.32	-9.32	-0.197983						7	4	4	38.5	26.8	26.8	27.664	0	12.503	2730300	38	0.0870072	0.669602	0.239822	A0A3Q7GRE0	A0A3Q7GRE0	795	tr|A0A3Q7GRE0|A0A3Q7GRE0_SOLLC Uncharacterized protein OS=Solanum lycopersicum OX=4081 GN=101253902 PE=3 SV=1
Marginal	-9.32	-9.32	-9.32	-4.92937	-9.32	-2.95295	-9.32	-9.32						5	5	5	4.5	4.5	4.5	133.62	0	11.54	3404200	46	0.0932141	0.494104	0.255545	A0A3Q7FPW4	A0A3Q7FPW4	500	tr|A0A3Q7FPW4|A0A3Q7FPW4_SOLLC Uncharacterized protein OS=Solanum lycopersicum OX=4081 PE=4 SV=1
Marginal	-9.32	1.3686	-9.32	-9.32	-9.32	-9.32	-9.32	3.20468						5	2	2	7.3	3.4	3.4	90.248	0.0024038	2.6594	39040000	52	0.0386507	0.459018	0.11151	A0A3Q7HD25	A0A3Q7HD25	968	tr|A0A3Q7HD25|A0A3Q7HD25_SOLLC Carboxypeptidase OS=Solanum lycopersicum OX=4081 PE=3 SV=1
Marginal	-9.32	-9.32	-3.32159	-9.32	-9.32	-9.32	-9.32	-1.5418						6	6	6	21.7	21.7	21.7	25.075	0	7.6189	6264900	67	0.0644019	0.444947	0.181195	K4DH15	K4DH15	1740	tr|K4DH15|K4DH15_SOLLC Glutathione transferase OS=Solanum lycopersicum OX=4081 GN=101253468 PE=3 SV=1
Marginal	-9.32	-9.32	-9.32	-9.32	-9.32	-9.32	-7.58817	-9.32						1	1	1	6.4	6.4	6.4	26.012	0.0047087	2.4311	97108	2	0.44865	0.432956	1	A0A3Q7FDK1	A0A3Q7FDK1	408	tr|A0A3Q7FDK1|A0A3Q7FDK1_SOLLC Clp R domain-containing protein OS=Solanum lycopersicum OX=4081 GN=101246403 PE=4 SV=1
Marginal	-9.32	-9.32	-9.32	-3.39419	-9.32	-9.32	-9.32	-1.84761						3	3	3	10.4	10.4	10.4	39.597	0.0006812	4.3538	452730	3	0.0572495	0.386644	0.162168	A0A3Q7HV38;A0A3Q7FQ43;A0A3Q7FMY7	A0A3Q7HV38	1120	tr|A0A3Q7HV38|A0A3Q7HV38_SOLLC Pyruvate dehydrogenase E1 component subunit beta OS=Solanum lycopersicum OX=4081 GN=101266731 PE=4 SV=1
Marginal	-3.00854	-9.32	-9.32	-9.32	-9.32	-1.8421	-9.32	-9.32						3	3	3	12.2	12.2	12.2	36.065	0	5.4283	188760	14	0.0414333	0.29161	0.119203	A0A3Q7F4L8	A0A3Q7F4L8	314	tr|A0A3Q7F4L8|A0A3Q7F4L8_SOLLC Clathrin light chain OS=Solanum lycopersicum OX=4081 GN=101266991 PE=3 SV=1
Marginal	-9.32	-9.32	-9.32	-3.84995	-9.32	-2.86177	-9.32	-9.32						8	8	1	5.7	5.7	0.6	162.45	0	16.058	1916700	40	0.0405476	0.247045	0.116758	A0A3Q7JW47	A0A3Q7JW47	1588	tr|A0A3Q7JW47|A0A3Q7JW47_SOLLC Uncharacterized protein OS=Solanum lycopersicum OX=4081 PE=4 SV=1
Marginal	-9.32	-9.32	-3.50084	-9.32	-9.32	-2.52538	-9.32	-9.32						5	5	5	31.7	31.7	31.7	24.188	0	8.9123	6128700	67	0.0377605	0.243866	0.10904	Q96477;K4DG04;A0A3Q7H012	Q96477	1830	tr|Q96477|Q96477_SOLLC LRR protein OS=Solanum lycopersicum OX=4081 GN=LRP PE=4 SV=1
Marginal	-9.32	-4.64606	-9.32	-9.32	-9.32	-9.32	-9.32	-3.79803						3	3	3	25.2	25.2	25.2	16.168	0	89.001	6360100	154	0.040715	0.212008	0.117221	A0A3Q7I1X7	A0A3Q7I1X7	1182	tr|A0A3Q7I1X7|A0A3Q7I1X7_SOLLC Uncharacterized protein OS=Solanum lycopersicum OX=4081 PE=3 SV=1
Marginal	-9.32	-9.32	-3.45899	-9.32	-2.62556	-9.32	-9.32	-9.32						6	6	6	17	17	17	47.949	0	79.64	9992000	88	0.0322546	0.208356	0.0936687	A0A3Q7GPZ2	A0A3Q7GPZ2	785	tr|A0A3Q7GPZ2|A0A3Q7GPZ2_SOLLC Peptidase A1 domain-containing protein OS=Solanum lycopersicum OX=4081 GN=101268575 PE=3 SV=1
Marginal	-9.32	-9.32	-9.32	-2.41089	-1.70677	-9.32	-9.32	-9.32						3	3	3	11.2	11.2	11.2	36.956	0	16.326	1104100	10	0.0233645	0.176029	0.0684877	A0A3Q7JD46	A0A3Q7JD46	1525	tr|A0A3Q7JD46|A0A3Q7JD46_SOLLC Aldo_ket_red domain-containing protein OS=Solanum lycopersicum OX=4081 GN=101265522 PE=3 SV=1
Marginal	-9.32	-9.32	-9.32	-4.27385	-3.6423	-9.32	-9.32	-9.32						7	6	6	28.9	26.1	26.1	35.246	0	31.784	4384500	58	0.0285184	0.157887	0.0831414	A0A3Q7HTB7;A0A3Q7J1P5	A0A3Q7HTB7	1103	tr|A0A3Q7HTB7|A0A3Q7HTB7_SOLLC Peroxidase OS=Solanum lycopersicum OX=4081 GN=101266746 PE=3 SV=1
Marginal	-4.00439	-9.32	-9.32	-9.32	-9.32	-3.47341	-9.32	-9.32						4	4	4	8.9	8.9	8.9	63.096	0	27.483	1744500	46	0.0229134	0.132746	0.0671978	A0A3Q7G4E2	A0A3Q7G4E2	625	tr|A0A3Q7G4E2|A0A3Q7G4E2_SOLLC Protein disulfide-isomerase OS=Solanum lycopersicum OX=4081 GN=101257163 PE=3 SV=1
Marginal	-9.32	-9.32	-2.8773	-9.32	-9.32	-2.43851	-9.32	-9.32						10	10	5	33.6	33.6	19.2	42.659	0	17.424	2406700	35	0.0157499	0.109699	0.046548	A0A3Q7IMD9;A0A3Q7G3N9	A0A3Q7IMD9	1328	tr|A0A3Q7IMD9|A0A3Q7IMD9_SOLLC S-adenosylmethionine synthase OS=Solanum lycopersicum OX=4081 GN=101245012 PE=3 SV=1
Marginal	-2.59825	-9.32	-9.32	-9.32	-9.32	-2.18635	-9.32	-9.32						5	5	5	11.4	11.4	11.4	66.369	0	39.821	1019100	25	0.0141951	0.102976	0.0420241	A0A3Q7GBE4	A0A3Q7GBE4	683	tr|A0A3Q7GBE4|A0A3Q7GBE4_SOLLC Uncharacterized protein OS=Solanum lycopersicum OX=4081 GN=104647199 PE=4 SV=1
Marginal	-9.32	-9.32	-1.19795	-9.32	-9.32	-9.32	-0.883026	-9.32						3	3	3	6.1	6.1	6.1	72.579	0	36.81	6212500	59	0.00903149	0.0787301	0.0268907	A0A3Q7EPU2	A0A3Q7EPU2	189	tr|A0A3Q7EPU2|A0A3Q7EPU2_SOLLC ATP-dependent Clp protease proteolytic subunit OS=Solanum lycopersicum OX=4081 PE=3 SV=1
Marginal	-1.57837	-9.32	-9.32	-9.32	-1.32877	-9.32	-9.32	-9.32						4	4	4	24.6	24.6	24.6	25.252	0	45.729	4434500	73	0.00752175	0.0623999	0.0224335	A0A3Q7EHY8	A0A3Q7EHY8	130	tr|A0A3Q7EHY8|A0A3Q7EHY8_SOLLC DUF3700 domain-containing protein OS=Solanum lycopersicum OX=4081 GN=101253225 PE=4 SV=1
Marginal	-9.32	-9.32	-9.32	-0.644864	-9.32	-9.32	-9.32	-0.402308						4	1	1	48.5	10.3	10.3	10.428	0.0012308	2.9791	1511800	41	0.00652965	0.0606391	0.0194963	A0A3Q7H4H4	A0A3Q7H4H4	909	tr|A0A3Q7H4H4|A0A3Q7H4H4_SOLLC Uncharacterized protein OS=Solanum lycopersicum OX=4081 GN=101260655 PE=3 SV=1
Marginal	-9.32	-2.05475	-9.32	-9.32	-1.94304	-9.32	-9.32	-9.32						2	2	2	4.3	4.3	4.3	57.66	0.00068166	4.355	4310600	35	0.00360158	0.0279279	0.0107893	A0A3Q7FXN5	A0A3Q7FXN5	579	tr|A0A3Q7FXN5|A0A3Q7FXN5_SOLLC Sulfhydryl oxidase OS=Solanum lycopersicum OX=4081 GN=101249724 PE=4 SV=1
Marginal	-9.32	-9.32	-9.32	-2.0995	-9.32	-9.32	-9.32	-2.01595						9	9	9	32.6	32.6	32.6	44.825	0	86.212	6212800	87	0.00271278	0.0208876	0.00813493	A0A3Q7FTI8	A0A3Q7FTI8	538	tr|A0A3Q7FTI8|A0A3Q7FTI8_SOLLC Aminotran_1_2 domain-containing protein OS=Solanum lycopersicum OX=4081 PE=3 SV=1
Marginal	-9.32	-9.32	2.14673	-9.32	-9.32	-9.32	2.13992	-9.32						3	3	3	11.5	11.5	11.5	37.644	0	10.269	41077000	58	0.000139752	-0.0017035	-0.000420317	A0A3Q7HKP3;Q96569	A0A3Q7HKP3;Q96569	1051	tr|A0A3Q7HKP3|A0A3Q7HKP3_SOLLC L-lactate dehydrogenase OS=Solanum lycopersicum OX=4081 GN=101263923 PE=3 SV=1;tr|Q96569|Q96569_SOLLC L-lactate dehydrogenase OS=Solanum lycopersicum OX=4081 GN=ldh PE=2 SV=1
Marginal	-9.32	-2.10394	-9.32	-9.32	-2.17525	-9.32	-9.32	-9.32						4	4	3	33.5	33.5	28.1	21.259	0	15.8	5704300	107	0.00234098	-0.0178292	-0.00702299	Q38JE1	Q38JE1	1794	tr|Q38JE1|Q38JE1_SOLLC Temperature-induced lipocalin OS=Solanum lycopersicum OX=4081 GN=TIL PE=2 SV=1
Marginal	-9.32	-2.95754	-9.32	-9.32	-9.32	-3.08943	-9.32	-9.32						7	7	7	23.7	23.7	23.7	52.093	0	59.082	9556200	66	0.00495181	-0.0329745	-0.0148115	A0A3Q7GKQ9	A0A3Q7GKQ9	743	tr|A0A3Q7GKQ9|A0A3Q7GKQ9_SOLLC Uncharacterized protein OS=Solanum lycopersicum OX=4081 GN=101266126 PE=3 SV=1
Marginal	1.16754	-9.32	-9.32	-9.32	-9.32	0.907409	-9.32	-9.32						2	2	2	35.1	35.1	35.1	15	0	123.05	5895200	42	0.00594356	-0.0650337	-0.017758	A0A3Q7IRS5	A0A3Q7IRS5	1382	tr|A0A3Q7IRS5|A0A3Q7IRS5_SOLLC Uncharacterized protein OS=Solanum lycopersicum OX=4081 PE=4 SV=1
Marginal	-9.32	-9.32	-2.59189	-9.32	-9.32	-9.32	-2.98847	-9.32						4	4	4	5	5	5	118.69	0	9.0875	481980	11	0.0145045	-0.0991454	-0.0429256	Q2MI75;A0A3Q7EAM0	Q2MI75	1787	sp|Q2MI75|PSBB_SOLLC Photosystem II CP47 reaction center protein OS=Solanum lycopersicum OX=4081 GN=psbB PE=3 SV=1
Marginal	-9.32	-9.32	-9.32	-1.56687	-9.32	-9.32	-1.97691	-9.32						5	5	5	17.4	17.4	17.4	45.334	0	153.98	13719000	92	0.0129526	-0.10251	-0.0383983	A0A3Q7HTT9	A0A3Q7HTT9	1109	tr|A0A3Q7HTT9|A0A3Q7HTT9_SOLLC Glycerophosphodiester phosphodiesterase OS=Solanum lycopersicum OX=4081 GN=101261241 PE=4 SV=1
Marginal	-9.32	-3.06125	-9.32	-9.32	-9.32	-3.56569	-9.32	-9.32						2	2	2	8.6	8.6	8.6	35.114	0.0012151	2.8407	164530	3	0.0201718	-0.126109	-0.0593315	A0A3Q7IBE8	A0A3Q7IBE8	1269	tr|A0A3Q7IBE8|A0A3Q7IBE8_SOLLC Uncharacterized protein OS=Solanum lycopersicum OX=4081 PE=3 SV=1
Marginal	-9.32	-9.32	-0.605157	-9.32	-9.32	-9.32	-9.32	-1.30966						4	4	4	28.2	28.2	28.2	22.843	0	45.998	2155300	18	0.0202364	-0.176126	-0.0595173	A0A3Q7FTJ7	A0A3Q7FTJ7	539	tr|A0A3Q7FTJ7|A0A3Q7FTJ7_SOLLC Peptidase A1 domain-containing protein OS=Solanum lycopersicum OX=4081 PE=4 SV=1
Marginal	-9.32	-9.32	-2.73347	-9.32	-3.44701	-9.32	-9.32	-9.32						5	5	5	13.8	13.8	13.8	49.319	0	6.6998	2430600	13	0.0277116	-0.178385	-0.0808577	A0A494G8A2	A0A494G8A2	1591	tr|A0A494G8A2|A0A494G8A2_SOLLC Peptidase A1 domain-containing protein OS=Solanum lycopersicum OX=4081 PE=4 SV=1
Marginal	-3.29584	-9.32	-9.32	-9.32	-9.32	-9.32	-9.32	-4.6256						4	4	4	8.7	8.7	8.7	74.545	0	118.14	4910800	76	0.0617295	-0.332439	-0.174114	A0A3Q7J601	A0A3Q7J601	1492	tr|A0A3Q7J601|A0A3Q7J601_SOLLC Uncharacterized protein OS=Solanum lycopersicum OX=4081 PE=4 SV=1
Marginal	0.362122	-9.32	-9.32	-9.32	-9.32	-1.05114	-9.32	-9.32						2	2	2	25.2	25.2	25.2	20.369	0	10.968	3453000	46	0.0384652	-0.353315	-0.110996	A0A3Q7GEM1	A0A3Q7GEM1	711	tr|A0A3Q7GEM1|A0A3Q7GEM1_SOLLC X8 domain-containing protein OS=Solanum lycopersicum OX=4081 GN=101245458 PE=4 SV=1
Marginal	-0.991436	-9.32	-9.32	-9.32	-2.53356	-9.32	-9.32	-9.32						2	2	2	4.2	4.2	4.2	71.834	0	188.95	7500400	72	0.0503359	-0.385532	-0.143542	A0A3Q7FVM6	A0A3Q7FVM6	558	tr|A0A3Q7FVM6|A0A3Q7FVM6_SOLLC Protein kinase domain-containing protein OS=Solanum lycopersicum OX=4081 GN=101268851 PE=4 SV=1
Marginal	-9.32	-1.01647	-9.32	-9.32	-9.32	-9.32	-2.74579	-9.32						4	4	4	6.6	6.6	6.6	72.452	0	27.374	4665100	83	0.0576661	-0.432331	-0.163283	A0A3Q7EQW9	A0A3Q7EQW9	200	tr|A0A3Q7EQW9|A0A3Q7EQW9_SOLLC Phosphatidylserine decarboxylase proenzyme 2 OS=Solanum lycopersicum OX=4081 GN=101266981 PE=3 SV=1
Marginal	1.45615	-9.32	-9.32	-9.32	-9.32	-0.334348	-9.32	-9.32						5	5	5	41.7	41.7	41.7	19.537	0	37.758	35049000	48	0.0444919	-0.447625	-0.127611	Q84XK9	Q84XK9	1817	tr|Q84XK9|Q84XK9_SOLLC SP5G OS=Solanum lycopersicum OX=4081 GN=SP5G PE=3 SV=1
Marginal	-9.32	-9.32	-9.32	-2.19635	-9.32	-9.32	-9.32	-4.50976						9	9	7	31.4	31.4	27.7	44.666	0	62.669	5513800	83	0.0986295	-0.578353	-0.269139	A0A3Q7I9H4	A0A3Q7I9H4	1249	tr|A0A3Q7I9H4|A0A3Q7I9H4_SOLLC Bet_v_1 domain-containing protein OS=Solanum lycopersicum OX=4081 PE=4 SV=1
Marginal	-9.32	-0.180367	-9.32	-9.32	-9.32	-9.32	-9.32	-2.74863						4	4	3	11	11	8.5	58.939	0	54.023	2352200	33	0.0824393	-0.642065	-0.228151	A0A3Q7HI61	A0A3Q7HI61	1029	tr|A0A3Q7HI61|A0A3Q7HI61_SOLLC Uncharacterized protein OS=Solanum lycopersicum OX=4081 PE=4 SV=1
Marginal	-9.32	-9.32	-9.32	-0.510249	-9.32	-9.32	-3.20634	-9.32						14	14	14	17	17	17	113.77	0	82.831	12830000	172	0.0915816	-0.674023	-0.251424	A0A3Q7J033	A0A3Q7J033	1431	tr|A0A3Q7J033|A0A3Q7J033_SOLLC CCT-beta OS=Solanum lycopersicum OX=4081 PE=3 SV=1
Marginal	0.0131645	-9.32	-9.32	-9.32	-9.32	-9.32	-2.80205	-9.32						2	2	2	3.7	3.7	3.7	93.915	0	27.031	2546000	30	0.0899516	-0.703804	-0.2473	A0A3Q7GKL8	A0A3Q7GKL8	742	tr|A0A3Q7GKL8|A0A3Q7GKL8_SOLLC Uncharacterized protein OS=Solanum lycopersicum OX=4081 PE=4 SV=1
Marginal	-9.32	-1.4895	-9.32	-9.32	-9.32	-9.32	-4.64589	-9.32						4	2	2	50.4	24.1	24.1	14.725	0	23.304	2995500	71	0.130141	-0.789096	-0.346117	A0A3Q7I4T1	A0A3Q7I4T1	1200	tr|A0A3Q7I4T1|A0A3Q7I4T1_SOLLC Cytochrome b5 heme-binding domain-containing protein OS=Solanum lycopersicum OX=4081 GN=101256120 PE=3 SV=1
Marginal	-9.32	-9.32	-9.32	-5.87394	-9.32	-9.32	-9.32	-9.32						1	1	1	2	2	2	84.806	0.00068446	4.512	38554	1	0.44865	-0.861515	-1	A0A3Q7GSS9	A0A3Q7GSS9	804	tr|A0A3Q7GSS9|A0A3Q7GSS9_SOLLC Aamy domain-containing protein OS=Solanum lycopersicum OX=4081 PE=4 SV=1
Marginal	-9.32	-5.53407	-9.32	-9.32	-9.32	-9.32	-9.32	-9.32						6	6	4	15.9	15.9	12.4	48.07	0	14.486	1600400	14	0.44865	-0.946482	-1	A0A3Q7HS08;A0A3Q7HRC7	A0A3Q7HS08;A0A3Q7HRC7	1086	tr|A0A3Q7HS08|A0A3Q7HS08_SOLLC M20_dimer domain-containing protein OS=Solanum lycopersicum OX=4081 PE=4 SV=1;tr|A0A3Q7HRC7|A0A3Q7HRC7_SOLLC M20_dimer domain-containing protein OS=Solanum lycopersicum OX=4081 PE=4 SV=1
Marginal	-9.32	-5.43367	-9.32	-9.32	-9.32	-9.32	-9.32	-9.32						3	3	3	15.4	15.4	15.4	29.064	0	8.6387	2144400	39	0.44865	-0.971584	-1	A0A3Q7GCB1;A0A3Q7EAV5	A0A3Q7GCB1	694	tr|A0A3Q7GCB1|A0A3Q7GCB1_SOLLC Probable 6-phosphogluconolactonase OS=Solanum lycopersicum OX=4081 GN=101264118 PE=3 SV=1
Marginal	-9.32	-9.32	-5.36864	-9.32	-9.32	-9.32	-9.32	-9.32						8	8	8	30.8	30.8	30.8	34.048	0	12.428	3156200	34	0.44865	-0.987839	-1	A0A3Q7G7I0	A0A3Q7G7I0	651	tr|A0A3Q7G7I0|A0A3Q7G7I0_SOLLC NmrA domain-containing protein OS=Solanum lycopersicum OX=4081 GN=101264213 PE=4 SV=1
Marginal	-9.32	-9.32	-5.13315	-9.32	-9.32	-9.32	-9.32	-9.32						2	2	2	2.2	2.2	2.2	103.38	0.0012887	3.4981	88023	2	0.44865	-1.04671	-1	A0A3Q7IU14;A0A3Q7IT37	A0A3Q7IU14;A0A3Q7IT37	1399	tr|A0A3Q7IU14|A0A3Q7IU14_SOLLC Protein kinase domain-containing protein OS=Solanum lycopersicum OX=4081 GN=101264781 PE=3 SV=1;tr|A0A3Q7IT37|A0A3Q7IT37_SOLLC Protein kinase domain-containing protein OS=Solanum lycopersicum OX=4081 PE=3 SV=1
Marginal	-9.32	-9.32	-9.32	-5.09365	-9.32	-9.32	-9.32	-9.32						4	4	4	22.3	22.3	22.3	22.386	0	6.6984	1073600	14	0.44865	-1.05659	-1	A0A3Q7EYH9	A0A3Q7EYH9	251	tr|A0A3Q7EYH9|A0A3Q7EYH9_SOLLC Prolyl endopeptidase OS=Solanum lycopersicum OX=4081 PE=3 SV=1
Marginal	-9.32	-9.32	-9.32	-4.97589	-9.32	-9.32	-9.32	-9.32						5	1	1	16.5	3.6	3.6	43.603	0.003003	2.6485	491700	2	0.44865	-1.08603	-1	A0A3Q7IYT7	A0A3Q7IYT7	1418	tr|A0A3Q7IYT7|A0A3Q7IYT7_SOLLC UDP-glucuronate decarboxylase OS=Solanum lycopersicum OX=4081 PE=3 SV=1
Marginal	-9.32	-9.32	-4.81412	-9.32	-9.32	-9.32	-9.32	-9.32						4	4	4	10.3	10.3	10.3	53.115	0	6.5423	557190	9	0.44865	-1.12647	-1	A0A3Q7H3C5	A0A3Q7H3C5	895	tr|A0A3Q7H3C5|A0A3Q7H3C5_SOLLC Aldedh domain-containing protein OS=Solanum lycopersicum OX=4081 GN=101262732 PE=3 SV=1
Marginal	-9.32	-9.32	-9.32	-4.61783	-9.32	-9.32	-9.32	-9.32						3	3	3	4.9	4.9	4.9	103.71	0.0012195	2.8767	520990	9	0.44865	-1.17554	-1	A0A3Q7I900	A0A3Q7I900	1241	tr|A0A3Q7I900|A0A3Q7I900_SOLLC Importin N-terminal domain-containing protein OS=Solanum lycopersicum OX=4081 PE=4 SV=1
Marginal	-9.32	-9.32	-9.32	-4.52917	-9.32	-9.32	-9.32	-9.32						4	4	4	14.2	14.2	14.2	39.535	0	6.5438	972810	13	0.44865	-1.19771	-1	Q2MIA5;A0A494GA65;A0A3Q7HQC5;K4CC19	Q2MIA5;A0A494GA65	1790	sp|Q2MIA5|PSBD_SOLLC Photosystem II D2 protein OS=Solanum lycopersicum OX=4081 GN=psbD PE=3 SV=1;tr|A0A494GA65|A0A494GA65_SOLLC Uncharacterized protein OS=Solanum lycopersicum OX=4081 PE=3 SV=1
Marginal	-4.43988	-9.32	-9.32	-9.32	-9.32	-9.32	-9.32	-9.32						5	5	5	10.7	10.7	10.7	55.403	0	10.733	2554300	20	0.44865	-1.22003	-1	A0A3Q7IGG0	A0A3Q7IGG0	1290	tr|A0A3Q7IGG0|A0A3Q7IGG0_SOLLC Uncharacterized protein OS=Solanum lycopersicum OX=4081 PE=3 SV=1
Marginal	-9.32	-9.32	-4.40251	-9.32	-9.32	-9.32	-9.32	-9.32						7	7	7	19.6	19.6	19.6	51.32	0	33.86	895630	21	0.44865	-1.22937	-1	E5LBC4	E5LBC4	1695	tr|E5LBC4|E5LBC4_SOLLC Prephenate aminotransferase OS=Solanum lycopersicum OX=4081 GN=PAT PE=2 SV=1
Marginal	-9.32	-9.32	-4.21444	-9.32	-9.32	-9.32	-9.32	-9.32						3	3	3	15.5	15.5	15.5	34.242	0	47.651	1468300	33	0.44865	-1.27639	-1	A0A3Q7H7F3;K4DET2	A0A3Q7H7F3;K4DET2	935	tr|A0A3Q7H7F3|A0A3Q7H7F3_SOLLC Uncharacterized protein OS=Solanum lycopersicum OX=4081 PE=3 SV=1;tr|K4DET2|K4DET2_SOLLC Protein kinase domain-containing protein OS=Solanum lycopersicum OX=4081 PE=4 SV=1
Marginal	-9.32	-9.32	0.119786	-9.32	-5.01754	-9.32	-9.32	-9.32						5	3	0	15.8	11.9	0	43.465	0.00067843	4.289	3853300	18	0.195137	-1.28433	-0.49521	A0A3Q7HCS2;K4DI38;A0A3Q7IYS5	A0A3Q7HCS2;K4DI38;A0A3Q7IYS5	963	tr|A0A3Q7HCS2|A0A3Q7HCS2_SOLLC Elf4 domain-containing protein OS=Solanum lycopersicum OX=4081 PE=3 SV=1;tr|K4DI38|K4DI38_SOLLC Fe2OG dioxygenase domain-containing protein OS=Solanum lycopersicum OX=4081 GN=101254983 PE=4 SV=1;tr|A0A3Q7IYS5|A0A3Q7IYS5_SOLLC
Marginal	-9.32	-4.18211	-9.32	-9.32	-9.32	-9.32	-9.32	-9.32						2	2	2	4.3	4.3	4.3	101.26	0	6.9065	321550	9	0.44865	-1.28447	-1	A0A3Q7I6P6	A0A3Q7I6P6	1218	tr|A0A3Q7I6P6|A0A3Q7I6P6_SOLLC Uncharacterized protein OS=Solanum lycopersicum OX=4081 PE=4 SV=1
Marginal	-9.32	-9.32	-9.32	-4.08382	-9.32	-9.32	-9.32	-9.32						3	3	3	7	7	7	71.846	0	18.869	1629600	29	0.44865	-1.30904	-1	A0A3Q7FJV9	A0A3Q7FJV9	451	tr|A0A3Q7FJV9|A0A3Q7FJV9_SOLLC Protein kinase domain-containing protein OS=Solanum lycopersicum OX=4081 PE=3 SV=1
Marginal	-9.32	-3.91155	-9.32	-9.32	-9.32	-9.32	-9.32	-9.32						5	5	5	20.6	20.6	20.6	34.467	0	13.388	2305600	49	0.44865	-1.35211	-1	A0A3Q7J1Y4;A0A3Q7JDX9	A0A3Q7J1Y4	1450	tr|A0A3Q7J1Y4|A0A3Q7J1Y4_SOLLC PKS_ER domain-containing protein OS=Solanum lycopersicum OX=4081 PE=3 SV=1
Marginal	-9.32	-9.32	-9.32	-3.88398	-9.32	-9.32	-9.32	-9.32						4	4	3	9.1	9.1	7.3	61.126	0	11.519	1107400	23	0.44865	-1.359	-1	A0A3Q7HGC8	A0A3Q7HGC8	1004	tr|A0A3Q7HGC8|A0A3Q7HGC8_SOLLC Uncharacterized protein OS=Solanum lycopersicum OX=4081 GN=101263320 PE=3 SV=1
Marginal	-9.32	-9.32	-3.84365	-9.32	-9.32	-9.32	-9.32	-9.32						3	3	3	3.1	3.1	3.1	106.93	0.00067431	4.1926	565440	3	0.44865	-1.36909	-1	A0A494G913	A0A494G913	1594	tr|A0A494G913|A0A494G913_SOLLC Uncharacterized protein OS=Solanum lycopersicum OX=4081 PE=4 SV=1
Marginal	-9.32	-9.32	-3.80328	-9.32	-9.32	-9.32	-9.32	-9.32						7	7	6	11	11	9.9	206.08	0	30.671	1163200	22	0.44865	-1.37918	-1	A0A3Q7FS27;K4DGW8	A0A3Q7FS27	520	tr|A0A3Q7FS27|A0A3Q7FS27_SOLLC Uncharacterized protein OS=Solanum lycopersicum OX=4081 PE=3 SV=1
Marginal	-9.32	-9.32	-9.32	-3.77561	-9.32	-9.32	-9.32	-9.32						5	5	5	26.4	26.4	26.4	27.513	0	26.981	11998000	127	0.44865	-1.3861	-1	A0A3Q7HC12	A0A3Q7HC12	955	tr|A0A3Q7HC12|A0A3Q7HC12_SOLLC FAS1 domain-containing protein OS=Solanum lycopersicum OX=4081 GN=101266654 PE=3 SV=1
Marginal	-9.32	-9.32	-3.74206	-9.32	-9.32	-9.32	-9.32	-9.32						10	3	3	18.3	6.3	6.3	77.496	0	23.694	1247900	27	0.44865	-1.39448	-1	A0A3Q7IPA2	A0A3Q7IPA2	1350	tr|A0A3Q7IPA2|A0A3Q7IPA2_SOLLC Phenylalanine ammonia-lyase OS=Solanum lycopersicum OX=4081 GN=101243656 PE=3 SV=1
Marginal	-9.32	-9.32	-3.64892	-9.32	-9.32	-9.32	-9.32	-9.32						2	2	2	3.2	3.2	3.2	75.321	0.0006854	4.52	709480	23	0.44865	-1.41777	-1	A0A3Q7EL49	A0A3Q7EL49	153	tr|A0A3Q7EL49|A0A3Q7EL49_SOLLC Protein kinase domain-containing protein OS=Solanum lycopersicum OX=4081 GN=101250736 PE=4 SV=1
Marginal	-9.32	-9.32	-9.32	-3.40475	-9.32	-9.32	-9.32	-9.32						2	2	2	3.4	3.4	3.4	77.516	0.00067797	4.2503	1240300	19	0.44865	-1.47881	-1	A0A3Q7J1L5	A0A3Q7J1L5	1446	tr|A0A3Q7J1L5|A0A3Q7J1L5_SOLLC LRRNT_2 domain-containing protein OS=Solanum lycopersicum OX=4081 PE=3 SV=1
Marginal	-9.32	-9.32	-9.32	-3.31089	-9.32	-9.32	-9.32	-9.32						2	2	2	11.4	11.4	11.4	20.529	0.001218	2.858	458370	7	0.44865	-1.50228	-1	A0A3Q7FMC9	A0A3Q7FMC9	471	tr|A0A3Q7FMC9|A0A3Q7FMC9_SOLLC PLAT domain-containing protein OS=Solanum lycopersicum OX=4081 GN=101266493 PE=4 SV=1
Marginal	-9.32	-9.32	-9.32	-3.30447	-9.32	-9.32	-9.32	-9.32						5	5	5	20.4	20.4	20.4	28.664	0	5.7063	1750700	31	0.44865	-1.50388	-1	A0A3Q7GW64	A0A3Q7GW64	821	tr|A0A3Q7GW64|A0A3Q7GW64_SOLLC Probable 6-phosphogluconolactonase OS=Solanum lycopersicum OX=4081 GN=101263711 PE=3 SV=1
Marginal	-3.27472	-9.32	-9.32	-9.32	-9.32	-9.32	-9.32	-9.32						3	3	3	7	7	7	59.285	0	6.7239	800960	21	0.44865	-1.51132	-1	A0A3Q7IRM3	A0A3Q7IRM3	1379	tr|A0A3Q7IRM3|A0A3Q7IRM3_SOLLC Beta-hexosaminidase OS=Solanum lycopersicum OX=4081 PE=3 SV=1
Marginal	-9.32	-9.32	-3.2681	-9.32	-9.32	-9.32	-9.32	-9.32						1	1	1	4.5	4.5	4.5	29.793	0.0013012	3.6602	578860	7	0.44865	-1.51297	-1	A0A3Q7G0G4	A0A3Q7G0G4	605	tr|A0A3Q7G0G4|A0A3Q7G0G4_SOLLC Uncharacterized protein OS=Solanum lycopersicum OX=4081 GN=101257948 PE=4 SV=1
Marginal	-9.32	-9.32	-3.25629	-9.32	-9.32	-9.32	-9.32	-9.32						2	2	2	4.7	4.7	4.7	48.051	0.0046921	2.4118	348160	10	0.44865	-1.51593	-1	A0A3Q7E7L8	A0A3Q7E7L8	73	tr|A0A3Q7E7L8|A0A3Q7E7L8_SOLLC Uncharacterized protein OS=Solanum lycopersicum OX=4081 GN=101253614 PE=4 SV=1
Marginal	-9.32	-3.22864	-9.32	-9.32	-9.32	-9.32	-9.32	-9.32						2	2	2	23.9	23.9	23.9	12.872	0	6.0918	807910	14	0.44865	-1.52284	-1	A0A3Q7F043	A0A3Q7F043	263	tr|A0A3Q7F043|A0A3Q7F043_SOLLC Uncharacterized protein OS=Solanum lycopersicum OX=4081 PE=3 SV=1
Marginal	-9.32	-9.32	-3.16637	-9.32	-9.32	-9.32	-9.32	-9.32						6	5	5	19.2	17.3	17.3	46.728	0	7.1353	671960	13	0.44865	-1.53841	-1	A0A3Q7HKU9	A0A3Q7HKU9	1052	tr|A0A3Q7HKU9|A0A3Q7HKU9_SOLLC Peptidase A1 domain-containing protein OS=Solanum lycopersicum OX=4081 GN=101243714 PE=4 SV=1
Marginal	-9.32	-3.02296	-9.32	-9.32	-9.32	-9.32	-9.32	-9.32						3	3	3	39	39	39	10.759	0.00123	2.9711	469300	6	0.44865	-1.57426	-1	A0A3Q7FIV4	A0A3Q7FIV4	446	tr|A0A3Q7FIV4|A0A3Q7FIV4_SOLLC AAI domain-containing protein OS=Solanum lycopersicum OX=4081 PE=4 SV=1
Marginal	-9.32	-9.32	-2.95111	-9.32	-9.32	-9.32	-9.32	-9.32						3	3	3	7.5	7.5	7.5	55.952	0.0006734	4.1254	1709200	12	0.44865	-1.59222	-1	A0A3Q7FS73;Q56R04	A0A3Q7FS73	522	tr|A0A3Q7FS73|A0A3Q7FS73_SOLLC Aldedh domain-containing protein OS=Solanum lycopersicum OX=4081 GN=100301929 PE=3 SV=1
Marginal	-9.32	-2.79156	-9.32	-9.32	-9.32	-9.32	-9.32	-9.32						1	1	1	5.4	5.4	5.4	28.609	0.0012407	3.0412	18911	1	0.44865	-1.63211	-1	A0A3Q7FSY5	A0A3Q7FSY5	530	tr|A0A3Q7FSY5|A0A3Q7FSY5_SOLLC Expansin OS=Solanum lycopersicum OX=4081 GN=101266502 PE=3 SV=1
Marginal	-9.32	-9.32	-9.32	-2.56342	-9.32	-9.32	-9.32	-9.32						6	6	6	18.8	18.8	18.8	47.894	0	48.719	2644400	45	0.44865	-1.68915	-1	A0A3Q7IRH0;A0A3Q7GM16	A0A3Q7IRH0	1378	tr|A0A3Q7IRH0|A0A3Q7IRH0_SOLLC Peptidase A1 domain-containing protein OS=Solanum lycopersicum OX=4081 GN=101262373 PE=3 SV=1
Marginal	-9.32	-9.32	-9.32	-2.34315	-9.32	-9.32	-9.32	-9.32						9	9	9	22.3	22.3	22.3	55.262	0	47.615	2811900	88	0.44865	-1.74421	-1	A0A3Q7HW79	A0A3Q7HW79	1136	tr|A0A3Q7HW79|A0A3Q7HW79_SOLLC Uncharacterized protein OS=Solanum lycopersicum OX=4081 PE=4 SV=1
Marginal	-9.32	-9.32	-2.31363	-9.32	-9.32	-9.32	-9.32	-9.32						4	3	3	8.8	7.4	7.4	56.774	0	10.321	2440100	51	0.44865	-1.75159	-1	A0A3Q7EL18	A0A3Q7EL18	152	tr|A0A3Q7EL18|A0A3Q7EL18_SOLLC Pectinesterase OS=Solanum lycopersicum OX=4081 GN=101247960 PE=3 SV=1
Marginal	-9.32	-9.32	-2.28864	-9.32	-9.32	-9.32	-9.32	-9.32						3	3	3	15.5	15.5	15.5	29.469	0.00068918	4.5839	3696800	5	0.44865	-1.75784	-1	A0A3Q7GVG1	A0A3Q7GVG1	818	tr|A0A3Q7GVG1|A0A3Q7GVG1_SOLLC Uncharacterized protein OS=Solanum lycopersicum OX=4081 PE=4 SV=1
Marginal	-2.2515	-9.32	-9.32	-9.32	-9.32	-9.32	-9.32	-9.32						2	2	2	14.6	14.6	14.6	18.281	0	8.7706	1461400	40	0.44865	-1.76712	-1	A0A3Q7FWH9	A0A3Q7FWH9	570	tr|A0A3Q7FWH9|A0A3Q7FWH9_SOLLC Phytocyanin domain-containing protein OS=Solanum lycopersicum OX=4081 PE=4 SV=1
Marginal	-9.32	-9.32	-9.32	-2.21365	-9.32	-9.32	-9.32	-9.32						5	5	5	13.6	13.6	13.6	45.983	0	18.641	4077200	76	0.44865	-1.77659	-1	A0A3Q7IBR0	A0A3Q7IBR0	1270	tr|A0A3Q7IBR0|A0A3Q7IBR0_SOLLC Uroporphyrinogen decarboxylase OS=Solanum lycopersicum OX=4081 GN=101260578 PE=3 SV=1
Marginal	-9.32	-9.32	-2.2122	-9.32	-9.32	-9.32	-9.32	-9.32						3	3	3	7.1	7.1	7.1	50.483	0.0012945	3.5646	482440	7	0.44865	-1.77695	-1	K4BF05	K4BF05	1709	tr|K4BF05|K4BF05_SOLLC Alcohol acyl transferase OS=Solanum lycopersicum OX=4081 GN=AAT2 PE=2 SV=1
Marginal	-9.32	-2.07777	-9.32	-9.32	-9.32	-9.32	-9.32	-9.32						2	2	2	28.9	28.9	28.9	18.173	0	202.5	13746000	147	0.44865	-1.81056	-1	A0A3Q7G526	A0A3Q7G526	631	tr|A0A3Q7G526|A0A3Q7G526_SOLLC Phytocyanin domain-containing protein OS=Solanum lycopersicum OX=4081 GN=101266215 PE=4 SV=1
Marginal	-2.07348	-9.32	-9.32	-9.32	-9.32	-9.32	-9.32	-9.32						5	5	5	29.9	29.9	29.9	31.139	0	7.1912	1278900	14	0.44865	-1.81163	-1	A0A3Q7IM46	A0A3Q7IM46	1321	tr|A0A3Q7IM46|A0A3Q7IM46_SOLLC NADH-cytochrome b5 reductase OS=Solanum lycopersicum OX=4081 GN=101262269 PE=3 SV=1
Marginal	-9.32	-2.02632	-9.32	-9.32	-9.32	-9.32	-9.32	-9.32						2	2	2	7	7	7	30.147	0.0029833	2.5891	514840	8	0.44865	-1.82342	-1	Q84T86	Q84T86	1815	tr|Q84T86|Q84T86_SOLLC Biotin carboxyl carrier protein of acetyl-CoA carboxylase OS=Solanum lycopersicum OX=4081 GN=BCCP1 PE=2 SV=1
Marginal	-9.32	-9.32	-9.32	-2.00383	-9.32	-9.32	-9.32	-9.32						4	3	3	20.1	16.1	16.1	24.058	0	5.1403	3755400	59	0.44865	-1.82904	-1	A0A3Q7HH22	A0A3Q7HH22	1015	tr|A0A3Q7HH22|A0A3Q7HH22_SOLLC Thioredoxin domain-containing protein OS=Solanum lycopersicum OX=4081 PE=4 SV=1
Marginal	-9.32	-9.32	-9.32	-1.98154	-9.32	-9.32	-9.32	-9.32						6	6	6	21.1	21.1	21.1	40.673	0	18.247	3454000	36	0.44865	-1.83462	-1	D2Y3F4;A0A0D2XMM8	D2Y3F4	1690	tr|D2Y3F4|D2Y3F4_SOLLC S-(hydroxymethyl)glutathione dehydrogenase OS=Solanum lycopersicum OX=4081 GN=ADH3 PE=1 SV=1
Marginal	-9.32	-1.76329	-9.32	-9.32	-9.32	-9.32	-9.32	-9.32						3	3	3	10.9	10.9	10.9	70.344	0	71.522	3474400	67	0.44865	-1.88918	-1	A0A3Q7HCA9	A0A3Q7HCA9	960	tr|A0A3Q7HCA9|A0A3Q7HCA9_SOLLC X8 domain-containing protein OS=Solanum lycopersicum OX=4081 GN=101258672 PE=4 SV=1
Marginal	-9.32	-9.32	-1.72071	-9.32	-9.32	-9.32	-9.32	-9.32						4	3	3	18.8	18.8	18.8	33.659	0	45.121	9077600	74	0.44865	-1.89982	-1	A0A3Q7GSC0	A0A3Q7GSC0	800	tr|A0A3Q7GSC0|A0A3Q7GSC0_SOLLC Uncharacterized protein OS=Solanum lycopersicum OX=4081 PE=3 SV=1
Marginal	-9.32	-1.66813	-9.32	-9.32	-9.32	-9.32	-9.32	-9.32						2	2	2	5.7	5.7	5.7	45.851	0.00066489	3.9285	1530200	34	0.44865	-1.91297	-1	A0A3Q7IKQ0	A0A3Q7IKQ0	1311	tr|A0A3Q7IKQ0|A0A3Q7IKQ0_SOLLC Non-specific lipid-transfer protein OS=Solanum lycopersicum OX=4081 PE=3 SV=1
Marginal	-9.32	-1.66332	-9.32	-9.32	-9.32	-9.32	-9.32	-9.32						5	5	5	33.3	33.3	33.3	19.123	0	12.143	2846400	43	0.44865	-1.91417	-1	Q40159	Q40159	1799	tr|Q40159|Q40159_SOLLC Late embryogenesis (Lea)-like protein OS=Solanum lycopersicum OX=4081 GN=544157 PE=2 SV=2
Marginal	-9.32	-1.62807	-9.32	-9.32	-9.32	-9.32	-9.32	-9.32						2	2	2	2.3	2.3	2.3	116.96	0	5.8956	2552900	64	0.44865	-1.92298	-1	A0A3Q7HIV8	A0A3Q7HIV8	1036	tr|A0A3Q7HIV8|A0A3Q7HIV8_SOLLC GOLD domain-containing protein OS=Solanum lycopersicum OX=4081 PE=4 SV=1
Marginal	-9.32	-9.32	-9.32	-1.59296	-9.32	-9.32	-9.32	-9.32						9	9	9	19.3	19.3	19.3	63.877	0	46.162	6114700	140	0.44865	-1.93176	-1	A0A3Q7IIH8	A0A3Q7IIH8	1296	tr|A0A3Q7IIH8|A0A3Q7IIH8_SOLLC Uncharacterized protein OS=Solanum lycopersicum OX=4081 PE=4 SV=1
Marginal	-9.32	-1.32314	-9.32	-9.32	-9.32	-9.32	-9.32	-9.32						3	3	3	23.6	23.6	23.6	12.555	0.000668	4.0082	2069300	17	0.44865	-1.99921	-1	O82575;Q08655	O82575;Q08655	1748	tr|O82575|O82575_SOLLC Fruit-ripening protein OS=Solanum lycopersicum OX=4081 GN=543574 PE=2 SV=1;sp|Q08655|ASR1_SOLLC Abscisic stress-ripening protein 1 OS=Solanum lycopersicum OX=4081 GN=ASR1 PE=2 SV=1
Marginal	-9.32	-9.32	-1.10961	-9.32	-9.32	-9.32	-9.32	-9.32						11	2	1	31.3	6.1	2.7	41.734	0	5.299	2032500	17	0.44865	-2.0526	-1	A0A3Q7ILI4;A0A3Q7H3Q8;Q96484;A0A494G8W2	A0A3Q7ILI4;A0A3Q7H3Q8;Q96484;A0A494G8W2	900	tr|A0A3Q7ILI4|A0A3Q7ILI4_SOLLC Uncharacterized protein OS=Solanum lycopersicum OX=4081 GN=101263261 PE=3 SV=1;tr|A0A3Q7H3Q8|A0A3Q7H3Q8_SOLLC Uncharacterized protein OS=Solanum lycopersicum OX=4081 GN=101249734 PE=3 SV=1;sp|Q96484|ACT3_SOLLC Actin-52 (Fragm
Marginal	-9.32	-0.187692	-9.32	-9.32	-9.32	-9.32	-9.32	-9.32						16	16	16	49.4	49.4	49.4	41.743	0	198.98	5874600	101	0.44865	-2.28308	-1	A0A3Q7FB67	A0A3Q7FB67	379	tr|A0A3Q7FB67|A0A3Q7FB67_SOLLC Uncharacterized protein OS=Solanum lycopersicum OX=4081 GN=101248442 PE=4 SV=1
Marginal	-9.32	0.0267839	-9.32	-9.32	-9.32	-9.32	-9.32	-9.32						6	2	2	57.6	23.2	23.2	11.036	0	29.144	4539700	48	0.44865	-2.3367	-1	A0A3Q7J2V7	A0A3Q7J2V7	1456	tr|A0A3Q7J2V7|A0A3Q7J2V7_SOLLC Small ubiquitin-related modifier OS=Solanum lycopersicum OX=4081 GN=101253058 PE=3 SV=1
Marginal	-9.32	-9.32	-9.32	0.806056	-9.32	-9.32	-9.32	-9.32						4	4	4	9.6	9.6	9.6	47.053	0	6.0745	5870300	23	0.44865	-2.53151	-1	Q8H6B5;A0A3Q7FIP4	Q8H6B5	1824	tr|Q8H6B5|Q8H6B5_SOLLC Dihydrothymine dehydrogenase OS=Solanum lycopersicum OX=4081 GN=PYD1A PE=2 SV=1

## Sheet: I-1_Fol_ID
	LFQ intensity Mock-inoculated I-1 Repetition 2	LFQ intensity Mock-inoculated I-1 Repetition 3	LFQ intensity Mock-inoculated I-1 Repetition 4	LFQ intensity Mock-inoculated I-1 Repetition 5	LFQ intensity Fol004-inoculated I-1 Repetition 1	LFQ intensity Fol004-inoculated I-1 Repetition 2	LFQ intensity Fol004-inoculated I-1 Repetition 4	LFQ intensity Fol004-inoculated I-1 Repetition 5	C: Only identified by site	C: Reverse	C: Potential contaminant	C: Student's T-test Significant F_I-1_M_I-1	C: Student's T-test significant	N: Peptides	N: Razor + unique peptides	N: Unique peptides	N: Sequence coverage [%]	N: Unique + razor sequence coverage [%]	N: Unique sequence coverage [%]	N: Mol. weight [kDa]	N: Q-value	N: Score	N: Intensity	N: MS/MS count	N: -Log Student's T-test p-value F_I-1_M_I-1	N: Student's T-test Difference F_I-1_M_I-1	N: Student's T-test Test statistic F_I-1_M_I-1	T: Protein IDs	T: Majority protein IDs	T: id	T: Fasta headers
Present	-9.32	-9.32	-9.32	-9.32	-0.0824547	-3.01945	-4.01372	1.66368				+	F_I-1_M_I-1	4	4	4	28.6	28.6	28.6	14.818	0	38.839	34703000	75	3.04493	7.95701	6.07737	A0A0C4DI36	A0A0C4DI36	12	tr|A0A0C4DI36|A0A0C4DI36_FUSO4 Secreted in xylem 1Secreted in xylem 1 protein OS=Fusarium oxysporum f. sp. lycopersici (strain 4287 / CBS 123668 / FGSC 9935 / NRRL 34936) OX=426428 PE=4 SV=1
Present	-9.32	-9.32	-9.32	-9.32	-1.24218	-9.32	-9.32	-0.427947						6	6	6	35	35	35	30.398	0	48.991	818050	12	0.870592	4.24247	1.72808	A0A0C4DHY6	A0A0C4DHY6	9	tr|A0A0C4DHY6|A0A0C4DHY6_FUSO4 Putative arabinanase OS=Fusarium oxysporum f. sp. lycopersici (strain 4287 / CBS 123668 / FGSC 9935 / NRRL 34936) OX=426428 PE=4 SV=1
Present	-9.32	-9.32	-9.32	-9.32	-0.762738	-3.06415	-9.32	-9.32						5	5	5	16.1	16.1	16.1	37.007	0	56.44	2893600	14	0.848773	3.70328	1.6917	A0A0D2Y3E1	A0A0D2Y3E1	49	tr|A0A0D2Y3E1|A0A0D2Y3E1_FUSO4 Uncharacterized protein OS=Fusarium oxysporum f. sp. lycopersici (strain 4287 / CBS 123668 / FGSC 9935 / NRRL 34936) OX=426428 GN=FOXG_10792 PE=4 SV=1
Present	-9.32	-9.32	-5.37183	-9.32	-4.08065	-9.32	-9.32	2.53214						22	22	4	36	36	7.7	83.428	0	169.68	6787400	53	0.505174	3.28583	1.10252	A0A0D2YKF5;A0A0D2YKD1	A0A0D2YKF5;A0A0D2YKD1	67	tr|A0A0D2YKF5|A0A0D2YKF5_FUSO4 Catalase-peroxidase OS=Fusarium oxysporum f. sp. lycopersici (strain 4287 / CBS 123668 / FGSC 9935 / NRRL 34936) OX=426428 PE=3 SV=1;tr|A0A0D2YKD1|A0A0D2YKD1_FUSO4 Peroxidase OS=Fusarium oxysporum f. sp. lycopersici (strain 4
Present	-6.87207	-9.32	-9.32	-9.32	-2.91749	-9.32	-9.32	1.90237						8	8	8	71	71	71	16.89	0	221.2	19770000	76	0.650705	3.79424	1.35733	A0A0C4DI32	A0A0C4DI32	11	tr|A0A0C4DI32|A0A0C4DI32_FUSO4 Secreted in xylem 3Secreted in xylem 3 protein OS=Fusarium oxysporum f. sp. lycopersici (strain 4287 / CBS 123668 / FGSC 9935 / NRRL 34936) OX=426428 PE=1 SV=1
Present	-9.32	-9.32	-3.67145	-9.32	-0.936991	-9.32	-9.32	1.04917						10	10	10	44.4	44.4	44.4	34.88	0	73.089	34484000	29	0.483621	3.27591	1.06372	A0A0D2Y7R5	A0A0D2Y7R5	55	tr|A0A0D2Y7R5|A0A0D2Y7R5_FUSO4 Pectinesterase OS=Fusarium oxysporum f. sp. lycopersici (strain 4287 / CBS 123668 / FGSC 9935 / NRRL 34936) OX=426428 GN=FOXG_12330 PE=3 SV=1
Present	-2.85758	-9.32	-9.32	-9.32	-0.125866	-9.32	-9.32	-1.48372						4	4	4	17.9	17.9	17.9	44.853	0	55.766	521470	8	0.391852	2.642	0.894212	A0A0D2YAM2	A0A0D2YAM2	59	tr|A0A0D2YAM2|A0A0D2YAM2_FUSO4 Carboxypeptidase A4 OS=Fusarium oxysporum f. sp. lycopersici (strain 4287 / CBS 123668 / FGSC 9935 / NRRL 34936) OX=426428 GN=FOXG_13348 PE=3 SV=1
Present	-9.32	-5.35277	-5.70512	-9.32	-9.32	-9.32	-3.49214	-2.65547						15	15	15	47.5	47.5	47.5	45.404	0	183.56	8978600	36	0.234201	1.22757	0.57976	A0A0D2Y191	A0A0D2Y191	43	tr|A0A0D2Y191|A0A0D2Y191_FUSO4 Chitinase OS=Fusarium oxysporum f. sp. lycopersici (strain 4287 / CBS 123668 / FGSC 9935 / NRRL 34936) OX=426428 GN=FOXG_10034 PE=3 SV=1
Present	-3.50285	-3.84797	-2.15001	-9.32	-1.88064	-5.37336	-9.32	-9.32						9	5	5	23.2	14.7	14.7	41.607	0	45.951	5898700	31	0.312278	-1.76829	-0.740031	A0A0D2XCE6;A0A0D2XKV5	A0A0D2XCE6	22	tr|A0A0D2XCE6|A0A0D2XCE6_FUSO4 Actin beta/gamma 1 OS=Fusarium oxysporum f. sp. lycopersici (strain 4287 / CBS 123668 / FGSC 9935 / NRRL 34936) OX=426428 GN=FOXG_01569 PE=3 SV=1
Present	-9.32	-9.32	-9.32	-9.32	-2.67081	-9.32	-6.9683	2.52682						12	12	12	28.7	28.7	28.7	65.3	0	51.082	5040400	44	1.03465	5.21193	2.00074	A0A0C4DHX8;A0A0D2YD54;A0A0D2Y0I6	A0A0C4DHX8;A0A0D2YD54	8	tr|A0A0C4DHX8|A0A0C4DHX8_FUSO4 Putative oxidoreductase OS=Fusarium oxysporum f. sp. lycopersici (strain 4287 / CBS 123668 / FGSC 9935 / NRRL 34936) OX=426428 GN=FOXG_14258 PE=3 SV=1;tr|A0A0D2YD54|A0A0D2YD54_FUSO4 ATP-dependent DNA helicase OS=Fusarium oxys
Present	-9.32	-9.32	-9.32	-9.32	-7.88228	-9.32	-5.44681	-1.06342						16	16	16	42.6	42.6	42.6	47.469	0	40.996	4081800	27	0.959653	3.39187	1.87617	A0A0D2Y397	A0A0D2Y397	48	tr|A0A0D2Y397|A0A0D2Y397_FUSO4 Chitinase OS=Fusarium oxysporum f. sp. lycopersici (strain 4287 / CBS 123668 / FGSC 9935 / NRRL 34936) OX=426428 GN=FOXG_10748 PE=4 SV=1
Present	-9.32	-9.32	-9.32	-5.04481	-3.06367	-3.70988	-9.32	0.538202						8	8	8	74.5	74.5	74.5	15.93	0	143.82	11299000	65	0.971666	4.36236	1.89613	A0A0D2YKQ0	A0A0D2YKQ0	69	tr|A0A0D2YKQ0|A0A0D2YKQ0_FUSO4 Uncharacterized protein OS=Fusarium oxysporum f. sp. lycopersici (strain 4287 / CBS 123668 / FGSC 9935 / NRRL 34936) OX=426428 PE=4 SV=1
Present	-9.32	-6.63046	-9.32	-9.32	-4.58548	-9.32	-9.32	-9.32						4	4	4	41.8	41.8	41.8	25.107	0	194.4	5766100	29	0.14257	0.511245	0.375562	SIX7	SIX7	1872	sp|SIX7|SIX_8
Marginal	-9.32	-6.16791	-9.32	-9.32	-9.32	-9.32	-9.32	-9.32						3	3	3	17.2	17.2	17.2	29.277	0	25.376	318960	3	0.44865	-0.788022	-1	A0A0D2XXU1	A0A0D2XXU1	40	tr|A0A0D2XXU1|A0A0D2XXU1_FUSO4 GH16 domain-containing protein OS=Fusarium oxysporum f. sp. lycopersici (strain 4287 / CBS 123668 / FGSC 9935 / NRRL 34936) OX=426428 GN=FOXG_08810 PE=4 SV=1
Marginal	-6.23459	-9.32	-9.32	-9.32	-9.32	-9.32	-9.32	-9.32						5	5	5	18	18	18	40.949	0	28.476	716930	7	0.44865	-0.771352	-1	A0A0D2YHN7	A0A0D2YHN7	63	tr|A0A0D2YHN7|A0A0D2YHN7_FUSO4 Peptidase A1 domain-containing protein OS=Fusarium oxysporum f. sp. lycopersici (strain 4287 / CBS 123668 / FGSC 9935 / NRRL 34936) OX=426428 PE=3 SV=1
Marginal	-9.32	-9.32	-9.32	-9.32	-9.32	-9.32	-9.32	-1.31535						14	3	3	22.9	5	5	85.088	0	6.5665	267390	6	0.44865	2.00116	1	A0A0C4DIJ6	A0A0C4DIJ6	13	tr|A0A0C4DIJ6|A0A0C4DIJ6_FUSO4 Catalase-peroxidase OS=Fusarium oxysporum f. sp. lycopersici (strain 4287 / CBS 123668 / FGSC 9935 / NRRL 34936) OX=426428 GN=katG PE=3 SV=1
Marginal	-9.32	-9.32	-9.32	-9.32	-9.32	-9.32	-9.32	-1.48613						3	3	3	1.4	1.4	1.4	286.28	0.0013063	3.6995	347100	3	0.44865	1.95847	1	A0A0C4BL46	A0A0C4BL46	1	tr|A0A0C4BL46|A0A0C4BL46_FUSO4 ATP-dependent DNA helicase OS=Fusarium oxysporum f. sp. lycopersici (strain 4287 / CBS 123668 / FGSC 9935 / NRRL 34936) OX=426428 GN=FOXG_06459 PE=3 SV=1
Marginal	-9.32	-9.32	-9.32	-9.32	-9.32	-9.32	-9.32	-1.67621						3	3	3	9.5	9.5	9.5	46.264	0	6.1037	147690	5	0.44865	1.91095	1	A0A0D2Y628	A0A0D2Y628	52	tr|A0A0D2Y628|A0A0D2Y628_FUSO4 Glyco_hydro_32N domain-containing protein OS=Fusarium oxysporum f. sp. lycopersici (strain 4287 / CBS 123668 / FGSC 9935 / NRRL 34936) OX=426428 GN=FOXG_11736 PE=3 SV=1
Marginal	-9.32	-9.32	-9.32	-9.32	-9.32	-9.32	-9.32	-1.73702						17	2	0	25	3.5	0	85.716	0	7.2655	947020	6	0.44865	1.89574	1	A0A0D2YD52	A0A0D2YD52	62	tr|A0A0D2YD52|A0A0D2YD52_FUSO4 Catalase-peroxidase OS=Fusarium oxysporum f. sp. lycopersici (strain 4287 / CBS 123668 / FGSC 9935 / NRRL 34936) OX=426428 GN=katG PE=3 SV=1
Marginal	-9.32	-9.32	-9.32	-9.32	-9.32	-9.32	-9.32	-2.19861						2	2	2	5.4	5.4	5.4	64.62	0	5.1738	227390	3	0.44865	1.78035	1	A0A0D2XU22	A0A0D2XU22	37	tr|A0A0D2XU22|A0A0D2XU22_FUSO4 Carboxypeptidase OS=Fusarium oxysporum f. sp. lycopersici (strain 4287 / CBS 123668 / FGSC 9935 / NRRL 34936) OX=426428 GN=FOXG_07474 PE=3 SV=1
Marginal	-9.32	-9.32	-9.32	-9.32	-9.32	-9.32	-9.32	-3.17127						2	2	2	23.7	23.7	23.7	17.081	0	7.1456	559700	4	0.44865	1.53718	1	A0A0D2Y2T9	A0A0D2Y2T9	47	tr|A0A0D2Y2T9|A0A0D2Y2T9_FUSO4 Uncharacterized protein OS=Fusarium oxysporum f. sp. lycopersici (strain 4287 / CBS 123668 / FGSC 9935 / NRRL 34936) OX=426428 PE=4 SV=1
Marginal	-9.32	-9.32	-9.32	-9.32	-9.32	-9.32	-9.32	-6.34036						3	2	2	4.6	3.5	3.5	67.271	0	23.913	2471100	2	0.44865	0.74491	1	A0A0D2X8U9	A0A0D2X8U9	16	tr|A0A0D2X8U9|A0A0D2X8U9_FUSO4 ATP synthase subunit alpha OS=Fusarium oxysporum f. sp. lycopersici (strain 4287 / CBS 123668 / FGSC 9935 / NRRL 34936) OX=426428 GN=FOXG_00308 PE=3 SV=1
Marginal	-9.32	-9.32	-9.32	-9.32	-1.05842	-9.32	-9.32	-9.32						3	3	3	16.2	16.2	16.2	19.183	0	82.156	2207500	15	0.44865	2.0654	1	A0A0D2XHG7	A0A0D2XHG7	28	tr|A0A0D2XHG7|A0A0D2XHG7_FUSO4 CFEM domain-containing protein OS=Fusarium oxysporum f. sp. lycopersici (strain 4287 / CBS 123668 / FGSC 9935 / NRRL 34936) OX=426428 GN=FOXG_03365 PE=3 SV=1
Marginal	-9.32	-9.32	-9.32	-9.32	-3.3073	-9.32	-9.32	-9.32						3	3	3	29.7	29.7	29.7	21.831	0	33.579	586420	8	0.44865	1.50318	1	A0A0C4DHP1	A0A0C4DHP1	4	tr|A0A0C4DHP1|A0A0C4DHP1_FUSO4 Extracellular matrix protein OS=Fusarium oxysporum f. sp. lycopersici (strain 4287 / CBS 123668 / FGSC 9935 / NRRL 34936) OX=426428 GN=FOXG_00537 PE=4 SV=1
Marginal	-9.32	-0.489058	-9.32	-9.32	-1.05261	-9.32	-9.32	-9.32						1	1	1	0.3	0.3	0.3	628.93	0.0012563	3.2356	8579500	16	0.0157632	-0.140888	-0.0465864	A0A0D2Y6Q7	A0A0D2Y6Q7	53	tr|A0A0D2Y6Q7|A0A0D2Y6Q7_FUSO4 Uncharacterized protein OS=Fusarium oxysporum f. sp. lycopersici (strain 4287 / CBS 123668 / FGSC 9935 / NRRL 34936) OX=426428 PE=4 SV=1
Marginal	-9.32	-9.32	-9.32	-9.32	-9.32	-9.32	-9.32	-3.92904						2	2	2	25.7	25.7	25.7	12	0	20.998	2204200	15	0.44865	1.34774	1	SIX12	SIX12	1870	sp|SIX12|Six_12

## Sheet: I-2_Sol_ID
	LFQ intensity Mock-inoculated I-2 Repetition 1	LFQ intensity Mock-inoculated I-2 Repetition 2	LFQ intensity Mock-inoculated I-2 Repetition 3	LFQ intensity Mock-inoculated I-2 Repetition 4	LFQ intensity Mock-inoculated I-2 Repetition 5	LFQ intensity Fol007-inoculated I-2 Repetition 1	LFQ intensity Fol007-inoculated I-2 Repetition 2	LFQ intensity Fol007-inoculated I-2 Repetition 3	LFQ intensity Fol007-inoculated I-2 Repetition 4	LFQ intensity Fol007-inoculated I-2 Repetition 5	C: Only identified by site	C: Reverse	C: Potential contaminant	C: Student's T-test Significant F_I-2_M_I-2	C: Student's T-test significant	N: Peptides	N: Razor + unique peptides	N: Unique peptides	N: Sequence coverage [%]	N: Unique + razor sequence coverage [%]	N: Unique sequence coverage [%]	N: Mol. weight [kDa]	N: Q-value	N: Score	N: Intensity	N: MS/MS count	N: -Log Student's T-test p-value F_I-2_M_I-2	N: Student's T-test Difference F_I-2_M_I-2	N: Student's T-test Test statistic F_I-2_M_I-2	T: Protein IDs	T: Majority protein IDs	T: id	T: Fasta headers
Present	3.80298	1.14292	-0.00198555	-9.32	-9.32	3.84379	2.81464	5.04755	4.2647	4.20493				+	F_I-2_M_I-2	4	4	4	29.7	29.7	29.7	22.698	0	265.05	131330000	154	1.38947	6.77434	2.43648	A0A3Q7H8L4	A0A3Q7H8L4	942	tr|A0A3Q7H8L4|A0A3Q7H8L4_SOLLC Uncharacterized protein OS=Solanum lycopersicum OX=4081 PE=4 SV=1
Present	-9.32	-9.32	-9.32	-9.32	-9.32	-2.66371	-2.05832	-2.69771	-1.83783	-9.32				+	F_I-2_M_I-2	3	3	3	23.7	23.7	23.7	12.276	0	5.2161	1340100	23	2.38625	5.60449	3.97169	A0A3Q7EN81	A0A3Q7EN81	171	tr|A0A3Q7EN81|A0A3Q7EN81_SOLLC Uncharacterized protein OS=Solanum lycopersicum OX=4081 GN=101250742 PE=3 SV=1
Present	-9.32	-2.97493	-1.21223	-4.67041	-9.32	1.57467	-0.176111	0.867861	-2.48658	-0.161197				+	F_I-2_M_I-2	17	17	17	43.5	43.5	43.5	53.002	0	323.31	19587000	245	1.78746	5.42324	3.02984	A0A3Q7FBF5	A0A3Q7FBF5	384	tr|A0A3Q7FBF5|A0A3Q7FBF5_SOLLC Carboxypeptidase OS=Solanum lycopersicum OX=4081 PE=3 SV=1
Present	1.60037	-0.642998	2.97357	-2.46717	-0.0795135	5.28895	4.93193	6.07806	5.9039	5.76891				+	F_I-2_M_I-2	9	9	5	59.3	59.3	45.1	24.59	0	323.31	NaN	346	3.26223	5.3175	5.54099	Q8LPU1	Q8LPU1	1825	tr|Q8LPU1|Q8LPU1_SOLLC PR-5x OS=Solanum lycopersicum GN=PR-5 PE=2 SV=1
Present	-9.32	-9.32	-9.32	-9.32	-9.32	-1.91431	-9.32	0.100819	-9.32	-1.33025				+	F_I-2_M_I-2	2	2	2	28.9	28.9	28.9	18.173	0	202.5	13746000	147	1.37697	4.96325	2.41804	A0A3Q7G526	A0A3Q7G526	631	tr|A0A3Q7G526|A0A3Q7G526_SOLLC Phytocyanin domain-containing protein OS=Solanum lycopersicum OX=4081 GN=101266215 PE=4 SV=1
Present	-9.32	-1.51753	-9.32	-2.27841	-9.32	-2.39893	-3.14411	-1.37683	-1.45799	-1.16411				+	F_I-2_M_I-2	5	5	3	27.3	27.3	19.2	29.218	0	35.731	3395500	43	1.35693	4.44279	2.38846	A0A3Q7IS69;A0A3Q7GKD8	A0A3Q7IS69	1384	tr|A0A3Q7IS69|A0A3Q7IS69_SOLLC Uncharacterized protein OS=Solanum lycopersicum OX=4081 GN=101256241 PE=3 SV=1
Present	-2.17581	-2.5984	-2.28377	-2.88659	-9.32	-0.654722	0.563124	-0.143345	-0.896058	0.000264168				+	F_I-2_M_I-2	5	5	5	27.8	27.8	27.8	21.508	0	32.995	10169000	183	1.4985	3.62677	2.59768	A0A3Q7ET47	A0A3Q7ET47	219	tr|A0A3Q7ET47|A0A3Q7ET47_SOLLC LRRNT_2 domain-containing protein OS=Solanum lycopersicum OX=4081 GN=101265851 PE=4 SV=1
Present	-0.295527	3.26065	3.2716	2.1181	3.39014	5.54334	5.44757	4.97003	3.26717	5.07502				+	F_I-2_M_I-2	13	7	7	68.6	37.1	37.1	17.52	0	323.31	540080000	536	1.82658	2.51163	3.08918	P04284;A0A494GA45	P04284;A0A494GA45	1750	sp|P04284|PR06_SOLLC Pathogenesis-related leaf protein 6 OS=Solanum lycopersicum OX=4081 GN=PR1B1 PE=1 SV=2;tr|A0A494GA45|A0A494GA45_SOLLC SCP domain-containing protein OS=Solanum lycopersicum OX=4081 PE=4 SV=1
Present	3.55012	4.13321	4.31959	2.96138	3.53036	6.03367	5.47232	5.91558	6.23012	6.84442				+	F_I-2_M_I-2	22	22	22	83.4	83.4	83.4	40.821	0	323.31	NaN	1451	4.06954	2.40029	7.28391	A0A3Q7FVX4	A0A3Q7FVX4	563	tr|A0A3Q7FVX4|A0A3Q7FVX4_SOLLC Uncharacterized protein OS=Solanum lycopersicum OX=4081 PE=3 SV=1
Present	-1.90923	-1.79965	-1.96171	-0.217402	0	0.36624	0.628815	1.31787	1.3906	1.10561				+	F_I-2_M_I-2	9	9	9	27.1	27.1	27.1	41.85	0	323.31	49353000	338	2.66421	2.13943	4.44046	A0A3Q7H377	A0A3Q7H377	892	tr|A0A3Q7H377|A0A3Q7H377_SOLLC Glyco_18 domain-containing protein OS=Solanum lycopersicum OX=4081 GN=101257783 PE=4 SV=1
Present	1.75464	1.16743	1.30185	0.629278	0.832548	3.19915	4.01506	3.07939	2.69205	3.24575				+	F_I-2_M_I-2	7	7	7	71.3	71.3	71.3	16.026	0	323.31	55218000	349	4.05915	2.10913	7.25924	P32045	P32045	1759	sp|P32045|PRP2_SOLLC Pathogenesis-related protein P2 OS=Solanum lycopersicum OX=4081 PE=2 SV=1
Present	4.39291	5.7924	6.06424	5.41348	6.4767	6.4084	7.60375	8.44508	7.65731	8.30395				+	F_I-2_M_I-2	19	19	19	77.3	77.3	77.3	37.801	0	323.31	NaN	2021	2.44462	2.05575	4.06821	A0A3Q7IKF2	A0A3Q7IKF2	1309	tr|A0A3Q7IKF2|A0A3Q7IKF2_SOLLC Uncharacterized protein OS=Solanum lycopersicum OX=4081 GN=544092 PE=3 SV=1
Present	-0.0290756	-0.237581	-0.471458	-2.24432	-1.48424	2.14337	1.33518	1.12898	-0.777846	0.0965662				+	F_I-2_M_I-2	10	9	5	31.6	29.3	18.9	33.867	0	54.355	34299000	273	1.46178	1.67859	2.54333	A0A3Q7HEE3	A0A3Q7HEE3	984	tr|A0A3Q7HEE3|A0A3Q7HEE3_SOLLC Bulb-type lectin domain-containing protein OS=Solanum lycopersicum OX=4081 PE=4 SV=1
Present	5.22441	6.2136	6.63191	6.00097	6.52732	7.47976	7.43625	7.62937	7.76356	7.60726				+	F_I-2_M_I-2	13	13	13	50.7	50.7	50.7	31.258	0	323.31	1587600000	1591	3.34055	1.4636	5.69595	A0A3Q7GMW3;A0A3Q7FDY5;A0A3Q7ELB1;A0A3Q7EL70;A0A3Q7ELC0	A0A3Q7GMW3	765	tr|A0A3Q7GMW3|A0A3Q7GMW3_SOLLC Glyco_hydro_18 domain-containing protein OS=Solanum lycopersicum OX=4081 GN=101253788 PE=3 SV=1
Present	0.616714	0.271065	0.209139	-0.481184	-0.646982	1.12586	1.4163	0.948473	1.47428	0.208812				+	F_I-2_M_I-2	12	12	5	51.7	51.7	24	28.519	0	323.31	97580000	430	1.86656	1.041	3.15007	A0A3Q7FJ40	A0A3Q7FJ40	447	tr|A0A3Q7FJ40|A0A3Q7FJ40_SOLLC Uncharacterized protein OS=Solanum lycopersicum OX=4081 PE=4 SV=1
Present	-0.165802	0.556797	1.30012	1.40266	1.66708	2.06195	1.96027	1.26998	1.83551	2.62437				+	F_I-2_M_I-2	12	12	12	75.5	75.5	75.5	27.632	0	323.31	NaN	644	1.43369	0.998245	2.50178	Q05539	Q05539	1783	sp|Q05539|CHIA_SOLLC Acidic 26 kDa endochitinase OS=Solanum lycopersicum OX=4081 GN=CHI3 PE=1 SV=1
Present	0.337255	0.970695	1.4791	0.480541	0.674288	1.75912	1.308	1.5886	1.23277	1.86845				+	F_I-2_M_I-2	9	9	9	8.3	8.3	8.3	131.86	0	28.721	27080000	250	1.9081	0.76301	3.21364	A0A3Q7IM75	A0A3Q7IM75	1324	tr|A0A3Q7IM75|A0A3Q7IM75_SOLLC Ubiquitinyl hydrolase 1 OS=Solanum lycopersicum OX=4081 GN=101266987 PE=3 SV=1
Present	5.6039	6.08367	5.74056	6.18213	6.00306	6.44482	6.8334	6.00868	6.72945	6.42177				+	F_I-2_M_I-2	24	24	24	79.2	79.2	79.2	27.008	0	323.31	1253300000	2443	1.85897	0.564961	3.13849	A0A3Q7JR76	A0A3Q7JR76	1577	tr|A0A3Q7JR76|A0A3Q7JR76_SOLLC Uncharacterized protein OS=Solanum lycopersicum OX=4081 GN=101245329 PE=4 SV=1
Present	1.577	1.38007	1.25021	0.668257	1.19002	0.529091	1.08433	0.69286	0.643512	0.679629				+	F_I-2_M_I-2	10	10	9	11.4	11.4	9.8	148.01	0	177.89	24896000	397	1.58868	-0.487226	-2.73159	A0A3Q7F4K4	A0A3Q7F4K4	313	tr|A0A3Q7F4K4|A0A3Q7F4K4_SOLLC Receptor-like serine/threonine-protein kinase OS=Solanum lycopersicum OX=4081 GN=101264400 PE=3 SV=1
Present	4.04953	3.52849	3.49069	3.8998	4.05179	3.39387	2.39394	3.14485	3.22395	3.52249				+	F_I-2_M_I-2	37	37	17	58.2	58.2	23.7	71.224	0	323.31	NaN	1824	1.68574	-0.668239	-2.87661	A0A3Q7HZV3	A0A3Q7HZV3	1172	tr|A0A3Q7HZV3|A0A3Q7HZV3_SOLLC Uncharacterized protein OS=Solanum lycopersicum OX=4081 GN=101247151 PE=3 SV=1
Present	2.12936	1.53044	2.21653	2.98231	2.05095	1.45393	0.93997	1.15053	1.85088	1.7056				+	F_I-2_M_I-2	21	21	21	27	27	27	89.319	0	323.31	70578000	569	1.53106	-0.761736	-2.64595	A0A3Q7G014	A0A3Q7G014	601	tr|A0A3Q7G014|A0A3Q7G014_SOLLC HVA22-like protein OS=Solanum lycopersicum OX=4081 PE=3 SV=1
Present	-0.466986	-0.434662	-0.0136623	0.043726	-0.795454	-1.12555	-2.08308	-0.988853	-0.561658	-0.757594				+	F_I-2_M_I-2	10	9	9	16.1	15.1	15.1	92.913	0	240.5	42150000	318	1.4435	-0.769939	-2.51629	A0A3Q7J5N7	A0A3Q7J5N7	1490	tr|A0A3Q7J5N7|A0A3Q7J5N7_SOLLC Uncharacterized protein OS=Solanum lycopersicum OX=4081 PE=4 SV=1
Present	3.35726	3.39665	2.50473	3.40306	2.19593	2.54515	2.30207	1.9734	1.79343	2.24856				+	F_I-2_M_I-2	31	31	29	57.9	57.9	53.8	65.694	0	323.31	84312000	697	1.60564	-0.799005	-2.75686	A0A3Q7IXE6	A0A3Q7IXE6	1410	tr|A0A3Q7IXE6|A0A3Q7IXE6_SOLLC Uncharacterized protein OS=Solanum lycopersicum OX=4081 GN=101255264 PE=3 SV=1
Present	0.979053	1.42604	1.11144	2.13589	0.808853	1.21333	0.0830345	0.00575638	0.564208	0.593375				+	F_I-2_M_I-2	21	21	9	57.4	57.4	36.6	47.052	0	221.78	62329000	482	1.43914	-0.800315	-2.50984	A0A3Q7GQM4;A0A3Q7IUQ0	A0A3Q7GQM4	789	tr|A0A3Q7GQM4|A0A3Q7GQM4_SOLLC Uncharacterized protein OS=Solanum lycopersicum OX=4081 GN=101248107 PE=4 SV=1
Present	2.62293	2.37557	2.55211	2.71377	3.21168	1.70255	2.7642	1.17155	2.33893	1.30713				+	F_I-2_M_I-2	9	9	5	60.6	60.6	28.5	26.357	0	323.31	278940000	829	1.4335	-0.838337	-2.50151	A0A3Q7GKS4	A0A3Q7GKS4	745	tr|A0A3Q7GKS4|A0A3Q7GKS4_SOLLC Peroxidase OS=Solanum lycopersicum OX=4081 PE=3 SV=1
Present	6.1143	6.68225	6.62245	6.83908	6.50211	5.14378	5.89544	5.8434	6.59358	4.97546				+	F_I-2_M_I-2	23	23	12	75.1	75.1	47	36.754	0	323.31	NaN	1360	1.58903	-0.86171	-2.73212	A0A3Q7FA13	A0A3Q7FA13	368	tr|A0A3Q7FA13|A0A3Q7FA13_SOLLC Peroxidase OS=Solanum lycopersicum OX=4081 GN=101255060 PE=3 SV=1
Present	1.55019	0.940191	0.486296	0.366171	0.196751	0.241327	-0.4569	0.0639648	-0.409316	-0.258119				+	F_I-2_M_I-2	4	4	4	18.8	18.8	18.8	42.812	0	250.48	19939000	150	1.84659	-0.871728	-3.11963	A0A3Q7HCN7	A0A3Q7HCN7	962	tr|A0A3Q7HCN7|A0A3Q7HCN7_SOLLC Pectinesterase OS=Solanum lycopersicum OX=4081 GN=101257682 PE=4 SV=1
Present	2.51995	2.05053	2.41513	2.74327	1.20849	1.54716	0.511211	0.654083	1.86916	1.24856				+	F_I-2_M_I-2	30	30	26	29.6	29.6	25.1	157.96	0	323.31	101720000	598	1.59222	-1.02144	-2.73686	A0A3Q7FB69	A0A3Q7FB69	380	tr|A0A3Q7FB69|A0A3Q7FB69_SOLLC Uncharacterized protein OS=Solanum lycopersicum OX=4081 PE=3 SV=1
Present	1.95864	1.99936	2.25027	2.5869	0.852066	1.82397	0.368732	-0.0505733	1.18499	1.09923				+	F_I-2_M_I-2	25	25	25	68.1	68.1	68.1	47.021	0	323.31	118660000	885	1.34882	-1.04418	-2.37649	A0A3Q7ITD1;Q43497	A0A3Q7ITD1;Q43497	1394	tr|A0A3Q7ITD1|A0A3Q7ITD1_SOLLC Pyr_redox_2 domain-containing protein OS=Solanum lycopersicum OX=4081 GN=101264360 PE=4 SV=1;sp|Q43497|MDAR_SOLLC Monodehydroascorbate reductase OS=Solanum lycopersicum OX=4081 GN=AFRR PE=1 SV=1
Present	1.49347	1.70341	2.29704	2.91312	3.15116	0.921965	0.543808	0.199333	2.13153	1.89457				+	F_I-2_M_I-2	17	17	17	13.2	13.2	13.2	192.38	0	323.31	101550000	715	1.33727	-1.1734	-2.35946	A0A3Q7EGU6	A0A3Q7EGU6	115	tr|A0A3Q7EGU6|A0A3Q7EGU6_SOLLC Purple acid phosphatase OS=Solanum lycopersicum OX=4081 PE=3 SV=1
Present	-9.32	-9.32	-5.71305	-3.09827	-4.3689	-9.32	-9.32	-9.32	-9.32	-9.32				+	F_I-2_M_I-2	2	2	2	23.2	23.2	23.2	12.055	0	25.634	1894900	32	1.30865	-2.95595	-2.31724	Q2VY16	Q2VY16	1792	tr|Q2VY16|Q2VY16_SOLLC Peptidylprolyl isomerase OS=Solanum lycopersicum OX=4081 GN=CIP3 PE=2 SV=1
Present	-2.84551	-3.14356	-3.52788	-9.32	-9.32	-9.32	-9.32	-9.32	-9.32	-9.32				+	F_I-2_M_I-2	10	10	10	19	19	19	73.674	0	24.07	4884200	87	1.39402	-3.68861	-2.44319	A0A3Q7HT63	A0A3Q7HT63	1100	tr|A0A3Q7HT63|A0A3Q7HT63_SOLLC Beta-fructofuranosidase OS=Solanum lycopersicum OX=4081 PE=3 SV=1
Present	-1.86142	-3.14923	-3.11967	-2.62505	-2.93773	-5.90742	-9.32	-4.76198	-9.32	-3.38105				+	F_I-2_M_I-2	11	8	8	48	38.1	38.1	37.148	0	268.74	14502000	187	1.83067	-3.79947	-3.0954	A0A3Q7FFW6;A0A3Q7FIL0	A0A3Q7FFW6	425	tr|A0A3Q7FFW6|A0A3Q7FFW6_SOLLC Peroxidase OS=Solanum lycopersicum OX=4081 GN=101249612 PE=3 SV=1
Present	-9.32	-9.32	-3.55267	-2.34259	-2.75618	-9.32	-9.32	-9.32	-9.32	-9.32				+	F_I-2_M_I-2	2	2	2	4.3	4.3	4.3	77.579	0	244.11	3521000	62	1.3858	-3.86171	-2.43106	A0A3Q7GG43	A0A3Q7GG43	723	tr|A0A3Q7GG43|A0A3Q7GG43_SOLLC Protein kinase domain-containing protein OS=Solanum lycopersicum OX=4081 GN=101265921 PE=3 SV=1
Present	-9.32	-2.70999	-1.03821	-2.39623	-9.32	-9.32	-9.32	-9.32	-9.32	-9.32				+	F_I-2_M_I-2	5	5	5	13.8	13.8	13.8	49.319	0	6.6998	2430600	13	1.37801	-4.36311	-2.41957	A0A494G8A2	A0A494G8A2	1591	tr|A0A494G8A2|A0A494G8A2_SOLLC Peptidase A1 domain-containing protein OS=Solanum lycopersicum OX=4081 PE=4 SV=1
Present	-3.08249	-9.32	-1.83235	-0.400749	-4.08883	-9.32	-9.32	-9.32	-9.32	-3.54484				+	F_I-2_M_I-2	12	12	12	28.8	28.8	28.8	73.76	0	208.95	8448900	103	1.30443	-4.42008	-2.31102	A0A3Q7F7L8;K4DEG9	A0A3Q7F7L8;K4DEG9	345	tr|A0A3Q7F7L8|A0A3Q7F7L8_SOLLC DHQ_synthase domain-containing protein OS=Solanum lycopersicum OX=4081 PE=3 SV=1;tr|K4DEG9|K4DEG9_SOLLC Uncharacterized protein OS=Solanum lycopersicum OX=4081 PE=4 SV=1
Present	-9.32	-9.32	-1.65609	-2.86248	-0.897517	-9.32	-9.32	-9.32	-9.32	-9.32				+	F_I-2_M_I-2	5	5	5	16.8	16.8	16.8	41.99	0	13.216	3612800	80	1.37474	-4.50878	-2.41475	A0A3Q7IY20	A0A3Q7IY20	1413	tr|A0A3Q7IY20|A0A3Q7IY20_SOLLC Cytochrome b561 and DOMON domain-containing protein OS=Solanum lycopersicum OX=4081 GN=101261448 PE=4 SV=1
Present	-1.54001	-0.715367	-2.1347	-4.06815	-9.32	-3.43855	-9.32	-9.32	-9.32	-9.32				+	F_I-2_M_I-2	13	13	10	27.2	27.2	22.3	68.819	0	65.269	11509000	169	1.34058	-4.58806	-2.36434	A0A3Q7HVR3	A0A3Q7HVR3	1128	tr|A0A3Q7HVR3|A0A3Q7HVR3_SOLLC Uncharacterized protein OS=Solanum lycopersicum OX=4081 GN=101266643 PE=3 SV=1
Present	-3.55008	-9.32	-1.78883	0.748051	-2.78608	-9.32	-9.32	-3.48094	-9.32	-9.32				+	F_I-2_M_I-2	6	6	3	19.7	19.7	12.1	40.683	0	23.647	1648900	26	1.34413	-4.8128	-2.36958	A0A3Q7IAU4	A0A3Q7IAU4	1267	tr|A0A3Q7IAU4|A0A3Q7IAU4_SOLLC (S)-2-hydroxy-acid oxidase OS=Solanum lycopersicum OX=4081 GN=100134875 PE=3 SV=1
Present	-6.58669	-9.32	-2.08566	-2.06992	-2.14559	-9.32	-9.32	-9.32	-9.32	-9.32				+	F_I-2_M_I-2	10	10	9	10.3	10.3	9.2	121.85	0	21.198	1929200	25	1.93686	-4.87843	-3.25782	A0A494G9X2;A0A3Q7HJC0;A0A3Q7HGZ9	A0A494G9X2	1600	tr|A0A494G9X2|A0A494G9X2_SOLLC LUD_dom domain-containing protein OS=Solanum lycopersicum OX=4081 PE=4 SV=1
Present	-0.39333	-2.82316	-0.860824	-0.79066	-9.32	-4.60606	-9.32	-9.32	-9.32	-9.32				+	F_I-2_M_I-2	8	8	8	21.6	21.6	21.6	44.407	0	15.569	3097800	43	1.68962	-5.53962	-2.88243	Q6SKP4;A0A3Q7FA43;A0A0D2XVM8	Q6SKP4;A0A3Q7FA43	1811	tr|Q6SKP4|Q6SKP4_SOLLC Ribosomal protein L3 OS=Solanum lycopersicum OX=4081 GN=RPL3 PE=2 SV=1;tr|A0A3Q7FA43|A0A3Q7FA43_SOLLC Uncharacterized protein OS=Solanum lycopersicum OX=4081 PE=3 SV=1
Present	-9.32	-9.32	-9.32	-1.65469	-0.0780659	-9.32	-9.32	-9.32	-9.32	-9.32						5	5	5	36.3	36.3	36.3	16.685	0	7.7578	1545600	16	0.842803	-3.38145	-1.62129	A0A3Q7IGD0	A0A3Q7IGD0	1289	tr|A0A3Q7IGD0|A0A3Q7IGD0_SOLLC Bet_v_1 domain-containing protein OS=Solanum lycopersicum OX=4081 GN=101262669 PE=4 SV=1
Present	-2.19347	-9.32	-9.32	-9.32	-1.65225	-9.32	-9.32	-9.32	-9.32	-9.32						4	4	3	30.8	30.8	24.4	26.192	0	116.43	5523900	107	0.849246	-2.95886	-1.63118	A0A3Q7IQL4	A0A3Q7IQL4	1365	tr|A0A3Q7IQL4|A0A3Q7IQL4_SOLLC Dirigent protein OS=Solanum lycopersicum OX=4081 PE=3 SV=1
Present	-9.32	-9.32	-4.4947	-9.32	-1.86388	-9.32	-9.32	-9.32	-9.32	-9.32						20	5	1	32.2	8.7	1.7	126.78	0	44.89	2876400	45	0.812048	-2.45628	-1.57392	A0A3Q7HQM5	A0A3Q7HQM5	1081	tr|A0A3Q7HQM5|A0A3Q7HQM5_SOLLC Catechol oxidase OS=Solanum lycopersicum OX=4081 PE=3 SV=1
Present	-9.32	-9.32	-0.128605	1.62878	-9.32	-9.32	-9.32	-9.32	-9.32	-9.32						2	2	2	6.3	6.3	6.3	42.907	0.00069638	4.8199	6898500	11	0.843742	-4.02803	-1.62273	A0A3Q7IB32;K4CG62;A0A3Q7G9T7	A0A3Q7IB32;K4CG62;A0A3Q7G9T7	1268	tr|A0A3Q7IB32|A0A3Q7IB32_SOLLC WRKY domain-containing protein OS=Solanum lycopersicum OX=4081 PE=3 SV=1;tr|K4CG62|K4CG62_SOLLC Uncharacterized protein OS=Solanum lycopersicum OX=4081 GN=101259713 PE=3 SV=1;tr|A0A3Q7G9T7|A0A3Q7G9T7_SOLLC Ribosomal_L5 domain
Present	-9.32	-9.32	-1.819	1.14001	-9.32	-9.32	-9.32	-9.32	-9.32	-9.32						14	14	14	10.2	10.2	10.2	177.09	0	32.368	3910900	29	0.827183	-3.5922	-1.59727	A0A3Q7FLA3	A0A3Q7FLA3	461	tr|A0A3Q7FLA3|A0A3Q7FLA3_SOLLC Glutamine amidotransferase type-2 domain-containing protein OS=Solanum lycopersicum OX=4081 GN=101246028 PE=3 SV=1
Present	-9.32	-9.32	-1.90613	0.69792	-9.32	-9.32	-9.32	-9.32	-9.32	-9.32						6	6	6	21.7	21.7	21.7	25.075	0	7.6189	6264900	67	0.831197	-3.48636	-1.60345	K4DH15	K4DH15	1740	tr|K4DH15|K4DH15_SOLLC Glutathione transferase OS=Solanum lycopersicum OX=4081 GN=101253468 PE=3 SV=1
Present	-9.32	-9.32	-2.80611	0.49507	-9.32	-9.32	-9.32	-9.32	-9.32	-9.32						7	7	7	19.6	19.6	19.6	51.32	0	33.86	895630	21	0.816027	-3.26579	-1.58006	E5LBC4	E5LBC4	1695	tr|E5LBC4|E5LBC4_SOLLC Prephenate aminotransferase OS=Solanum lycopersicum OX=4081 GN=PAT PE=2 SV=1
Present	-4.14883	-9.32	-9.32	-0.275665	-9.32	-9.32	-9.32	-9.32	-9.32	-9.32						13	13	13	39.7	39.7	39.7	39.638	0	130.04	15548000	166	0.790455	-2.8431	-1.54047	A0A3Q7IQB7;A0A3Q7FY27	A0A3Q7IQB7	1364	tr|A0A3Q7IQB7|A0A3Q7IQB7_SOLLC Uncharacterized protein OS=Solanum lycopersicum OX=4081 GN=101249417 PE=4 SV=1
Present	-6.14487	-9.32	-9.32	-0.459057	-9.32	-9.32	-9.32	-9.32	-9.32	-9.32						4	4	4	14.2	14.2	14.2	39.535	0	6.5438	972810	13	0.697311	-2.40721	-1.39418	Q2MIA5;A0A494GA65;A0A3Q7HQC5;K4CC19	Q2MIA5;A0A494GA65	1790	sp|Q2MIA5|PSBD_SOLLC Photosystem II D2 protein OS=Solanum lycopersicum OX=4081 GN=psbD PE=3 SV=1;tr|A0A494GA65|A0A494GA65_SOLLC Uncharacterized protein OS=Solanum lycopersicum OX=4081 PE=3 SV=1
Present	-9.32	-3.67123	-9.32	-0.535843	-9.32	-9.32	-9.32	-9.32	-9.32	-9.32						3	3	3	8.5	8.5	8.5	47.734	0	12.997	565690	20	0.811019	-2.88658	-1.57233	A0A3Q7IN43;A0A3Q7FV93;A0A3Q7I009	A0A3Q7IN43	1337	tr|A0A3Q7IN43|A0A3Q7IN43_SOLLC ATPase_AAA_core domain-containing protein OS=Solanum lycopersicum OX=4081 PE=4 SV=1
Present	-9.32	-9.32	-1.40452	-0.872094	-9.32	-9.32	-9.32	-9.32	-9.32	-9.32						6	4	4	7	5.1	5.1	109.99	0	9.605	558530	13	0.849494	-3.27268	-1.63155	A0A3Q7J8D3	A0A3Q7J8D3	1498	tr|A0A3Q7J8D3|A0A3Q7J8D3_SOLLC Reverse transcriptase Ty1/copia-type domain-containing protein OS=Solanum lycopersicum OX=4081 PE=4 SV=1
Present	-9.32	-9.32	-1.46587	-1.47907	-9.32	-9.32	-9.32	-9.32	-9.32	-9.32						15	8	8	45	33.8	33.8	35.816	0	60.641	7812400	84	0.850432	-3.13901	-1.63299	A0A3Q7HA31;A0A3Q7HDS5;A0A3Q7HWV4;A0A3Q7H3M2;A0A3Q7GKW8;A0A3Q7JR84	A0A3Q7HA31;A0A3Q7HDS5	949	tr|A0A3Q7HA31|A0A3Q7HA31_SOLLC Peroxidase OS=Solanum lycopersicum OX=4081 GN=543959 PE=3 SV=1;tr|A0A3Q7HDS5|A0A3Q7HDS5_SOLLC Peroxidase OS=Solanum lycopersicum OX=4081 GN=101246070 PE=3 SV=1
Present	-9.32	-9.32	-3.33145	-1.57054	-9.32	-9.32	-9.32	-9.32	-9.32	-9.32						4	4	4	17.2	17.2	17.2	33.934	0	9.1761	392830	8	0.836162	-2.7476	-1.61108	A0A3Q7HC15	A0A3Q7HC15	956	tr|A0A3Q7HC15|A0A3Q7HC15_SOLLC Xyloglucan endotransglucosylase/hydrolase OS=Solanum lycopersicum OX=4081 GN=778213 PE=3 SV=1
Present	-9.32	-9.32	-1.89708	-1.58298	-9.32	-9.32	-9.32	-9.32	-9.32	-9.32						4	4	2	6.7	6.7	3.6	81.731	0	11.436	699730	10	0.850051	-3.03199	-1.63241	A0A3Q7JCN9	A0A3Q7JCN9	1522	tr|A0A3Q7JCN9|A0A3Q7JCN9_SOLLC PRONE domain-containing protein OS=Solanum lycopersicum OX=4081 PE=3 SV=1
Present	-9.32	-9.32	-5.20934	-2.04837	-9.32	-9.32	-9.32	-9.32	-9.32	-9.32						2	2	2	3.1	3.1	3.1	73.115	0.00068027	4.3358	488120	5	0.788337	-2.27646	-1.53719	K4DHV2	K4DHV2	1741	tr|K4DHV2|K4DHV2_SOLLC UBC32 OS=Solanum lycopersicum OX=4081 GN=101266615 PE=2 SV=1
Present	-9.32	-9.32	-3.03957	-2.08426	-9.32	-9.32	-9.32	-9.32	-9.32	-9.32						3	3	2	8	8	6.3	51.893	0	8.9191	732970	14	0.846028	-2.70323	-1.62624	Q2MIA4	Q2MIA4	1789	sp|Q2MIA4|PSBC_SOLLC Photosystem II CP43 reaction center protein OS=Solanum lycopersicum OX=4081 GN=psbC PE=3 SV=1
Present	-9.32	-9.32	-5.03395	-2.34801	-9.32	-9.32	-9.32	-9.32	-9.32	-9.32						4	4	4	13.2	13.2	13.2	35.927	0	5.4171	290260	7	0.803465	-2.25161	-1.56064	A0A3Q7JLN4;K4BFL6	A0A3Q7JLN4	1565	tr|A0A3Q7JLN4|A0A3Q7JLN4_SOLLC Uncharacterized protein OS=Solanum lycopersicum OX=4081 PE=3 SV=1
Present	-9.32	-9.32	0.0298576	-2.52705	-9.32	-9.32	-9.32	-9.32	-9.32	-9.32						6	6	6	6.4	6.4	6.4	121.24	0	9.0631	1340900	7	0.828885	-3.22856	-1.59989	A0A3Q7EPT7	A0A3Q7EPT7	188	tr|A0A3Q7EPT7|A0A3Q7EPT7_SOLLC Methionine S-methyltransferase OS=Solanum lycopersicum OX=4081 GN=101254039 PE=3 SV=1
Present	-9.32	-9.32	-3.03655	-2.56862	-9.32	-9.32	-9.32	-9.32	-9.32	-9.32						8	8	8	15.3	15.3	15.3	64.298	0	11.456	791230	19	0.84929	-2.60697	-1.63124	P28032;A0A3Q7GTE7;A0A3Q7G727	P28032;A0A3Q7GTE7	809	sp|P28032|ADH2_SOLLC Alcohol dehydrogenase 2 OS=Solanum lycopersicum OX=4081 GN=ADH2 PE=2 SV=2;tr|A0A3Q7GTE7|A0A3Q7GTE7_SOLLC Uncharacterized protein OS=Solanum lycopersicum OX=4081 PE=3 SV=1
Present	-9.32	-9.32	-4.05708	-2.62878	-9.32	-9.32	-9.32	-9.32	-9.32	-9.32						12	12	12	23.2	23.2	23.2	62.991	0	95.997	6567900	163	0.837998	-2.39083	-1.61391	A0A3Q7ECG0;A0A3Q7FWZ9	A0A3Q7ECG0	105	tr|A0A3Q7ECG0|A0A3Q7ECG0_SOLLC Uncharacterized protein OS=Solanum lycopersicum OX=4081 GN=101253117 PE=3 SV=1
Present	-9.32	-2.51586	-9.32	-2.63104	-9.32	-9.32	-9.32	-9.32	-9.32	-9.32						5	5	4	53.7	53.7	47	15.225	0	214.53	5955900	96	0.850367	-2.69862	-1.63289	A0A3Q7FK75	A0A3Q7FK75	453	tr|A0A3Q7FK75|A0A3Q7FK75_SOLLC Cytochrome b5 heme-binding domain-containing protein OS=Solanum lycopersicum OX=4081 PE=3 SV=1
Present	-9.32	-9.32	-1.24609	-3.57119	-9.32	-9.32	-9.32	-9.32	-9.32	-9.32						4	4	4	23.1	23.1	23.1	23.3	0	12.695	5017700	70	0.826231	-2.76454	-1.5958	A0A3Q7JHZ7	A0A3Q7JHZ7	1558	tr|A0A3Q7JHZ7|A0A3Q7JHZ7_SOLLC Germin-like protein OS=Solanum lycopersicum OX=4081 GN=101267954 PE=3 SV=1
Present	-9.32	-9.32	-5.27215	-4.89849	-9.32	-9.32	-9.32	-9.32	-9.32	-9.32						5	4	4	12	10.2	10.2	49.413	0	7.0749	367900	5	0.848709	-1.69387	-1.63035	A0A3Q7FT32	A0A3Q7FT32	532	tr|A0A3Q7FT32|A0A3Q7FT32_SOLLC Uncharacterized protein OS=Solanum lycopersicum OX=4081 PE=3 SV=1
Present	-0.25733	-9.32	0.378641	-9.32	-9.32	-9.32	-9.32	-9.32	-9.32	-9.32						10	5	5	13.3	8.8	8.8	93.432	0	14.56	20010000	11	0.849414	-3.75226	-1.63143	A0A3Q7HE99	A0A3Q7HE99	983	tr|A0A3Q7HE99|A0A3Q7HE99_SOLLC Bulb-type lectin domain-containing protein OS=Solanum lycopersicum OX=4081 PE=4 SV=1
Present	-9.32	-2.95313	-1.27274	-9.32	-9.32	-9.32	-9.32	-9.32	-9.32	-9.32						2	2	2	9.2	9.2	9.2	31.883	0.00067935	4.3192	422440	10	0.838584	-2.88282	-1.61481	A0A3Q7FAT8	A0A3Q7FAT8	372	tr|A0A3Q7FAT8|A0A3Q7FAT8_SOLLC Uncharacterized protein OS=Solanum lycopersicum OX=4081 PE=3 SV=1
Present	-1.32246	-1.85288	-9.32	-9.32	-9.32	-9.32	-9.32	-9.32	-9.32	-9.32						6	6	6	11.8	11.8	11.8	84.815	0	230.85	1306200	44	0.84939	-3.09293	-1.63139	A0A3Q7FCM8	A0A3Q7FCM8	398	tr|A0A3Q7FCM8|A0A3Q7FCM8_SOLLC Uncharacterized protein OS=Solanum lycopersicum OX=4081 PE=4 SV=1
Present	-2.81376	-3.75541	-9.32	-9.32	-9.32	-9.32	-9.32	-9.32	-9.32	-9.32						5	5	5	10.7	10.7	10.7	55.403	0	10.733	2554300	20	0.845074	-2.41416	-1.62477	A0A3Q7IGG0	A0A3Q7IGG0	1290	tr|A0A3Q7IGG0|A0A3Q7IGG0_SOLLC Uncharacterized protein OS=Solanum lycopersicum OX=4081 PE=3 SV=1
Present	-9.32	-1.9365	-2.89024	-9.32	-9.32	-9.32	-9.32	-9.32	-9.32	-0.102124						2	2	2	4.3	4.3	4.3	57.66	0.00068166	4.355	4310600	35	0.140627	-0.919076	-0.366646	A0A3Q7FXN5	A0A3Q7FXN5	579	tr|A0A3Q7FXN5|A0A3Q7FXN5_SOLLC Sulfhydryl oxidase OS=Solanum lycopersicum OX=4081 GN=101249724 PE=4 SV=1
Present	-9.32	-9.32	-2.54174	-9.32	-1.83633	-9.32	-9.32	-9.32	-9.32	-0.580204						8	8	8	26.7	26.7	26.7	52.587	0	171.11	5776600	122	0.175816	-1.10443	-0.44648	A0A3Q7G5C1	A0A3Q7G5C1	634	tr|A0A3Q7G5C1|A0A3Q7G5C1_SOLLC Peptidase A1 domain-containing protein OS=Solanum lycopersicum OX=4081 GN=101252770 PE=3 SV=1
Present	-9.32	-9.32	-2.18592	-1.30253	-9.32	-9.32	-9.32	-9.32	-9.32	-1.13272						9	9	9	19.3	19.3	19.3	63.877	0	46.162	6114700	140	0.229467	-1.39285	-0.561913	A0A3Q7IIH8	A0A3Q7IIH8	1296	tr|A0A3Q7IIH8|A0A3Q7IIH8_SOLLC Uncharacterized protein OS=Solanum lycopersicum OX=4081 PE=4 SV=1
Present	-9.32	-4.50708	-9.32	-9.32	-2.13381	-9.32	-9.32	-9.32	-9.32	-1.32349						2	2	2	12.9	12.9	12.9	24.063	0	59.729	3153900	67	0.139139	-0.800519	-0.363188	A0A3Q7J2Y0	A0A3Q7J2Y0	1459	tr|A0A3Q7J2Y0|A0A3Q7J2Y0_SOLLC Germin-like protein OS=Solanum lycopersicum OX=4081 GN=101249492 PE=3 SV=1
Present	-9.32	-9.32	-3.09489	-9.32	-3.06186	-9.32	-9.32	-9.32	-9.32	-1.72191						10	10	10	13.8	13.8	13.8	111.15	0	104.06	8725200	114	0.178872	-0.977032	-0.453247	F8WS84;A0A3Q7G5S2	F8WS84	1696	tr|F8WS84|F8WS84_SOLLC Leucine rich repeat receptor protein kinase CLAVATA1 OS=Solanum lycopersicum OX=4081 GN=SlpCLV1 PE=2 SV=1
Present	-9.32	-9.32	-3.61317	-3.44352	-9.32	-9.32	-9.32	-9.32	-9.32	-1.93223						3	3	3	11.6	11.6	11.6	28.896	0	5.7447	1400900	29	0.159369	-0.839108	-0.409614	A0A3Q7FB48	A0A3Q7FB48	378	tr|A0A3Q7FB48|A0A3Q7FB48_SOLLC Uncharacterized protein OS=Solanum lycopersicum OX=4081 GN=101244919 PE=4 SV=1
Present	-9.32	-9.32	-9.32	-2.16948	-2.01009	-9.32	-9.32	-9.32	-9.32	-1.99485						8	8	7	52.5	52.5	49.4	28.148	0	108.74	6355700	115	0.258078	-1.42706	-0.620841	A0A3Q7ID18	A0A3Q7ID18	1278	tr|A0A3Q7ID18|A0A3Q7ID18_SOLLC Probable 6-phosphogluconolactonase OS=Solanum lycopersicum OX=4081 GN=101262229 PE=3 SV=1
Present	-2.73344	-2.97864	-9.32	-9.32	-9.32	-9.32	-9.32	-9.32	-9.32	-2.48501						6	6	6	17	17	17	47.949	0	79.64	9992000	88	0.239347	-1.21859	-0.582452	A0A3Q7GPZ2	A0A3Q7GPZ2	785	tr|A0A3Q7GPZ2|A0A3Q7GPZ2_SOLLC Peptidase A1 domain-containing protein OS=Solanum lycopersicum OX=4081 GN=101268575 PE=3 SV=1
Present	-9.32	-3.4009	-5.92439	-9.32	-9.32	-9.32	-9.32	-9.32	-9.32	-2.76599						11	10	10	19.2	17.7	17.7	65.582	0	16.032	3988300	78	0.1165	-0.552141	-0.309681	A0A3Q7H1P7	A0A3Q7H1P7	879	tr|A0A3Q7H1P7|A0A3Q7H1P7_SOLLC Beta-glucosidase OS=Solanum lycopersicum OX=4081 GN=101260057 PE=3 SV=1
Present	-9.32	-9.32	-3.51894	-9.32	-3.19115	-9.32	-9.32	-9.32	-9.32	-2.81119						12	12	12	49.4	49.4	49.4	35.801	0	139.98	8888000	149	0.225619	-1.08422	-0.553858	O81536	O81536	1747	tr|O81536|O81536_SOLLC Annexin OS=Solanum lycopersicum OX=4081 GN=AN34 PE=2 SV=1
Present	-9.32	-1.06517	-9.32	-9.32	0.136778	-9.32	-9.32	0.358446	-9.32	-9.32						3	3	3	25.8	25.8	25.8	20.166	0	178.18	9675300	93	0.224468	-1.60663	-0.551443	A0A3Q7J0W1	A0A3Q7J0W1	1440	tr|A0A3Q7J0W1|A0A3Q7J0W1_SOLLC AAI domain-containing protein OS=Solanum lycopersicum OX=4081 PE=4 SV=1
Present	1.74917	-9.32	-9.32	-9.32	-0.475883	-3.32494	-9.32	-9.32	-9.32	-9.32						6	6	6	51.5	51.5	51.5	11.409	0	16.337	5801000	54	0.469215	-2.78364	-1.0158	A0A3Q7IYK0;P35057;A0A3Q7J1A3;A0A3Q7ISF9;A0A0D2XZH3	A0A3Q7IYK0;P35057;A0A3Q7J1A3	1415	tr|A0A3Q7IYK0|A0A3Q7IYK0_SOLLC Histone H4 OS=Solanum lycopersicum OX=4081 GN=101264401 PE=3 SV=1;sp|P35057|H4_SOLLC Histone H4 OS=Solanum lycopersicum OX=4081 PE=3 SV=2;tr|A0A3Q7J1A3|A0A3Q7J1A3_SOLLC Histone H4 OS=Solanum lycopersicum OX=4081 GN=101256351
Present	-9.32	-9.32	-3.79777	-9.32	-1.28265	-4.73871	-9.32	-9.32	-9.32	-9.32						6	6	6	10.9	10.9	10.9	77.036	0	86.481	7859500	133	0.418793	-1.79566	-0.926581	A0A3Q7FZE4	A0A3Q7FZE4	593	tr|A0A3Q7FZE4|A0A3Q7FZE4_SOLLC Uncharacterized protein OS=Solanum lycopersicum OX=4081 PE=4 SV=1
Present	-9.32	-9.32	-9.32	-0.510263	-4.88223	-9.32	-9.32	-9.32	-3.88378	-9.32						4	4	4	10.3	10.3	10.3	53.115	0	6.5423	557190	9	0.325667	-1.56226	-0.754054	A0A3Q7H3C5	A0A3Q7H3C5	895	tr|A0A3Q7H3C5|A0A3Q7H3C5_SOLLC Aldedh domain-containing protein OS=Solanum lycopersicum OX=4081 GN=101262732 PE=3 SV=1
Present	-0.444691	-9.32	-1.50699	-9.32	-9.32	-9.32	-9.32	-9.32	-0.942273	-9.32						3	3	3	11.5	11.5	11.5	37.644	0	10.269	41077000	58	0.261428	-1.66212	-0.627632	A0A3Q7HKP3;Q96569	A0A3Q7HKP3;Q96569	1051	tr|A0A3Q7HKP3|A0A3Q7HKP3_SOLLC L-lactate dehydrogenase OS=Solanum lycopersicum OX=4081 GN=101263923 PE=3 SV=1;tr|Q96569|Q96569_SOLLC L-lactate dehydrogenase OS=Solanum lycopersicum OX=4081 GN=ldh PE=2 SV=1
Present	-9.32	-9.32	-1.34128	-0.462189	-9.32	-9.32	-9.32	-9.32	-2.29574	-9.32						9	9	8	15.6	15.6	14.2	93.353	0	37.172	6022500	18	0.34208	-1.96245	-0.785298	A0A3Q7GBI5	A0A3Q7GBI5	686	tr|A0A3Q7GBI5|A0A3Q7GBI5_SOLLC HATPase_c domain-containing protein OS=Solanum lycopersicum OX=4081 GN=101265819 PE=3 SV=1
Present	-9.32	-9.32	-2.85405	-0.368143	-9.32	-9.32	-9.32	-9.32	-2.41795	-9.32						3	3	3	14.9	14.9	14.9	25.314	0	41.322	3262100	61	0.307023	-1.70315	-0.71807	A0A3Q7GSL2	A0A3Q7GSL2	802	tr|A0A3Q7GSL2|A0A3Q7GSL2_SOLLC Superoxide dismutase OS=Solanum lycopersicum OX=4081 GN=101256386 PE=3 SV=1
Present	-9.32	-9.32	-0.627363	-0.890832	-9.32	-9.32	-9.32	-9.32	-2.77954	-9.32						10	10	5	33.6	33.6	19.2	42.659	0	17.424	2406700	35	0.380045	-2.11627	-0.856138	A0A3Q7IMD9;A0A3Q7G3N9	A0A3Q7IMD9	1328	tr|A0A3Q7IMD9|A0A3Q7IMD9_SOLLC S-adenosylmethionine synthase OS=Solanum lycopersicum OX=4081 GN=101245012 PE=3 SV=1
Present	-9.32	-9.32	-0.927495	-1.67729	-9.32	-9.32	-9.32	-9.32	-3.34268	-9.32						12	12	7	10.3	10.3	6.2	192.65	0	73.309	5042700	102	0.38965	-2.01158	-0.873765	A0A3Q7HNN1;A0A3Q7FM19	A0A3Q7HNN1;A0A3Q7FM19	1067	tr|A0A3Q7HNN1|A0A3Q7HNN1_SOLLC Clathrin heavy chain OS=Solanum lycopersicum OX=4081 GN=101250125 PE=3 SV=1;tr|A0A3Q7FM19|A0A3Q7FM19_SOLLC Clathrin heavy chain OS=Solanum lycopersicum OX=4081 GN=101259922 PE=3 SV=1
Present	-9.32	-9.32	-2.85661	-0.230808	-9.32	-9.32	-9.32	-9.32	-3.57353	-9.32						6	6	6	5	5	5	122.61	0	10.465	3404300	34	0.385749	-1.96122	-0.86662	A0A3Q7HVX8	A0A3Q7HVX8	1133	tr|A0A3Q7HVX8|A0A3Q7HVX8_SOLLC Valyl-tRNA synthetase OS=Solanum lycopersicum OX=4081 GN=101250918 PE=3 SV=1
Present	-2.67936	-9.32	-9.32	0.784719	-9.32	-9.32	-9.32	-4.68512	-9.32	-9.32						8	8	8	7.7	7.7	7.7	159.9	0	31.234	3236400	58	0.486408	-2.4221	-1.04566	A0A3Q7FPU6	A0A3Q7FPU6	499	tr|A0A3Q7FPU6|A0A3Q7FPU6_SOLLC Formylglycinamide ribonucleotide amidotransferase OS=Solanum lycopersicum OX=4081 PE=3 SV=1
Present	-9.32	-9.32	0.139614	-0.234671	-9.32	-9.32	-9.32	-0.092741	-9.32	-9.32						2	2	2	2.5	2.5	2.5	75.98	0.0047393	2.4772	10024000	38	0.265891	-1.86354	-0.636649	A0A3Q7H3V2	A0A3Q7H3V2	902	tr|A0A3Q7H3V2|A0A3Q7H3V2_SOLLC AAA domain-containing protein OS=Solanum lycopersicum OX=4081 GN=100037730 PE=3 SV=1
Present	-9.32	-3.63466	-9.32	-0.523027	-9.32	-3.92395	-9.32	-9.32	-9.32	-9.32						11	11	11	42.1	42.1	42.1	36.785	0	59.212	5516500	70	0.377625	-1.81725	-0.851678	A0A3Q7JEP7	A0A3Q7JEP7	1545	tr|A0A3Q7JEP7|A0A3Q7JEP7_SOLLC AB hydrolase-1 domain-containing protein OS=Solanum lycopersicum OX=4081 GN=101263888 PE=4 SV=1
Present	-9.32	-9.32	-3.65961	-0.592844	-9.32	-4.37278	-9.32	-9.32	-9.32	-9.32						5	5	5	4.6	4.6	4.6	183.55	0	24.198	486940	13	0.408748	-1.88807	-0.908486	A0A3Q7GBX5;A0A3Q7EU83;A0A3Q7G7M1	A0A3Q7GBX5	691	tr|A0A3Q7GBX5|A0A3Q7GBX5_SOLLC Alkaline/neutral invertase OS=Solanum lycopersicum OX=4081 GN=100134879 PE=3 SV=1
Present	-9.32	-9.32	-2.81296	-1.04335	-9.32	-5.51513	-9.32	-9.32	-9.32	-9.32						5	5	2	16.1	16.1	7.9	41.61	0	11.492	3964100	59	0.522093	-2.19576	-1.10681	A0A3Q7IJL4	A0A3Q7IJL4	1307	tr|A0A3Q7IJL4|A0A3Q7IJL4_SOLLC Uncharacterized protein OS=Solanum lycopersicum OX=4081 GN=101252237 PE=3 SV=1
Present	-9.32	-9.32	-2.85671	-1.37236	-9.32	-9.32	-9.32	-0.727894	-9.32	-9.32						4	3	3	20.1	16.1	16.1	24.058	0	5.1403	3755400	59	0.186623	-1.16376	-0.470302	A0A3Q7HH22	A0A3Q7HH22	1015	tr|A0A3Q7HH22|A0A3Q7HH22_SOLLC Thioredoxin domain-containing protein OS=Solanum lycopersicum OX=4081 PE=4 SV=1
Present	-9.32	-9.32	-3.96285	-1.48877	-9.32	-9.32	-9.32	-5.32702	-9.32	-9.32						2	2	2	6	6	6	36.468	0.001224	2.9065	410150	5	0.458704	-1.83908	-0.997412	A0A3Q7EM80	A0A3Q7EM80	163	tr|A0A3Q7EM80|A0A3Q7EM80_SOLLC Uncharacterized protein OS=Solanum lycopersicum OX=4081 GN=101264862 PE=4 SV=1
Present	-9.32	-9.32	-2.00443	-2.37261	-9.32	-1.41062	-9.32	-9.32	-9.32	-9.32						3	3	3	8	8	8	65.863	0	9.956	2798400	33	0.218581	-1.27072	-0.53904	A0A3Q7J665	A0A3Q7J665	1494	tr|A0A3Q7J665|A0A3Q7J665_SOLLC Uncharacterized protein OS=Solanum lycopersicum OX=4081 GN=100316898 PE=4 SV=1
Present	-9.32	-9.32	-1.39198	-2.62427	-9.32	-9.32	-0.372742	-9.32	-9.32	-9.32						2	2	2	4.6	4.6	4.6	61.713	0	83.077	3542800	92	0.176094	-1.1353	-0.447096	A0A3Q7G4W3	A0A3Q7G4W3	628	tr|A0A3Q7G4W3|A0A3Q7G4W3_SOLLC Peptidase A1 domain-containing protein OS=Solanum lycopersicum OX=4081 PE=3 SV=1
Present	-9.32	-9.32	-3.29304	-2.63165	-9.32	-3.57285	-9.32	-9.32	-9.32	-9.32						6	4	4	11.3	8	8	62.548	0	8.1943	1552900	10	0.307485	-1.39363	-0.718968	A0A3Q7GS13	A0A3Q7GS13	799	tr|A0A3Q7GS13|A0A3Q7GS13_SOLLC Pectinesterase OS=Solanum lycopersicum OX=4081 GN=101260941 PE=3 SV=1
Present	-1.55163	-9.32	-9.32	-3.24333	-9.32	-3.79378	-9.32	-9.32	-9.32	-9.32						7	7	7	32.6	32.6	32.6	29.932	0	79.607	5473900	93	0.357823	-1.66376	-0.814907	A0A3Q7G8G3;A0A3Q7I2V1;A0A3Q7EZJ3	A0A3Q7G8G3	661	tr|A0A3Q7G8G3|A0A3Q7G8G3_SOLLC AB hydrolase-1 domain-containing protein OS=Solanum lycopersicum OX=4081 GN=101259817 PE=4 SV=1
Present	-9.32	-1.13295	-9.32	-3.35504	-9.32	-9.32	-2.88124	-9.32	-9.32	-9.32						11	11	11	16.4	16.4	16.4	121.56	0	97.474	5253000	78	0.3004	-1.54265	-0.705154	A0A3Q7GMH0	A0A3Q7GMH0	760	tr|A0A3Q7GMH0|A0A3Q7GMH0_SOLLC E1 ubiquitin-activating enzyme OS=Solanum lycopersicum OX=4081 PE=3 SV=1
Present	-9.32	-9.32	-3.17744	-3.73409	-9.32	-3.32089	-9.32	-9.32	-9.32	-9.32						4	4	4	10.1	10.1	10.1	43.98	0	11.659	1602700	36	0.25352	-1.14587	-0.611562	A0A3Q7FN52	A0A3Q7FN52	477	tr|A0A3Q7FN52|A0A3Q7FN52_SOLLC Uncharacterized protein OS=Solanum lycopersicum OX=4081 GN=101256571 PE=3 SV=1
Present	-9.32	-9.32	-0.192347	-3.74189	-9.32	-9.32	-9.32	-1.90482	-9.32	-9.32						6	2	2	57.6	23.2	23.2	11.036	0	29.144	4539700	48	0.251599	-1.45812	-0.60764	A0A3Q7J2V7	A0A3Q7J2V7	1456	tr|A0A3Q7J2V7|A0A3Q7J2V7_SOLLC Small ubiquitin-related modifier OS=Solanum lycopersicum OX=4081 GN=101253058 PE=3 SV=1
Present	-9.32	-1.33004	0.946032	-9.32	-9.32	0.419769	-9.32	-9.32	-9.32	-9.32						2	2	2	17.9	17.9	17.9	12.775	0	5.1633	10605000	83	0.233434	-1.70324	-0.570184	A0A3Q7HSN4	A0A3Q7HSN4	1096	tr|A0A3Q7HSN4|A0A3Q7HSN4_SOLLC AAI domain-containing protein OS=Solanum lycopersicum OX=4081 PE=4 SV=1
Present	-9.32	-3.86324	-3.13763	-9.32	-9.32	-1.40553	-9.32	-9.32	-9.32	-9.32						3	3	3	7	7	7	59.285	0	6.7239	800960	21	0.13315	-0.744931	-0.3492	A0A3Q7IRM3	A0A3Q7IRM3	1379	tr|A0A3Q7IRM3|A0A3Q7IRM3_SOLLC Beta-hexosaminidase OS=Solanum lycopersicum OX=4081 PE=3 SV=1
Present	0.851545	-9.32	-3.7254	-9.32	-9.32	-0.0737705	-9.32	-9.32	-9.32	-9.32						3	3	3	34.2	34.2	34.2	13.096	0	22.388	1426600	26	0.186841	-1.30398	-0.47078	A0A3Q7FVE8	A0A3Q7FVE8	555	tr|A0A3Q7FVE8|A0A3Q7FVE8_SOLLC Uncharacterized protein OS=Solanum lycopersicum OX=4081 GN=101247707 PE=4 SV=1
Present	-2.34352	-9.32	-3.07697	-1.62596	-9.32	-9.32	-9.32	-9.32	-9.32	-2.55184						6	6	6	23.6	23.6	23.6	40.959	0	96.222	5224700	97	0.633209	-2.82908	-1.29118	A0A3Q7GKY7	A0A3Q7GKY7	747	tr|A0A3Q7GKY7|A0A3Q7GKY7_SOLLC LRRNT_2 domain-containing protein OS=Solanum lycopersicum OX=4081 PE=4 SV=1
Present	-9.32	-2.42319	-2.14244	-9.32	-1.19489	-9.32	-9.32	-9.32	-9.32	-3.03943						12	12	12	29.4	29.4	29.4	60.088	0	86.021	11770000	201	0.724717	-3.18378	-1.4376	A0A3Q7J0B1	A0A3Q7J0B1	1432	tr|A0A3Q7J0B1|A0A3Q7J0B1_SOLLC Glutathione reductase OS=Solanum lycopersicum OX=4081 GN=100301931 PE=3 SV=1
Present	-9.32	-9.32	-2.12509	-0.953306	-4.41358	-9.32	-9.32	-9.32	-9.32	-3.57839						4	4	4	2.9	2.9	2.9	260.1	0	19.09	1057200	26	0.701428	-2.94528	-1.40072	A0A3Q7G9S2	A0A3Q7G9S2	670	tr|A0A3Q7G9S2|A0A3Q7G9S2_SOLLC Peptidylprolyl isomerase OS=Solanum lycopersicum OX=4081 PE=3 SV=1
Present	-9.32	-9.32	-2.15721	-1.40027	-2.48342	-9.32	-9.32	-9.32	-9.32	-3.90561						8	8	1	5.7	5.7	0.6	162.45	0	16.058	1916700	40	0.811133	-3.30094	-1.5725	A0A3Q7JW47	A0A3Q7JW47	1588	tr|A0A3Q7JW47|A0A3Q7JW47_SOLLC Uncharacterized protein OS=Solanum lycopersicum OX=4081 PE=4 SV=1
Present	-4.65781	-3.53438	-9.32	-9.32	-1.85905	-3.51818	-9.32	-9.32	-9.32	-9.32						11	5	5	46.4	27.9	27.9	35.879	0	190.99	9466900	140	0.615126	-2.42139	-1.26173	A0A3Q7IIQ3	A0A3Q7IIQ3	1297	tr|A0A3Q7IIQ3|A0A3Q7IIQ3_SOLLC Chitin-binding type-1 domain-containing protein OS=Solanum lycopersicum OX=4081 PE=4 SV=1
Present	0.18033	-9.32	-9.32	-0.891614	-2.36779	-1.87654	-9.32	-9.32	-9.32	-9.32						7	7	7	37.3	37.3	37.3	26.565	0	15.21	7292400	88	0.680379	-3.48749	-1.36718	Q9LEG5	Q9LEG5	1835	tr|Q9LEG5|Q9LEG5_SOLLC Allene-oxide cyclase OS=Solanum lycopersicum OX=4081 GN=aoc PE=2 SV=1
Present	-9.32	-9.32	-4.94649	-0.327559	-3.89219	-4.35988	-9.32	-9.32	-9.32	-9.32						5	5	5	20.3	20.3	20.3	32.186	0	11.382	1077300	19	0.698818	-2.76673	-1.39657	A0A3Q7H1U4;A0A3Q7FEB3	A0A3Q7H1U4;A0A3Q7FEB3	882	tr|A0A3Q7H1U4|A0A3Q7H1U4_SOLLC 40S ribosomal protein SA OS=Solanum lycopersicum OX=4081 GN=101250808 PE=3 SV=1;tr|A0A3Q7FEB3|A0A3Q7FEB3_SOLLC 40S ribosomal protein SA OS=Solanum lycopersicum OX=4081 PE=3 SV=1
Present	-9.32	-3.48388	-0.593159	-0.146549	-9.32	-9.32	-9.32	-9.32	-0.98306	-9.32						10	3	3	18.3	6.3	6.3	77.496	0	23.694	1247900	27	0.562911	-3.07989	-1.17552	A0A3Q7IPA2	A0A3Q7IPA2	1350	tr|A0A3Q7IPA2|A0A3Q7IPA2_SOLLC Phenylalanine ammonia-lyase OS=Solanum lycopersicum OX=4081 GN=101243656 PE=3 SV=1
Present	-2.46617	-9.32	-3.22154	-3.43518	-9.32	-9.32	-9.32	-9.32	-3.38696	-9.32						7	7	7	17	17	17	57.722	0	15.368	3170300	59	0.653495	-2.58081	-1.32401	A0A3Q7G856	A0A3Q7G856	657	tr|A0A3Q7G856|A0A3Q7G856_SOLLC Peptidase A1 domain-containing protein OS=Solanum lycopersicum OX=4081 GN=101245643 PE=3 SV=1
Present	-9.32	-3.44937	-1.92822	-0.665855	-9.32	-9.32	-9.32	-3.83207	-9.32	-9.32						3	3	3	3.8	3.8	3.8	107.99	0.00069832	4.9076	780680	24	0.784858	-3.28572	-1.53178	A0A3Q7GV49	A0A3Q7GV49	815	tr|A0A3Q7GV49|A0A3Q7GV49_SOLLC Protein kinase domain-containing protein OS=Solanum lycopersicum OX=4081 PE=4 SV=1
Present	-9.32	-3.02522	-1.03547	-0.674933	-9.32	-1.6723	-9.32	-9.32	-9.32	-9.32						5	5	2	17.1	17.1	3.6	81.929	0	69.824	3074300	46	0.615187	-3.11533	-1.26183	A0A3Q7G126;A0A3Q7FBH0;K4DH68	A0A3Q7G126;A0A3Q7FBH0;K4DH68	385	tr|A0A3Q7G126|A0A3Q7G126_SOLLC Uncharacterized protein OS=Solanum lycopersicum OX=4081 GN=101261585 PE=4 SV=1;tr|A0A3Q7FBH0|A0A3Q7FBH0_SOLLC NPH3 domain-containing protein OS=Solanum lycopersicum OX=4081 PE=3 SV=1;tr|K4DH68|K4DH68_SOLLC Uncharacterized pro
Present	-2.70749	-9.32	-0.685149	-1.0272	-9.32	-0.808506	-9.32	-9.32	-9.32	-9.32						3	3	3	27.4	27.4	27.4	12.631	0	55.109	5495800	26	0.553874	-3.00573	-1.16041	K4CGN4	K4CGN4	1717	tr|K4CGN4|K4CGN4_SOLLC X8 domain-containing protein OS=Solanum lycopersicum OX=4081 GN=101251401 PE=4 SV=1
Present	-4.07735	-9.32	-1.85241	-1.17588	-9.32	-3.62197	-9.32	-9.32	-9.32	-9.32						5	3	0	15.8	11.9	0	43.465	0.00067843	4.289	3853300	18	0.726518	-3.03126	-1.44044	A0A3Q7HCS2;K4DI38;A0A3Q7IYS5	A0A3Q7HCS2;K4DI38;A0A3Q7IYS5	963	tr|A0A3Q7HCS2|A0A3Q7HCS2_SOLLC Elf4 domain-containing protein OS=Solanum lycopersicum OX=4081 PE=3 SV=1;tr|K4DI38|K4DI38_SOLLC Fe2OG dioxygenase domain-containing protein OS=Solanum lycopersicum OX=4081 GN=101254983 PE=4 SV=1;tr|A0A3Q7IYS5|A0A3Q7IYS5_SOLLC
Present	-2.1049	-2.04045	-9.32	-1.30802	-9.32	-2.00292	-9.32	-9.32	-9.32	-9.32						6	6	6	50.9	50.9	50.9	12.17	0	220.24	10685000	98	0.633033	-3.03791	-1.2909	A0A3Q7FXB8	A0A3Q7FXB8	577	tr|A0A3Q7FXB8|A0A3Q7FXB8_SOLLC Uncharacterized protein OS=Solanum lycopersicum OX=4081 GN=101253883 PE=4 SV=1
Present	-9.32	-1.52641	-0.544277	-1.42295	-9.32	-3.59127	-9.32	-9.32	-9.32	-9.32						5	5	5	21.8	21.8	21.8	38.976	0	19.503	NaN	23	0.843818	-3.74752	-1.62285	A0A3Q7ESC5	A0A3Q7ESC5	210	tr|A0A3Q7ESC5|A0A3Q7ESC5_SOLLC PKS_ER domain-containing protein OS=Solanum lycopersicum OX=4081 GN=101250635 PE=3 SV=1
Present	-9.32	-2.73635	-3.09042	-1.97639	-9.32	-2.86243	-9.32	-9.32	-9.32	-9.32						2	2	2	7.8	7.8	7.8	32.73	0	17.223	403480	16	0.641626	-2.73985	-1.30483	A0A3Q7EUR0	A0A3Q7EUR0	235	tr|A0A3Q7EUR0|A0A3Q7EUR0_SOLLC Uncharacterized protein OS=Solanum lycopersicum OX=4081 PE=3 SV=1
Present	-9.32	-3.69196	-2.67496	-2.0507	-9.32	-3.24834	-9.32	-9.32	-9.32	-9.32						4	4	4	8.9	8.9	8.9	63.096	0	27.483	1744500	46	0.658633	-2.69414	-1.33229	A0A3Q7G4E2	A0A3Q7G4E2	625	tr|A0A3Q7G4E2|A0A3Q7G4E2_SOLLC Protein disulfide-isomerase OS=Solanum lycopersicum OX=4081 GN=101257163 PE=3 SV=1
Present	-9.32	-2.3918	-1.65279	-2.33222	-9.32	-2.94925	-9.32	-9.32	-9.32	-9.32						2	2	2	15.3	15.3	15.3	19.662	0	17.573	1215500	33	0.698832	-3.04249	-1.3966	A0A3Q7EVU4	A0A3Q7EVU4	241	tr|A0A3Q7EVU4|A0A3Q7EVU4_SOLLC Dirigent protein OS=Solanum lycopersicum OX=4081 GN=101257513 PE=3 SV=1
Present	-9.32	-2.44973	-1.9441	-4.31338	-9.32	-1.32407	-9.32	-9.32	-9.32	-9.32						8	6	6	15.6	12.6	12.6	68.526	0	79.204	3920400	77	0.453797	-2.25137	-0.988791	A0A3Q7J0Z8	A0A3Q7J0Z8	1441	tr|A0A3Q7J0Z8|A0A3Q7J0Z8_SOLLC Uncharacterized protein OS=Solanum lycopersicum OX=4081 PE=3 SV=1
Present	-9.32	-2.10166	-2.57579	-4.32204	-9.32	-9.32	-9.32	-2.07523	-9.32	-9.32						5	5	5	17.9	17.9	17.9	39.883	0	24.635	4988000	65	0.51141	-2.34315	-1.08862	A0A3Q7J9X7	A0A3Q7J9X7	1506	tr|A0A3Q7J9X7|A0A3Q7J9X7_SOLLC PMR5N domain-containing protein OS=Solanum lycopersicum OX=4081 GN=101257448 PE=3 SV=1
Present	-3.35717	-9.32	-4.80089	-4.47098	-9.32	-1.04183	-9.32	-9.32	-9.32	-9.32						3	3	1	26.3	26.3	14.7	11.008	0	34.731	2375200	44	0.285144	-1.41056	-0.675126	A0A3Q7FZ69	A0A3Q7FZ69	591	tr|A0A3Q7FZ69|A0A3Q7FZ69_SOLLC Bet_v_1 domain-containing protein OS=Solanum lycopersicum OX=4081 PE=4 SV=1
Present	-0.850748	-5.49565	-3.96976	-9.32	-9.32	-3.70962	-9.32	-9.32	-9.32	-9.32						6	6	6	13.9	13.9	13.9	75.508	0	271.28	16031000	177	0.589394	-2.40669	-1.21947	A0A3Q7FQ00	A0A3Q7FQ00	502	tr|A0A3Q7FQ00|A0A3Q7FQ00_SOLLC Uncharacterized protein OS=Solanum lycopersicum OX=4081 PE=3 SV=1
Present	-0.739223	-9.32	-2.88521	-0.327875	-0.767831	-9.32	-9.32	-9.32	-9.32	-1.27184						14	14	14	51.1	51.1	51.1	34.669	0	109.65	25523000	217	1.16265	-4.90234	-2.10163	A0A3Q7F479	A0A3Q7F479	308	tr|A0A3Q7F479|A0A3Q7F479_SOLLC PKS_ER domain-containing protein OS=Solanum lycopersicum OX=4081 GN=101268548 PE=3 SV=1
Present	-3.85738	-2.99912	-2.35829	-9.32	-1.87606	-9.32	-9.32	-9.32	-9.32	-1.58515						6	6	6	21.3	21.3	21.3	42.375	0	31.444	2660900	40	0.958461	-3.69086	-1.79712	A0A3Q7F6B1	A0A3Q7F6B1	333	tr|A0A3Q7F6B1|A0A3Q7F6B1_SOLLC Riboflavin kinase OS=Solanum lycopersicum OX=4081 GN=101254050 PE=4 SV=1
Present	-9.32	-3.70274	-0.26158	-2.84522	-3.14312	-9.32	-9.32	-9.32	-9.32	-3.54105						9	9	8	15.3	15.3	14.2	92.199	0	21.832	3349100	37	1.28788	-4.30968	-2.28661	Q9SDZ6;A0A3Q7FSS0;A0A3Q7HR68	Q9SDZ6	1838	tr|Q9SDZ6|Q9SDZ6_SOLLC Phospholipase D (Fragment) OS=Solanum lycopersicum OX=4081 GN=543819 PE=2 SV=1
Present	-9.32	-3.43036	-3.15279	-2.15558	-2.06057	-9.32	-9.32	-1.87377	-9.32	-9.32						7	7	7	22.6	22.6	22.6	47.791	0	151.61	6098300	97	1.02252	-3.80689	-1.89327	A0A3Q7J3M9	A0A3Q7J3M9	1466	tr|A0A3Q7J3M9|A0A3Q7J3M9_SOLLC MBD domain-containing protein OS=Solanum lycopersicum OX=4081 GN=101259218 PE=4 SV=1
Present	-9.32	-2.29419	-3.01178	1.88835	-2.48131	-9.32	-9.32	-9.32	-2.54674	-9.32						9	9	3	20.8	20.8	7.6	52.059	0	20.571	3845600	20	1.22029	-4.92156	-2.18685	A0A3Q7GNF6	A0A3Q7GNF6	772	tr|A0A3Q7GNF6|A0A3Q7GNF6_SOLLC Serine hydroxymethyltransferase OS=Solanum lycopersicum OX=4081 GN=101256090 PE=3 SV=1
Present	-9.32	-9.32	-9.32	-9.32	-9.32	-9.32	-9.32	-1.97873	-9.32	-2.02509						8	4	4	25.2	14	14	45.149	0	17.412	8798900	13	0.850423	2.92724	1.63298	A0A3Q7JBH3;P93208	A0A3Q7JBH3;P93208	1514	tr|A0A3Q7JBH3|A0A3Q7JBH3_SOLLC 14_3_3 domain-containing protein OS=Solanum lycopersicum OX=4081 PE=3 SV=1;sp|P93208|14332_SOLLC 14-3-3 protein 2 OS=Solanum lycopersicum OX=4081 GN=TFT2 PE=3 SV=2
Present	-9.32	-9.32	-9.32	-9.32	-9.32	-3.19622	-9.32	-9.32	-9.32	-2.88982						5	5	3	6.7	6.7	4.5	103.91	0	10.347	1573200	39	0.849904	2.51079	1.63218	A0A3Q7FWP9;A0A3Q7GZL9	A0A3Q7FWP9	572	tr|A0A3Q7FWP9|A0A3Q7FWP9_SOLLC Coatomer subunit beta OS=Solanum lycopersicum OX=4081 PE=3 SV=1
Present	-9.32	-9.32	-9.32	-9.32	-9.32	-9.32	-9.32	-3.46284	-9.32	-3.2553						10	10	10	38.7	38.7	38.7	33.317	0	68.02	5554000	50	0.850163	2.38437	1.63258	A0A3Q7F7C5	A0A3Q7F7C5	343	tr|A0A3Q7F7C5|A0A3Q7F7C5_SOLLC Glucose-6-phosphate 1-epimerase OS=Solanum lycopersicum OX=4081 GN=101263563 PE=3 SV=1
Present	-9.32	-9.32	-9.32	-9.32	-9.32	-9.32	-9.32	-9.32	-2.94227	-3.84068						7	7	6	11	11	9.9	206.08	0	30.671	1163200	22	0.845375	2.37141	1.62524	A0A3Q7FS27;K4DGW8	A0A3Q7FS27	520	tr|A0A3Q7FS27|A0A3Q7FS27_SOLLC Uncharacterized protein OS=Solanum lycopersicum OX=4081 PE=3 SV=1
Present	-9.32	-9.32	-9.32	-9.32	-9.32	-0.0555115	-9.32	-9.32	-5.29854	-9.32						2	2	2	4.8	4.8	4.8	69.942	0	8.4514	1850600	44	0.735787	2.65719	1.45504	A0A3Q7I6Z9	A0A3Q7I6Z9	1223	tr|A0A3Q7I6Z9|A0A3Q7I6Z9_SOLLC Uncharacterized protein OS=Solanum lycopersicum OX=4081 GN=101266670 PE=4 SV=1
Present	-9.32	-9.32	-9.32	-9.32	-9.32	-2.1101	-9.32	-3.27105	-9.32	-9.32						4	4	4	16	16	16	28.647	0	6.7214	2217800	31	0.843696	2.65177	1.62266	A0A3Q7H727;A0A3Q7FXK5	A0A3Q7H727	930	tr|A0A3Q7H727|A0A3Q7H727_SOLLC GRAM domain-containing protein OS=Solanum lycopersicum OX=4081 GN=101253700 PE=3 SV=1
Present	-9.32	-9.32	-9.32	-9.32	-9.32	-3.25649	-9.32	-3.34718	-9.32	-9.32						5	2	2	4	1.4	1.4	207.53	0.00068776	4.5614	1096100	36	0.850382	2.40727	1.63292	K4DF01;A0A3Q7JVU8	K4DF01;A0A3Q7JVU8	1738	sp|K4DF01|ARF2B_SOLLC Auxin response factor 2B OS=Solanum lycopersicum OX=4081 GN=ARF2B PE=2 SV=1;tr|A0A3Q7JVU8|A0A3Q7JVU8_SOLLC Clp R domain-containing protein OS=Solanum lycopersicum OX=4081 PE=4 SV=1
Present	-9.32	-9.32	-9.32	-9.32	-9.32	2.04252	0.275791	-9.32	-9.32	-9.32						2	2	2	6.4	6.4	6.4	60.425	0	12.405	9154000	23	0.844184	4.19166	1.62341	A0A3Q7J2J4	A0A3Q7J2J4	1451	tr|A0A3Q7J2J4|A0A3Q7J2J4_SOLLC Nop domain-containing protein OS=Solanum lycopersicum OX=4081 PE=3 SV=1
Present	-9.32	-9.32	-9.32	-9.32	-9.32	-2.81106	-2.9735	-9.32	-9.32	-9.32						2	2	2	8.5	8.5	8.5	33.004	0	16.713	962930	12	0.85029	2.57109	1.63278	A0A3Q7F1K2;A0A3Q7GUA9	A0A3Q7F1K2;A0A3Q7GUA9	276	tr|A0A3Q7F1K2|A0A3Q7F1K2_SOLLC Procollagen-proline 4-dioxygenase OS=Solanum lycopersicum OX=4081 GN=101244118 PE=3 SV=1;tr|A0A3Q7GUA9|A0A3Q7GUA9_SOLLC Procollagen-proline 4-dioxygenase OS=Solanum lycopersicum OX=4081 PE=3 SV=1
Present	-9.32	-9.32	-9.32	-9.32	-9.32	-2.45862	-2.9762	-9.32	-9.32	-9.32						4	4	4	11.3	11.3	11.3	52.617	0	50.775	741230	25	0.849071	2.64104	1.63091	A0A3Q7HPT6	A0A3Q7HPT6	1076	tr|A0A3Q7HPT6|A0A3Q7HPT6_SOLLC Uncharacterized protein OS=Solanum lycopersicum OX=4081 GN=101259467 PE=4 SV=1
Present	-9.32	-9.32	-1.95225	-9.32	-9.32	-9.32	-1.21091	-9.32	-9.32	-2.09684						3	3	3	5.1	5.1	5.1	71.187	0	7.5692	1211900	24	0.280643	1.5929	0.666192	A0A3Q7IRY4	A0A3Q7IRY4	1383	tr|A0A3Q7IRY4|A0A3Q7IRY4_SOLLC Uncharacterized protein OS=Solanum lycopersicum OX=4081 GN=101247387 PE=4 SV=1
Present	-9.32	-9.32	-3.00289	-9.32	-9.32	-2.99028	-9.32	-9.32	-9.32	-2.78005						13	13	13	15.8	15.8	15.8	118.65	0	54.847	4581200	105	0.271865	1.31051	0.648661	A0A3Q7H0M9	A0A3Q7H0M9	863	tr|A0A3Q7H0M9|A0A3Q7H0M9_SOLLC Protein kinase domain-containing protein OS=Solanum lycopersicum OX=4081 PE=3 SV=1
Present	-9.32	-9.32	-0.76264	-9.32	-9.32	-1.54803	-9.32	-9.32	-9.32	-2.80672						7	7	7	13.6	13.6	13.6	64.577	0	10.404	6452700	92	0.1849	1.14558	0.466525	A0A3Q7IZQ5	A0A3Q7IZQ5	1427	tr|A0A3Q7IZQ5|A0A3Q7IZQ5_SOLLC Protein disulfide-isomerase OS=Solanum lycopersicum OX=4081 GN=101257830 PE=3 SV=1
Present	-9.32	-9.32	-9.32	-9.32	-1.70043	-9.32	-9.32	-9.32	-4.02535	-3.02136						6	6	6	7.3	7.3	7.3	107.26	0	11.357	1013100	27	0.146601	0.794746	0.380458	A0A3Q7H2N0	A0A3Q7H2N0	888	tr|A0A3Q7H2N0|A0A3Q7H2N0_SOLLC Protein kinase domain-containing protein OS=Solanum lycopersicum OX=4081 GN=101256887 PE=3 SV=1
Present	-9.32	-9.32	-9.32	-2.33562	-9.32	-2.3542	-9.32	-9.32	-9.32	-3.09331						3	3	3	17.3	17.3	17.3	27.176	0	17.952	4367100	20	0.238382	1.24162	0.580454	A0A3Q7IJ63;A0A3Q7JFP9	A0A3Q7IJ63;A0A3Q7JFP9	1302	tr|A0A3Q7IJ63|A0A3Q7IJ63_SOLLC Proteasome subunit alpha type OS=Solanum lycopersicum OX=4081 GN=101256141 PE=3 SV=1;tr|A0A3Q7JFP9|A0A3Q7JFP9_SOLLC Proteasome subunit alpha type OS=Solanum lycopersicum OX=4081 GN=101253544 PE=3 SV=1
Present	-9.32	-9.32	-2.71012	-9.32	-9.32	-9.32	-9.32	-2.50631	-9.32	-3.95673						4	4	4	48.5	48.5	48.5	18.664	0	7.1969	1878700	36	0.226172	1.11342	0.555018	A0A3Q7HAT5	A0A3Q7HAT5	951	tr|A0A3Q7HAT5|A0A3Q7HAT5_SOLLC DOMON domain-containing protein OS=Solanum lycopersicum OX=4081 GN=101260840 PE=4 SV=1
Present	-9.32	-9.32	-9.32	-5.65578	-9.32	-9.32	-9.32	-9.32	-5.06771	-4.45356						5	5	5	13.4	13.4	13.4	51.059	0	12.867	2180700	45	0.357617	1.0909	0.814523	A0A3Q7JVY0	A0A3Q7JVY0	1587	tr|A0A3Q7JVY0|A0A3Q7JVY0_SOLLC Uncharacterized protein OS=Solanum lycopersicum OX=4081 GN=101252852 PE=4 SV=1
Present	-9.32	-9.32	-3.35549	-9.32	-9.32	-3.35278	-9.32	-9.32	-3.33316	-9.32						7	7	6	40.1	40.1	36.9	26.642	0	13.476	2482500	32	0.264731	1.19791	0.63431	A0A3Q7J408	A0A3Q7J408	1471	tr|A0A3Q7J408|A0A3Q7J408_SOLLC Uncharacterized protein OS=Solanum lycopersicum OX=4081 PE=3 SV=1
Present	-9.32	-9.32	-9.32	-1.41488	-9.32	-3.77374	-9.32	-9.32	-3.98616	-9.32						3	3	3	4.9	4.9	4.9	103.71	0.0012195	2.8767	520990	9	0.10742	0.594997	0.287723	A0A3Q7I900	A0A3Q7I900	1241	tr|A0A3Q7I900|A0A3Q7I900_SOLLC Importin N-terminal domain-containing protein OS=Solanum lycopersicum OX=4081 PE=4 SV=1
Present	-9.32	-9.32	-9.32	-1.4426	-9.32	-0.769314	-9.32	-1.69854	-9.32	-9.32						6	6	6	15.9	15.9	15.9	52.991	0	8.1326	14403000	31	0.274726	1.65895	0.654389	A0A3Q7G736;A0A3Q7IGV7;A0A3Q7FAW7	A0A3Q7G736	645	tr|A0A3Q7G736|A0A3Q7G736_SOLLC Carboxypeptidase OS=Solanum lycopersicum OX=4081 PE=3 SV=1
Present	-9.32	-9.32	-9.32	-3.12413	-9.32	-3.34031	-2.03677	-9.32	-9.32	-9.32						3	3	3	25.7	25.7	25.7	15.121	0	9.5842	1451900	25	0.291819	1.41341	0.688314	A0A3Q7FXV5	A0A3Q7FXV5	583	tr|A0A3Q7FXV5|A0A3Q7FXV5_SOLLC Cysteine proteinase inhibitor OS=Solanum lycopersicum OX=4081 GN=101257951 PE=4 SV=1
Present	-9.32	-9.32	-3.31726	-9.32	-9.32	-9.32	-3.34583	-1.11052	-9.32	-9.32						2	2	2	8.6	8.6	8.6	35.114	0.0012151	2.8407	164530	3	0.330982	1.63618	0.764215	A0A3Q7IBE8	A0A3Q7IBE8	1269	tr|A0A3Q7IBE8|A0A3Q7IBE8_SOLLC Uncharacterized protein OS=Solanum lycopersicum OX=4081 PE=3 SV=1
Present	-9.32	-9.32	-2.65074	-9.32	-9.32	-3.23837	-4.84242	-9.32	-9.32	-9.32						4	2	2	50.4	24.1	24.1	14.725	0	23.304	2995500	71	0.161711	0.77799	0.41491	A0A3Q7I4T1	A0A3Q7I4T1	1200	tr|A0A3Q7I4T1|A0A3Q7I4T1_SOLLC Cytochrome b5 heme-binding domain-containing protein OS=Solanum lycopersicum OX=4081 GN=101256120 PE=3 SV=1
Present	-9.32	-1.19638	-9.32	-9.32	-9.32	-2.00005	-1.1237	-9.32	-9.32	-9.32						2	2	2	4.2	4.2	4.2	71.834	0	188.95	7500400	72	0.243224	1.47853	0.590455	A0A3Q7FVM6	A0A3Q7FVM6	558	tr|A0A3Q7FVM6|A0A3Q7FVM6_SOLLC Protein kinase domain-containing protein OS=Solanum lycopersicum OX=4081 GN=101268851 PE=4 SV=1
Present	-9.32	-2.31489	-9.32	-9.32	-9.32	-0.407335	-2.57764	-9.32	-9.32	-9.32						2	2	2	3.7	3.7	3.7	93.915	0	27.031	2546000	30	0.308543	1.72998	0.721025	A0A3Q7GKL8	A0A3Q7GKL8	742	tr|A0A3Q7GKL8|A0A3Q7GKL8_SOLLC Uncharacterized protein OS=Solanum lycopersicum OX=4081 PE=4 SV=1
Present	-9.32	-1.03629	-9.32	-0.0992947	-9.32	-9.32	-9.32	-1.95508	-9.32	1.07356						16	4	4	59.8	13.2	13.2	32.672	0	26.105	10262000	111	0.00554965	0.0508114	0.0164183	A0A3Q7IN81;REV__A0A3Q7IEW0	A0A3Q7IN81	1339	tr|A0A3Q7IN81|A0A3Q7IN81_SOLLC Phosphopyruvate hydratase OS=Solanum lycopersicum OX=4081 PE=4 SV=1
Present	-9.32	-9.32	-2.31522	-2.48491	-9.32	-9.32	-9.32	-2.73194	-9.32	-0.433949						5	5	5	15.6	15.6	15.6	52.611	0	26.826	3199100	52	0.0448493	0.326848	0.127249	A0A3Q7HWH8;A0A3Q7EAG5;A0A3Q7EAR5;A0A3Q7EBB6;K4D410;K4ATW9	A0A3Q7HWH8	1142	tr|A0A3Q7HWH8|A0A3Q7HWH8_SOLLC Peptidase A1 domain-containing protein OS=Solanum lycopersicum OX=4081 GN=101252622 PE=3 SV=1
Present	-9.32	-9.32	-0.325279	-9.32	-0.635065	-2.61105	-9.32	-9.32	-9.32	-0.49496						4	4	4	24.6	24.6	24.6	25.252	0	45.729	4434500	73	0.0525141	-0.429133	-0.147867	A0A3Q7EHY8	A0A3Q7EHY8	130	tr|A0A3Q7EHY8|A0A3Q7EHY8_SOLLC DUF3700 domain-containing protein OS=Solanum lycopersicum OX=4081 GN=101253225 PE=4 SV=1
Present	-9.32	-9.32	-1.58294	-1.55646	-9.32	-2.30355	-9.32	-9.32	-9.32	-1.34596						6	6	6	21.1	21.1	21.1	40.673	0	18.247	3454000	36	0.0131473	-0.102021	-0.0385667	D2Y3F4;A0A0D2XMM8	D2Y3F4	1690	tr|D2Y3F4|D2Y3F4_SOLLC S-(hydroxymethyl)glutathione dehydrogenase OS=Solanum lycopersicum OX=4081 GN=ADH3 PE=1 SV=1
Present	-9.32	-9.32	-9.32	-0.713531	-1.09037	-9.32	-2.00242	-9.32	-9.32	-1.9392						4	2	2	23.2	14.8	14.8	26.259	0	152.29	21233000	154	0.0556274	-0.427545	-0.156158	K4CSC1	K4CSC1	1723	tr|K4CSC1|K4CSC1_SOLLC Peroxidase OS=Solanum lycopersicum OX=4081 PE=3 SV=1
Present	-3.6816	-9.32	-9.32	-9.32	-1.08454	-9.32	-9.32	-9.32	-3.14853	-2.17662						3	3	3	2.1	2.1	2.1	182.47	0	7.4202	1925800	45	0.0159594	-0.111805	-0.0466713	A0A3Q7IIG6	A0A3Q7IIG6	1295	tr|A0A3Q7IIG6|A0A3Q7IIG6_SOLLC Uncharacterized protein OS=Solanum lycopersicum OX=4081 PE=3 SV=1
Present	-2.9326	-3.3427	-9.32	-9.32	-9.32	-9.32	-9.32	-4.40398	-9.32	-2.51924						3	3	2	7	7	4.3	62.228	0	7.8037	3102300	49	0.0211346	-0.129584	-0.0614597	A0A3Q7EYR9	A0A3Q7EYR9	255	tr|A0A3Q7EYR9|A0A3Q7EYR9_SOLLC U2 snRNP auxiliary factor large subunit OS=Solanum lycopersicum OX=4081 GN=101263485 PE=3 SV=1
Present	-9.32	-2.97718	-9.32	-3.12805	-9.32	-9.32	-9.32	-9.32	-2.83783	-3.0585						15	15	15	43.8	43.8	43.8	52.813	0	227.94	22122000	249	0.00645602	0.0417791	0.0190802	A0A3Q7FNP5	A0A3Q7FNP5	489	tr|A0A3Q7FNP5|A0A3Q7FNP5_SOLLC Uncharacterized protein OS=Solanum lycopersicum OX=4081 GN=101265910 PE=3 SV=1
Present	-3.28288	0.350912	-9.32	-9.32	-9.32	-4.05639	-9.32	-9.32	-9.32	-3.80885						2	2	2	35.1	35.1	35.1	15	0	123.05	5895200	42	0.159804	-0.986655	-0.4106	A0A3Q7IRS5	A0A3Q7IRS5	1382	tr|A0A3Q7IRS5|A0A3Q7IRS5_SOLLC Uncharacterized protein OS=Solanum lycopersicum OX=4081 PE=4 SV=1
Present	-9.32	-9.32	-9.32	-2.08862	-2.50399	-2.62717	-9.32	-3.22638	-9.32	-9.32						5	5	5	4.5	4.5	4.5	166.03	0	21.964	3425600	70	0.0378916	-0.252189	-0.108268	A0A3Q7EN73	A0A3Q7EN73	169	tr|A0A3Q7EN73|A0A3Q7EN73_SOLLC Uncharacterized protein OS=Solanum lycopersicum OX=4081 PE=3 SV=1
Present	-9.32	-9.32	-1.91198	-9.32	-4.94604	-1.32416	-9.32	-9.32	-2.93438	-9.32						4	4	4	32.4	32.4	32.4	14.495	0	92.799	NaN	122	0.081025	0.519897	0.222097	A0A3Q7IIS3	A0A3Q7IIS3	1298	tr|A0A3Q7IIS3|A0A3Q7IIS3_SOLLC Uncharacterized protein OS=Solanum lycopersicum OX=4081 PE=3 SV=1
Present	-9.32	-9.32	-4.88055	-1.89029	-9.32	-9.32	-9.32	-1.7643	-0.640878	-9.32						5	4	4	56.8	50.8	50.8	13.016	0	48.604	6644400	74	0.132325	0.873131	0.347264	A0A3Q7F755	A0A3Q7F755	341	tr|A0A3Q7F755|A0A3Q7F755_SOLLC Thioredoxin OS=Solanum lycopersicum OX=4081 GN=101245904 PE=4 SV=1
Present	-9.32	-9.32	-1.6019	-1.57216	-9.32	-9.32	-9.32	-2.45561	-2.62434	-9.32						2	2	2	2.9	2.9	2.9	104.34	0	9.5227	406580	12	0.0538023	-0.381177	-0.151304	A0A3Q7H0Y2;P22180;A0A3Q7GFG7;P23980;A0A3Q7FS00;A0A3Q7H652;A0A3Q7GHX7;A0A3Q7HS28	A0A3Q7H0Y2;P22180;A0A3Q7GFG7;P23980;A0A3Q7FS00;A0A3Q7H652;A0A3Q7GHX7;A0A3Q7HS28	870	tr|A0A3Q7H0Y2|A0A3Q7H0Y2_SOLLC Plasma membrane ATPase OS=Solanum lycopersicum OX=4081 PE=3 SV=1;sp|P22180|PMA1_SOLLC Plasma membrane ATPase 1 OS=Solanum lycopersicum OX=4081 GN=LHA1 PE=2 SV=1;tr|A0A3Q7GFG7|A0A3Q7GFG7_SOLLC Cation_ATPase_N domain-containing
Present	-9.32	-2.63512	-3.53808	-9.32	-9.32	-9.32	-3.37566	-9.32	-3.36477	-9.32						3	3	3	8.8	8.8	8.8	55.888	0	89.492	4788200	78	0.0183853	-0.113445	-0.0536237	A0A3Q7HYY7	A0A3Q7HYY7	1166	tr|A0A3Q7HYY7|A0A3Q7HYY7_SOLLC Apple domain-containing protein OS=Solanum lycopersicum OX=4081 GN=101263453 PE=4 SV=1
Present	-9.32	-2.46382	-9.32	0.185251	-9.32	-9.32	-3.64923	-3.28128	-9.32	-9.32						10	10	10	35.3	35.3	35.3	45.699	0	53.75	8127200	114	0.142992	-0.930389	-0.372127	A0A3Q7GRY0	A0A3Q7GRY0	797	tr|A0A3Q7GRY0|A0A3Q7GRY0_SOLLC Glutathione transferase OS=Solanum lycopersicum OX=4081 PE=3 SV=1
Present	-2.17701	-9.32	-9.32	-0.808092	-9.32	-1.74284	0.820391	-9.32	-9.32	-9.32						2	2	2	25.2	25.2	25.2	20.369	0	10.968	3453000	46	0.0498391	0.412531	0.140705	A0A3Q7GEM1	A0A3Q7GEM1	711	tr|A0A3Q7GEM1|A0A3Q7GEM1_SOLLC X8 domain-containing protein OS=Solanum lycopersicum OX=4081 GN=101245458 PE=4 SV=1
Present	-9.32	-9.32	-2.92467	-1.12722	-9.32	-2.36524	-9.32	-3.14402	-9.32	-9.32						7	7	7	40	40	40	25.188	0	16.172	1742800	47	0.0422761	-0.291473	-0.120259	Q40129	Q40129	1797	tr|Q40129|Q40129_SOLLC Uncharacterized protein OS=Solanum lycopersicum OX=4081 GN=544001 PE=2 SV=1
Present	-9.32	-9.32	-5.86276	-2.08034	-9.32	-4.3524	-9.32	-3.87947	-9.32	-9.32						4	4	4	29	29	29	22.282	0	50.829	3212700	56	0.0101959	-0.0577551	-0.030007	Q7XAV2;K4C9S1	Q7XAV2;K4C9S1	1714	tr|Q7XAV2|Q7XAV2_SOLLC Superoxide dismutase [Cu-Zn] OS=Solanum lycopersicum OX=4081 GN=543981 PE=2 SV=1;tr|K4C9S1|K4C9S1_SOLLC Uncharacterized protein OS=Solanum lycopersicum OX=4081 GN=101253909 PE=4 SV=1
Present	-9.32	-3.27799	-9.32	-2.82746	-9.32	-3.16157	-9.32	-2.5962	-9.32	-9.32						3	3	3	11.3	11.3	11.3	38.511	0	18.795	1475100	19	0.0107249	0.0695362	0.0315453	A0A3Q7GQY3	A0A3Q7GQY3	792	tr|A0A3Q7GQY3|A0A3Q7GQY3_SOLLC Uncharacterized protein OS=Solanum lycopersicum OX=4081 PE=4 SV=1
Present	-9.32	-9.32	-2.37355	-3.90029	-9.32	-2.61041	-9.32	-2.33933	-9.32	-9.32						6	5	5	12.4	10.7	10.7	57.721	0	10.01	4650900	71	0.0409048	0.264817	0.11652	A0A3Q7IRE3	A0A3Q7IRE3	1376	tr|A0A3Q7IRE3|A0A3Q7IRE3_SOLLC Purple acid phosphatase OS=Solanum lycopersicum OX=4081 PE=3 SV=1
Present	-9.32	-9.32	-4.94462	-4.89405	-9.32	-6.01173	-6.60596	-9.32	-9.32	-9.32						16	16	16	49.4	49.4	49.4	41.743	0	198.98	5874600	101	0.165939	-0.555805	-0.424431	A0A3Q7FB67	A0A3Q7FB67	379	tr|A0A3Q7FB67|A0A3Q7FB67_SOLLC Uncharacterized protein OS=Solanum lycopersicum OX=4081 GN=101248442 PE=4 SV=1
Present	-2.13908	-9.32	-2.40193	-9.32	-9.32	-2.23979	-9.32	-1.57498	-9.32	-9.32						6	6	6	5.3	5.3	5.3	170.96	0	10.196	3849200	60	0.0198864	0.145247	0.0579077	A0A3Q7HZU5	A0A3Q7HZU5	1171	tr|A0A3Q7HZU5|A0A3Q7HZU5_SOLLC Protein kinase domain-containing protein OS=Solanum lycopersicum OX=4081 PE=3 SV=1
Present	-9.32	-2.71438	-1.29847	-9.32	-9.32	-0.755253	-9.32	-1.90528	-9.32	-9.32						4	4	4	15.7	15.7	15.7	29.538	0	134.57	10031000	88	0.035376	0.270464	0.101342	A0A3Q7HGE4	A0A3Q7HGE4	1006	tr|A0A3Q7HGE4|A0A3Q7HGE4_SOLLC Chalcone-flavonone isomerase family protein OS=Solanum lycopersicum OX=4081 GN=101252704 PE=3 SV=1
Present	-9.32	-2.54036	-2.91812	-9.32	-9.32	-3.79534	-9.32	-3.00612	-9.32	-9.32						4	4	4	10.9	10.9	10.9	48.966	0	136.51	8925600	123	0.0434791	-0.268596	-0.123531	A0A3Q7FS70	A0A3Q7FS70	521	tr|A0A3Q7FS70|A0A3Q7FS70_SOLLC SPARK domain-containing protein OS=Solanum lycopersicum OX=4081 GN=101254259 PE=4 SV=1
Present	-9.32	-1.54144	-0.930353	-9.32	-9.32	-2.90761	-3.24385	-9.32	-9.32	-9.32						5	5	5	16.7	16.7	16.7	52.172	0	21.236	3351400	40	0.109937	-0.735934	-0.293839	A0A3Q7G0N6	A0A3Q7G0N6	606	tr|A0A3Q7G0N6|A0A3Q7G0N6_SOLLC Carboxypeptidase OS=Solanum lycopersicum OX=4081 GN=101250880 PE=3 SV=1
Present	-3.02692	-9.32	-3.35559	-9.32	-9.32	-3.01838	-3.87663	-9.32	-9.32	-9.32						5	5	5	11.4	11.4	11.4	66.369	0	39.821	1019100	25	0.0168332	-0.102501	-0.0491798	A0A3Q7GBE4	A0A3Q7GBE4	683	tr|A0A3Q7GBE4|A0A3Q7GBE4_SOLLC Uncharacterized protein OS=Solanum lycopersicum OX=4081 GN=104647199 PE=4 SV=1
Present	-2.86219	-9.32	-9.32	-1.94912	-2.20857	-2.38884	-9.32	-9.32	-9.32	-1.17374						10	10	10	40.1	40.1	40.1	36.536	0	81.947	4387600	90	0.183645	-1.17254	-0.463768	A0A3Q7FFR5	A0A3Q7FFR5	422	tr|A0A3Q7FFR5|A0A3Q7FFR5_SOLLC Peroxidase OS=Solanum lycopersicum OX=4081 GN=101265511 PE=3 SV=1
Present	-9.32	-1.33795	-0.75232	-9.32	-0.471821	-0.0093956	-9.32	-9.32	-9.32	-1.20413						3	3	3	14.6	14.6	14.6	25.81	0	5.0469	8641100	17	0.216238	-1.59429	-0.534083	A0A3Q7HFM7	A0A3Q7HFM7	993	tr|A0A3Q7HFM7|A0A3Q7HFM7_SOLLC t-SNARE coiled-coil homology domain-containing protein OS=Solanum lycopersicum OX=4081 PE=3 SV=1
Present	-9.32	-3.27536	-3.49358	-9.32	-1.44564	-1.0773	-9.32	-9.32	-9.32	-1.54401						4	4	3	47.8	47.8	38.9	11.419	0	26.702	2794900	70	0.108588	-0.745346	-0.290563	A0A3Q7JP71;A0A3Q7E9G4	A0A3Q7JP71	1573	tr|A0A3Q7JP71|A0A3Q7JP71_SOLLC Uncharacterized protein OS=Solanum lycopersicum OX=4081 GN=101253452 PE=3 SV=1
Present	-2.14351	-2.41131	-9.32	-1.93031	-9.32	-9.32	-9.32	-9.32	-2.06657	-2.05268						6	6	6	28.5	28.5	28.5	34.164	0	16.731	3286500	45	0.226945	-1.39082	-0.556638	A0A3Q7FE00	A0A3Q7FE00	410	tr|A0A3Q7FE00|A0A3Q7FE00_SOLLC Uncharacterized protein OS=Solanum lycopersicum OX=4081 PE=4 SV=1
Present	-0.163429	-3.06177	-9.32	-9.32	-1.77517	-9.32	-9.32	-9.32	-3.7096	-2.30682						3	3	3	20.1	20.1	20.1	20.33	0	44.644	2975400	48	0.367309	-2.06721	-0.832585	Q672Q3	Q672Q3	1806	tr|Q672Q3|Q672Q3_SOLLC Wound/stress protein OS=Solanum lycopersicum OX=4081 GN=543932 PE=2 SV=1
Present	-9.32	-9.32	-3.51665	-0.872557	-2.87119	-4.03487	-9.32	-9.32	-9.32	-2.75375						4	4	4	19	19	19	32.089	0	24.665	4287600	92	0.337416	-1.76965	-0.77646	A0A3Q7FYL1	A0A3Q7FYL1	587	tr|A0A3Q7FYL1|A0A3Q7FYL1_SOLLC S-formylglutathione hydrolase OS=Solanum lycopersicum OX=4081 GN=101260331 PE=3 SV=1
Present	-3.38432	-9.32	-2.04751	-0.872711	-9.32	-0.717386	-9.32	-9.32	-9.32	-3.61919						10	5	5	24.3	13.1	13.1	52.823	0	13.071	2541100	38	0.235239	-1.47041	-0.573937	A0A3Q7F9B8;A0A3Q7FTS6;A0A3Q7H0L9	A0A3Q7F9B8;A0A3Q7FTS6	362	tr|A0A3Q7F9B8|A0A3Q7F9B8_SOLLC UDP-glucose 6-dehydrogenase OS=Solanum lycopersicum OX=4081 PE=3 SV=1;tr|A0A3Q7FTS6|A0A3Q7FTS6_SOLLC UDP-glucose 6-dehydrogenase OS=Solanum lycopersicum OX=4081 PE=3 SV=1
Present	-9.32	-9.32	-0.527336	-2.04994	-1.41774	-9.32	-9.32	-0.814779	-9.32	-4.02422						27	12	12	36.7	18	18	92.073	0	111.52	10146000	171	0.333084	-2.0328	-0.768224	A0A3Q7E9H1	A0A3Q7E9H1	93	tr|A0A3Q7E9H1|A0A3Q7E9H1_SOLLC 5-methyltetrahydropteroyltriglutamate--homocysteine S-methyltransferase OS=Solanum lycopersicum OX=4081 PE=3 SV=1
Present	-9.32	-9.32	-3.30056	-2.47879	-3.64396	-9.32	-9.32	-9.32	-4.04429	-4.10045						5	5	5	25.4	25.4	25.4	23.004	0	7.1485	778920	16	0.353212	-1.60828	-0.806271	K4ATQ2;A0A0D2XI69	K4ATQ2	1703	tr|K4ATQ2|K4ATQ2_SOLLC S4 RNA-binding domain-containing protein OS=Solanum lycopersicum OX=4081 GN=101253011 PE=3 SV=1
Present	-9.32	-9.32	-2.00545	-1.30385	-3.33472	-0.692696	-9.32	-9.32	-9.32	-4.47831						3	3	3	11.2	11.2	11.2	36.956	0	16.326	1104100	10	0.262362	-1.5694	-0.629523	A0A3Q7JD46	A0A3Q7JD46	1525	tr|A0A3Q7JD46|A0A3Q7JD46_SOLLC Aldo_ket_red domain-containing protein OS=Solanum lycopersicum OX=4081 GN=101265522 PE=3 SV=1
Present	-9.32	-0.672774	-1.12562	-9.32	0.682074	-9.32	-9.32	-0.127708	-1.14248	-9.32						2	2	2	25.9	25.9	25.9	9.5369	0	110.34	13409000	59	0.255979	-1.89477	-0.616574	A0A3Q7GVC7	A0A3Q7GVC7	816	tr|A0A3Q7GVC7|A0A3Q7GVC7_SOLLC Uncharacterized protein OS=Solanum lycopersicum OX=4081 PE=4 SV=1
Present	-9.32	-2.09787	-9.32	-1.26379	-1.92572	-1.92709	-9.32	-2.01215	-9.32	-9.32						6	6	6	5.6	5.6	5.6	170.22	0	13.958	3320500	33	0.255944	-1.59437	-0.616501	A0A3Q7I6K7	A0A3Q7I6K7	1216	tr|A0A3Q7I6K7|A0A3Q7I6K7_SOLLC Uncharacterized protein OS=Solanum lycopersicum OX=4081 GN=101256605 PE=4 SV=1
Present	-9.32	-9.32	-1.70618	0.100651	-3.64971	-9.32	0.549101	0.316395	-9.32	-9.32						2	2	2	5.7	5.7	5.7	45.851	0.00066489	3.9285	1530200	34	0.075356	-0.639852	-0.20763	A0A3Q7IKQ0	A0A3Q7IKQ0	1311	tr|A0A3Q7IKQ0|A0A3Q7IKQ0_SOLLC Non-specific lipid-transfer protein OS=Solanum lycopersicum OX=4081 PE=3 SV=1
Present	-9.32	0.111204	-1.80087	1.98755	-9.32	-1.50815	-9.32	-9.32	-0.614226	-9.32						11	9	9	26.1	22.6	22.6	54.089	0	88.647	21027000	131	0.323689	-2.34805	-0.750262	A0A3Q7F897	A0A3Q7F897	350	tr|A0A3Q7F897|A0A3Q7F897_SOLLC Isocitrate dehydrogenase [NADP] OS=Solanum lycopersicum OX=4081 PE=3 SV=1
Present	-9.32	-1.66966	-1.38704	-0.610926	-9.32	-1.03762	-9.32	-9.32	-0.987313	-9.32						10	9	7	41.3	37.3	33.7	28.814	0	89.127	9489900	109	0.21872	-1.53546	-0.539335	P93212;A0A3Q7G8G7;P93213	P93212;A0A3Q7G8G7	1776	sp|P93212|14337_SOLLC 14-3-3 protein 7 OS=Solanum lycopersicum OX=4081 GN=TFT7 PE=2 SV=2;tr|A0A3Q7G8G7|A0A3Q7G8G7_SOLLC 14_3_3 domain-containing protein OS=Solanum lycopersicum OX=4081 PE=3 SV=1
Present	-9.32	-1.34688	-1.9638	-3.65178	-9.32	-9.32	-1.49903	-9.32	-2.68118	-9.32						3	3	3	6.3	6.3	6.3	74.192	0	30.426	2791200	98	0.210974	-1.30755	-0.5229	K4D3S0;A0A3Q7I442	K4D3S0	1731	tr|K4D3S0|K4D3S0_SOLLC Clade XI lectin receptor kinase OS=Solanum lycopersicum OX=4081 GN=LecRK PE=3 SV=1
Present	-4.75371	-9.32	-1.30724	-0.316704	-9.32	-2.27927	-9.32	-9.32	-2.80533	-9.32						6	6	6	40.3	40.3	40.3	21.836	0	18.032	8570600	72	0.2646	-1.60539	-0.634045	A0A3Q7J3Y8	A0A3Q7J3Y8	1469	tr|A0A3Q7J3Y8|A0A3Q7J3Y8_SOLLC Cupin_5 domain-containing protein OS=Solanum lycopersicum OX=4081 GN=101251550 PE=4 SV=1
Present	-9.32	-4.2417	-0.163458	-0.508444	-9.32	-3.36571	-9.32	-9.32	-4.16589	-9.32						8	8	7	19.2	19.2	16.6	42.067	0	12.987	3793400	33	0.449574	-2.3876	-0.981353	A0A3Q7JN23;A0A3Q7IXY6;A0A0D2XUS2;A0A3Q7HCJ1;A0A3Q7EJC0	A0A3Q7JN23;A0A3Q7IXY6	1412	tr|A0A3Q7JN23|A0A3Q7JN23_SOLLC ADP/ATP translocase OS=Solanum lycopersicum OX=4081 PE=3 SV=1;tr|A0A3Q7IXY6|A0A3Q7IXY6_SOLLC ADP/ATP translocase OS=Solanum lycopersicum OX=4081 PE=3 SV=1
Present	-3.12775	-9.32	-3.35404	-2.40685	-9.32	-4.0016	-9.32	-9.32	-4.82151	-9.32						10	10	10	24	24	24	69.369	0	64.706	NaN	112	0.423959	-1.8509	-0.935844	A0A3Q7F625	A0A3Q7F625	329	tr|A0A3Q7F625|A0A3Q7F625_SOLLC Catechol oxidase OS=Solanum lycopersicum OX=4081 PE=3 SV=1
Present	-9.32	-0.97858	-0.382917	0.175207	-9.32	-0.752659	-2.19218	-9.32	-9.32	-9.32						6	5	4	10.9	9.7	7.2	65.614	0	11.082	10029000	51	0.327391	-2.21571	-0.757356	A0A3Q7GVZ8	A0A3Q7GVZ8	819	tr|A0A3Q7GVZ8|A0A3Q7GVZ8_SOLLC Pectinesterase OS=Solanum lycopersicum OX=4081 GN=101258375 PE=3 SV=1
Present	-9.32	-2.90205	-1.43124	-2.55221	-9.32	-2.0227	-9.32	-3.98979	-9.32	-9.32						7	7	7	15.1	15.1	15.1	67.12	0	145.04	3490200	96	0.307916	-1.6894	-0.719807	A0A3Q7HXG2	A0A3Q7HXG2	1150	tr|A0A3Q7HXG2|A0A3Q7HXG2_SOLLC L-gulonolactone oxidase OS=Solanum lycopersicum OX=4081 PE=3 SV=1
Present	-9.32	-2.68695	-0.460972	-3.26342	-9.32	-0.203554	-9.32	-3.32993	-9.32	-9.32						5	5	5	19.5	19.5	19.5	33.59	0	8.4526	3320400	28	0.194559	-1.28843	-0.487603	A0A3Q7FN48	A0A3Q7FN48	476	tr|A0A3Q7FN48|A0A3Q7FN48_SOLLC CS domain-containing protein OS=Solanum lycopersicum OX=4081 GN=101255475 PE=4 SV=1
Present	-5.60868	-3.30127	-0.660403	-9.32	-9.32	-1.74873	-9.32	-2.44709	-9.32	-9.32						13	4	4	43	16.6	16.6	43.184	0	13.318	2426900	30	0.121604	-0.789095	-0.321897	A0A3Q7E9J6	A0A3Q7E9J6	94	tr|A0A3Q7E9J6|A0A3Q7E9J6_SOLLC Epimerase domain-containing protein OS=Solanum lycopersicum OX=4081 GN=101247451 PE=4 SV=1
Present	0.704279	-0.759425	-9.32	-0.0378628	0.429798	1.46809	-9.32	-9.32	-9.32	-0.349149						33	10	9	57.1	18	15.8	70.778	0	323.31	62216000	304	0.551518	-3.57157	-1.15647	A0A3Q7INL4;P27322	A0A3Q7INL4;P27322	1342	tr|A0A3Q7INL4|A0A3Q7INL4_SOLLC Uncharacterized protein OS=Solanum lycopersicum OX=4081 GN=101247772 PE=3 SV=1;sp|P27322|HSP72_SOLLC Heat shock cognate 70 kDa protein 2 OS=Solanum lycopersicum OX=4081 GN=HSC-2 PE=2 SV=1
Present	-9.32	-1.44258	-1.53643	-1.08447	-2.7984	-9.32	-9.32	-1.20035	-9.32	-0.554379						8	8	8	16.9	16.9	16.9	60.653	0	20.983	6291500	136	0.487113	-2.70657	-1.04688	A0A3Q7I6Z8;A0A3Q7GJ28	A0A3Q7I6Z8	1222	tr|A0A3Q7I6Z8|A0A3Q7I6Z8_SOLLC Peptidase A1 domain-containing protein OS=Solanum lycopersicum OX=4081 GN=101244095 PE=3 SV=1
Present	-2.62998	-9.32	-1.48569	-0.71047	-1.35685	-2.31904	-9.32	-9.32	-9.32	-0.70958						12	12	12	21	21	21	95.185	0	88.689	9965000	159	0.602154	-3.09713	-1.24047	A0A3Q7GG74	A0A3Q7GG74	725	tr|A0A3Q7GG74|A0A3Q7GG74_SOLLC Uncharacterized protein OS=Solanum lycopersicum OX=4081 PE=4 SV=1
Present	-9.32	-1.63964	-0.962782	0.170471	-1.70558	-1.03577	-9.32	-9.32	-9.32	-0.977943						11	9	7	49.6	42.7	31.9	29.298	0	239.38	12791000	162	0.606706	-3.30324	-1.24794	P42652;A0A3Q7EZ16	P42652;A0A3Q7EZ16	256	sp|P42652|14334_SOLLC 14-3-3 protein 4 OS=Solanum lycopersicum OX=4081 GN=TFT4 PE=2 SV=1;tr|A0A3Q7EZ16|A0A3Q7EZ16_SOLLC 14_3_3 domain-containing protein OS=Solanum lycopersicum OX=4081 GN=543791 PE=3 SV=1
Present	-1.30672	-9.32	-1.8956	-2.14684	-1.75084	-1.91846	-9.32	-9.32	-9.32	-2.11157						9	9	9	8.3	8.3	8.3	175.85	0	193.05	23311000	225	0.655974	-3.114	-1.32801	A0A3Q7I5X9	A0A3Q7I5X9	1208	tr|A0A3Q7I5X9|A0A3Q7I5X9_SOLLC Uncharacterized protein OS=Solanum lycopersicum OX=4081 PE=4 SV=1
Present	-9.32	-2.52715	-1.71318	-1.36105	-2.44923	-2.55623	-9.32	-9.32	-9.32	-4.03927						8	8	8	47	47	47	23.243	0	31.996	9637600	175	0.852168	-3.43698	-1.63565	A0A3Q7H4G8	A0A3Q7H4G8	908	tr|A0A3Q7H4G8|A0A3Q7H4G8_SOLLC CYTH domain-containing protein OS=Solanum lycopersicum OX=4081 PE=4 SV=1
Present	-9.32	-2.78936	-1.74544	-2.56221	-2.38136	-2.68563	-9.32	-2.77363	-9.32	-9.32						13	2	2	35.6	6.5	6.5	46.428	0	12.557	743590	15	0.68094	-2.92417	-1.36807	A0A3Q7H001	A0A3Q7H001	856	tr|A0A3Q7H001|A0A3Q7H001_SOLLC Epimerase domain-containing protein OS=Solanum lycopersicum OX=4081 PE=4 SV=1
Present	-9.32	-0.621391	-2.38423	-1.83993	-2.43659	-1.08219	-9.32	-9.32	-0.420335	-9.32						12	12	10	37.2	37.2	32.9	43.066	0	81.28	14743000	148	0.453532	-2.57208	-0.988325	A0A3Q7GAX9	A0A3Q7GAX9	679	tr|A0A3Q7GAX9|A0A3Q7GAX9_SOLLC Fructose-bisphosphate aldolase OS=Solanum lycopersicum OX=4081 GN=101264821 PE=3 SV=1
Present	-2.01041	-3.42708	-1.3973	-3.10696	-9.32	-2.97383	-9.32	-9.32	-5.39026	-9.32						10	9	9	11.8	11.2	11.2	123.74	0	150.69	14487000	185	0.938056	-3.41247	-1.76632	A0A3Q7GM93;Q43143	A0A3Q7GM93;Q43143	756	tr|A0A3Q7GM93|A0A3Q7GM93_SOLLC Pectinesterase OS=Solanum lycopersicum OX=4081 PE=3 SV=1;sp|Q43143|PMEU1_SOLLC Pectinesterase/pectinesterase inhibitor U1 OS=Solanum lycopersicum OX=4081 GN=PMEU1 PE=2 SV=1
Present	-2.38991	-3.45763	-2.11138	-2.91407	-9.32	-9.32	-1.20074	-3.30388	-9.32	-9.32						12	12	12	21	21	21	71.011	0	157.25	8550400	110	0.522962	-2.45432	-1.10829	A0A3Q7FSK9	A0A3Q7FSK9	527	tr|A0A3Q7FSK9|A0A3Q7FSK9_SOLLC Uncharacterized protein OS=Solanum lycopersicum OX=4081 PE=3 SV=1
Present	2.84676	-2.2441	-1.58307	-2.91587	-1.15367	-0.93154	-9.32	-9.32	-9.32	-0.235332						16	16	16	16.4	16.4	16.4	94.633	0	71.079	19680000	215	1.11629	-4.81538	-2.03293	A0A3Q7HY23;A0A3Q7JVI4	A0A3Q7HY23	1156	tr|A0A3Q7HY23|A0A3Q7HY23_SOLLC Protein kinase domain-containing protein OS=Solanum lycopersicum OX=4081 PE=4 SV=1
Present	-1.38875	-3.71319	-2.12269	-1.7743	-2.23548	-1.3563	-9.32	-9.32	-9.32	-1.64761						15	10	7	30	23.8	17.5	84.914	0	323.31	15431000	171	1.10582	-3.9459	-2.01739	Q9ZS44;A0A3Q7F302	Q9ZS44	1844	tr|Q9ZS44|Q9ZS44_SOLLC SBT4B protein OS=Solanum lycopersicum OX=4081 GN=sbt4b PE=3 SV=1
Present	-2.007	-1.52477	-1.96491	-3.59044	-2.01392	-9.32	-9.32	-2.22661	-1.76478	-9.32						7	7	7	21.7	21.7	21.7	54.485	0	100.98	6566400	111	1.28234	-4.17007	-2.27843	K4BDE8;A0A3Q7FPR6	K4BDE8	1708	tr|K4BDE8|K4BDE8_SOLLC RING-finger protein OS=Solanum lycopersicum OX=4081 GN=101258318 PE=2 SV=1
Present	-9.32	-9.32	-1.16554	-9.32	-9.32	-3.33715	-9.32	-9.32	0.0795317	0.23882						2	2	2	11.4	11.4	11.4	27.647	0	23.278	14457000	98	0.607905	3.35735	1.24991	A0A3Q7J2Y3	A0A3Q7J2Y3	1460	tr|A0A3Q7J2Y3|A0A3Q7J2Y3_SOLLC Germin-like protein OS=Solanum lycopersicum OX=4081 PE=3 SV=1
Present	-9.32	-1.39046	-9.32	-9.32	-9.32	-1.3402	-1.79123	-9.32	-9.32	-1.39841						4	4	4	10.4	10.4	10.4	56.089	0	9.6012	2161500	30	0.606105	3.10012	1.24696	A0A3Q7IUK7	A0A3Q7IUK7	1402	tr|A0A3Q7IUK7|A0A3Q7IUK7_SOLLC Uncharacterized protein OS=Solanum lycopersicum OX=4081 GN=101247883 PE=3 SV=1
Present	-9.32	-9.32	-9.32	-9.32	-1.94391	-2.29882	-2.30833	-9.32	-9.32	-1.44104						4	4	3	33.5	33.5	28.1	21.259	0	15.8	5704300	107	0.608458	2.90714	1.25081	Q38JE1	Q38JE1	1794	tr|Q38JE1|Q38JE1_SOLLC Temperature-induced lipocalin OS=Solanum lycopersicum OX=4081 GN=TIL PE=2 SV=1
Present	-9.32	-1.2174	-9.32	-9.32	-9.32	-9.32	-2.03853	-3.14456	-9.32	-3.85267						5	5	3	44.3	44.3	24.4	14.082	0	100.72	5526600	107	0.436745	2.16433	0.958645	Q8VWR0	Q8VWR0	1826	tr|Q8VWR0|Q8VWR0_SOLLC Profilin OS=Solanum lycopersicum OX=4081 GN=543830 PE=2 SV=1
Present	-9.32	-9.32	-9.32	0.0809937	-9.32	-9.32	-2.36465	-0.13335	-1.89453	-9.32						3	3	3	6.4	6.4	6.4	76.662	0.0006993	4.9282	1406500	15	0.484991	2.8333	1.04321	A0A3Q7F2J4	A0A3Q7F2J4	289	tr|A0A3Q7F2J4|A0A3Q7F2J4_SOLLC Uncharacterized protein OS=Solanum lycopersicum OX=4081 PE=3 SV=1
Present	-9.32	-9.32	-4.04426	-9.32	-9.32	-1.1033	-9.32	-2.46996	-2.898	-9.32						6	6	6	22.6	22.6	22.6	40.999	0	14.915	2961400	35	0.807855	3.2426	1.56744	A0A3Q7FDR2	A0A3Q7FDR2	409	tr|A0A3Q7FDR2|A0A3Q7FDR2_SOLLC GHMP_kinases_N domain-containing protein OS=Solanum lycopersicum OX=4081 PE=4 SV=1
Present	-9.32	-9.32	-9.32	-1.9381	-9.32	-2.37714	-4.60757	-3.34543	-9.32	-9.32						4	4	4	6.9	6.9	6.9	89.094	0	27.242	4061300	55	0.448628	2.04959	0.979683	A0A3Q7G8S3	A0A3Q7G8S3	662	tr|A0A3Q7G8S3|A0A3Q7G8S3_SOLLC Uncharacterized protein OS=Solanum lycopersicum OX=4081 PE=4 SV=1
Present	-9.32	-9.32	0.84754	-9.32	-0.745553	0.0729313	-9.32	-1.40278	-9.32	0.233663						4	4	4	15.9	15.9	15.9	26.309	0	7.7037	7508100	72	0.204004	1.62437	0.507991	A0A3Q7GT30	A0A3Q7GT30	808	tr|A0A3Q7GT30|A0A3Q7GT30_SOLLC Pectate_lyase_3 domain-containing protein OS=Solanum lycopersicum OX=4081 PE=4 SV=1
Present	-9.32	-9.32	-9.32	-0.572937	-1.0325	-9.32	-2.34461	-9.32	-2.13154	-0.767901						3	3	3	37.4	37.4	37.4	14.071	0	7.3204	9099100	64	0.157337	1.13628	0.405008	A0A3Q7JRU9	A0A3Q7JRU9	1580	tr|A0A3Q7JRU9|A0A3Q7JRU9_SOLLC Profilin OS=Solanum lycopersicum OX=4081 PE=3 SV=1
Present	-9.32	-9.32	-1.86345	-9.32	-2.36945	-3.0996	-9.32	-9.32	-3.00342	-1.08651						9	9	9	28	28	28	45.266	0	71.068	6602200	95	0.206921	1.27268	0.514243	A0A3Q7H1D2	A0A3Q7H1D2	874	tr|A0A3Q7H1D2|A0A3Q7H1D2_SOLLC Uncharacterized protein OS=Solanum lycopersicum OX=4081 PE=3 SV=1
Present	-9.32	-9.32	-2.09695	-1.49514	-9.32	-1.59584	-9.32	-9.32	-1.4977	-1.92576						5	5	5	17.4	17.4	17.4	45.334	0	153.98	13719000	92	0.247922	1.57856	0.600112	A0A3Q7HTT9	A0A3Q7HTT9	1109	tr|A0A3Q7HTT9|A0A3Q7HTT9_SOLLC Glycerophosphodiester phosphodiesterase OS=Solanum lycopersicum OX=4081 GN=101261241 PE=4 SV=1
Present	-9.32	-2.80482	-0.587189	-9.32	-9.32	-1.74052	-2.03546	-9.32	-9.32	-2.10398						9	9	8	9.5	9.5	8	129.19	0	102.45	24009000	245	0.210332	1.36641	0.521531	A0A3Q7F171	A0A3Q7F171	272	tr|A0A3Q7F171|A0A3Q7F171_SOLLC Pept_C1 domain-containing protein OS=Solanum lycopersicum OX=4081 PE=3 SV=1
Present	-9.32	-4.20348	-9.32	-4.2391	-9.32	-4.37403	-9.32	-3.4885	-9.32	-2.13744						7	7	7	8.2	8.2	8.2	105	0	13.721	2780800	52	0.345927	1.55252	0.792565	A0A3Q7I1I0	A0A3Q7I1I0	1179	tr|A0A3Q7I1I0|A0A3Q7I1I0_SOLLC Protein kinase domain-containing protein OS=Solanum lycopersicum OX=4081 GN=101262241 PE=3 SV=1
Present	-9.32	-9.32	-9.32	0.264345	-2.17247	-3.45862	-9.32	-1.86039	-9.32	-2.19876						6	6	5	18.1	18.1	15.7	50.503	0	42.134	9661400	144	0.102813	0.742071	0.276465	Q84P53;A0A3Q7J2V8	Q84P53;A0A3Q7J2V8	1457	sp|Q84P53|GATP2_SOLLC Gamma aminobutyrate transaminase 2 OS=Solanum lycopersicum OX=4081 GN=GABA-TP2 PE=1 SV=1;tr|A0A3Q7J2V8|A0A3Q7J2V8_SOLLC Uncharacterized protein OS=Solanum lycopersicum OX=4081 GN=543874 PE=3 SV=1
Present	-9.32	-9.32	-0.581709	-0.388708	-9.32	-2.2268	-9.32	-9.32	-3.33819	-2.39239						4	4	4	6.7	6.7	6.7	80.237	0	31.991	1088800	20	0.0615017	0.466607	0.171674	A0A3Q7H717;A0A3Q7F8M2;A0A3Q7HT61;A0A3Q7J3A7;A0A3Q7FV11;K4BTH5	A0A3Q7H717;A0A3Q7F8M2;A0A3Q7HT61;A0A3Q7J3A7;A0A3Q7FV11	929	tr|A0A3Q7H717|A0A3Q7H717_SOLLC H(+)-exporting diphosphatase OS=Solanum lycopersicum OX=4081 GN=543761 PE=3 SV=1;tr|A0A3Q7F8M2|A0A3Q7F8M2_SOLLC H(+)-exporting diphosphatase OS=Solanum lycopersicum OX=4081 GN=101246569 PE=3 SV=1;tr|A0A3Q7HT61|A0A3Q7HT61_SOLL
Present	-9.32	-2.24883	-3.03574	-9.32	-9.32	-3.18946	-3.26318	-9.32	-9.32	-2.45131						10	10	10	21	21	21	51.66	0	22.052	6729600	106	0.201811	1.14012	0.503277	A0A3Q7F2N3	A0A3Q7F2N3	290	tr|A0A3Q7F2N3|A0A3Q7F2N3_SOLLC Pectate_lyase_3 domain-containing protein OS=Solanum lycopersicum OX=4081 GN=101265794 PE=4 SV=1
Present	-4.33753	-9.32	-1.78898	-9.32	-9.32	-4.4771	-9.32	-2.91196	-9.32	-2.46294						6	5	2	12.5	10	3.9	61.547	0	9.7192	3112400	57	0.205047	1.1189	0.510228	A0A3Q7I0R7;A0A3Q7IJ82;A0A3Q7EYM1;A0A3Q7H424	A0A3Q7I0R7	1176	tr|A0A3Q7I0R7|A0A3Q7I0R7_SOLLC Laccase OS=Solanum lycopersicum OX=4081 GN=101253311 PE=3 SV=1
Present	-9.32	-1.9737	-9.32	-1.73865	-9.32	-0.701712	-9.32	-2.0522	-9.32	-2.59486						6	6	6	15.6	15.6	15.6	46.604	0	6.7874	3657800	40	0.241675	1.53672	0.587261	A0A3Q7JED9;A0A3Q7JDK3;A0A3Q7HMP2;A0A3Q7GY20;A0A3Q7H8H8;A0A0D2XDK5;A0A3Q7HZ81	A0A3Q7JED9;A0A3Q7JDK3;A0A3Q7HMP2;A0A3Q7GY20;A0A3Q7H8H8	840	tr|A0A3Q7JED9|A0A3Q7JED9_SOLLC Uncharacterized protein OS=Solanum lycopersicum OX=4081 PE=3 SV=1;tr|A0A3Q7JDK3|A0A3Q7JDK3_SOLLC Uncharacterized protein OS=Solanum lycopersicum OX=4081 GN=101266108 PE=3 SV=1;tr|A0A3Q7HMP2|A0A3Q7HMP2_SOLLC Uncharacterized pr
Present	-9.32	-9.32	-2.45438	-2.88099	-9.32	-2.57072	-3.32882	-9.32	-9.32	-2.73704						5	5	5	14.6	14.6	14.6	32.492	0	9.5144	804260	26	0.214159	1.20376	0.529672	A0A3Q7HSR7;A0A3Q7FQ15;K4CMK2;A0A3Q7HQR8	A0A3Q7HSR7;A0A3Q7FQ15	1097	tr|A0A3Q7HSR7|A0A3Q7HSR7_SOLLC Eukaryotic translation initiation factor 3 subunit G OS=Solanum lycopersicum OX=4081 GN=101263343 PE=3 SV=1;tr|A0A3Q7FQ15|A0A3Q7FQ15_SOLLC Eukaryotic translation initiation factor 3 subunit G OS=Solanum lycopersicum OX=4081 P
Present	-9.32	-9.32	-0.841102	0.047945	-9.32	-1.08717	-9.32	-0.0202656	-9.32	-2.84963						4	4	3	21.8	21.8	16.8	19.34	0	38.838	10018000	142	0.161327	1.23122	0.414045	A0A3Q7J583;A0A3Q7IBR9	A0A3Q7J583	1480	tr|A0A3Q7J583|A0A3Q7J583_SOLLC Thioredoxin domain-containing protein OS=Solanum lycopersicum OX=4081 GN=101249435 PE=4 SV=1
Present	-1.36203	-9.32	-0.424606	-9.32	-9.32	-9.32	-0.882555	-2.90266	-9.32	-2.85571						8	8	8	24.3	24.3	24.3	42.832	0	30.103	9702300	107	0.123883	0.893143	0.327322	A0A3Q7GAG7	A0A3Q7GAG7	676	tr|A0A3Q7GAG7|A0A3Q7GAG7_SOLLC SERPIN domain-containing protein OS=Solanum lycopersicum OX=4081 GN=112940027 PE=3 SV=1
Present	-9.32	-9.32	-2.61351	-1.53766	-9.32	-3.60513	-9.32	-9.32	-3.21056	-3.64949						8	8	8	34	34	34	24.863	0	50.061	11480000	105	0.0973594	0.601197	0.263033	A0A3Q7IP30	A0A3Q7IP30	1348	tr|A0A3Q7IP30|A0A3Q7IP30_SOLLC Alginate_lyase2 domain-containing protein OS=Solanum lycopersicum OX=4081 GN=101265388 PE=4 SV=1
Present	-9.32	-9.32	-4.43628	-9.32	1.12431	-4.36743	-5.30385	-2.66894	-9.32	-9.32						11	11	11	22.3	22.3	22.3	63.207	0	35.089	4331500	26	0.00800655	0.0583509	0.0236214	A0A3Q7ERA8;A0A3Q7ERB4	A0A3Q7ERA8	204	tr|A0A3Q7ERA8|A0A3Q7ERA8_SOLLC Uncharacterized protein OS=Solanum lycopersicum OX=4081 PE=3 SV=1
Present	-3.2981	-9.32	-9.32	-9.32	-3.69958	-6.36831	-3.87423	-3.66635	-9.32	-9.32						8	8	8	51	51	51	23.231	0	67.346	7605300	59	0.093973	0.481757	0.254635	A0A3Q7ENH7	A0A3Q7ENH7	174	tr|A0A3Q7ENH7|A0A3Q7ENH7_SOLLC GUB_WAK_bind domain-containing protein OS=Solanum lycopersicum OX=4081 PE=4 SV=1
Present	-9.32	-9.32	1.48473	-1.37319	-9.32	1.37714	2.32126	-9.32	0.14191	-9.32						2	2	2	17.4	17.4	17.4	14.249	0	16.156	10120000	55	0.319873	2.60975	0.74293	A0A3Q7H7C1;A0A3Q7H7T1	A0A3Q7H7C1;A0A3Q7H7T1	933	tr|A0A3Q7H7C1|A0A3Q7H7C1_SOLLC Phytocyanin domain-containing protein OS=Solanum lycopersicum OX=4081 PE=4 SV=1;tr|A0A3Q7H7T1|A0A3Q7H7T1_SOLLC Phytocyanin domain-containing protein OS=Solanum lycopersicum OX=4081 PE=4 SV=1
Present	-9.32	-1.86057	-1.46341	-9.32	-9.32	2.73308	-9.32	-0.305716	-1.37579	-9.32						4	4	4	24.7	24.7	24.7	9.8798	0	6.688	5514700	32	0.395578	2.73911	0.884589	A0A3Q7FUV8	A0A3Q7FUV8	552	tr|A0A3Q7FUV8|A0A3Q7FUV8_SOLLC AAI domain-containing protein OS=Solanum lycopersicum OX=4081 GN=101262798 PE=4 SV=1
Present	-9.32	-9.32	-0.807299	-0.475685	-9.32	-2.0125	-9.32	-2.30801	-1.41961	-9.32						10	10	10	24.7	24.7	24.7	56.663	0	45.253	3117700	49	0.132421	0.972575	0.347488	A0A3Q7GBV0	A0A3Q7GBV0	690	tr|A0A3Q7GBV0|A0A3Q7GBV0_SOLLC Endoglucanase OS=Solanum lycopersicum OX=4081 GN=101259149 PE=3 SV=1
Present	-9.32	-9.32	-2.10442	0.297989	-9.32	-1.75293	-3.07119	-9.32	-1.85544	-9.32						7	7	7	31.3	31.3	31.3	33.404	0	32.254	10305000	100	0.123099	0.889374	0.325456	Q9XGI9	Q9XGI9	1842	sp|Q9XGI9|AGUB_SOLLC N-carbamoylputrescine amidase OS=Solanum lycopersicum OX=4081 GN=CPA PE=2 SV=1
Present	-2.16856	-9.32	-9.32	-1.20661	-9.32	-0.329958	-9.32	-0.0849113	-2.05787	-9.32						6	6	5	9.6	9.6	8.3	98.1	0	24.54	7199700	110	0.310301	2.04449	0.724437	A0A3Q7FR86	A0A3Q7FR86	515	tr|A0A3Q7FR86|A0A3Q7FR86_SOLLC Beta-galactosidase OS=Solanum lycopersicum OX=4081 PE=3 SV=1
Present	-9.32	-2.96956	-9.32	-1.57849	-9.32	-2.1335	-9.32	-2.26863	-2.45519	-9.32						9	9	9	39.8	39.8	39.8	21.408	0	91.923	16484000	165	0.234544	1.40215	0.572493	A0A3Q7INI5	A0A3Q7INI5	1340	tr|A0A3Q7INI5|A0A3Q7INI5_SOLLC Uncharacterized protein OS=Solanum lycopersicum OX=4081 PE=4 SV=1
Present	-9.32	-9.32	-2.12071	-3.91672	-9.32	-4.42225	-3.20824	-4.54178	-9.32	-9.32						6	6	6	21.8	21.8	21.8	33.546	0	18.423	3509300	61	0.117305	0.637033	0.311615	A0A3Q7INI7	A0A3Q7INI7	1341	tr|A0A3Q7INI7|A0A3Q7INI7_SOLLC Uncharacterized protein OS=Solanum lycopersicum OX=4081 GN=101263654 PE=3 SV=1
Present	-9.32	-3.44956	-3.34592	-9.32	-9.32	-1.20074	-2.285	-0.655653	-9.32	-9.32						5	5	4	24.6	24.6	18.5	26.084	0	14.152	1044700	31	0.449554	2.39482	0.981316	A0A3Q7ESB8	A0A3Q7ESB8	209	tr|A0A3Q7ESB8|A0A3Q7ESB8_SOLLC Uncharacterized protein OS=Solanum lycopersicum OX=4081 GN=101249498 PE=4 SV=1
Present	-9.32	1.11021	0.466547	1.07447	-9.32	-9.32	-9.32	-0.209484	-0.443198	0.8957						5	5	5	41.7	41.7	41.7	19.537	0	37.758	35049000	48	0.050072	-0.481643	-0.14133	Q84XK9	Q84XK9	1817	tr|Q84XK9|Q84XK9_SOLLC SP5G OS=Solanum lycopersicum OX=4081 GN=SP5G PE=3 SV=1
Present	-9.32	-9.32	-2.0624	0.0223045	1.14484	-0.907593	-9.32	-2.77279	-9.32	0.276471						10	10	10	26.3	26.3	26.3	67.906	0	52.931	14813000	117	0.0584397	-0.50173	-0.163607	A0A3Q7FKY5	A0A3Q7FKY5	458	tr|A0A3Q7FKY5|A0A3Q7FKY5_SOLLC Uncharacterized protein OS=Solanum lycopersicum OX=4081 PE=3 SV=1
Present	-9.32	-9.32	0.595592	-0.223639	-2.31662	-9.32	-1.216	-9.32	0.415483	-0.582954						3	3	3	45	45	45	12.657	0	16.883	6134400	60	0.0123943	0.112238	0.0363881	A0A3Q7J2Q4	A0A3Q7J2Q4	1454	tr|A0A3Q7J2Q4|A0A3Q7J2Q4_SOLLC Uncharacterized protein OS=Solanum lycopersicum OX=4081 GN=101247257 PE=3 SV=1
Present	-9.32	-9.32	-1.44621	-1.29169	-4.17654	-0.14818	-9.32	-1.05623	-9.32	-0.764801						9	3	3	46.6	12	12	26.384	0	7.0504	2719900	65	0.135833	0.989047	0.355481	A0A3Q7FBN4;A0A3Q7FDU8;A0A3Q7FDV2	A0A3Q7FBN4;A0A3Q7FDU8;A0A3Q7FDV2	386	tr|A0A3Q7FBN4|A0A3Q7FBN4_SOLLC Caffeoyl-CoA O-methyltransferase OS=Solanum lycopersicum OX=4081 PE=3 SV=1;tr|A0A3Q7FDU8|A0A3Q7FDU8_SOLLC Caffeoyl-CoA O-methyltransferase OS=Solanum lycopersicum OX=4081 GN=101265690 PE=3 SV=1;tr|A0A3Q7FDV2|A0A3Q7FDV2_SOLLC
Present	-9.32	-3.31411	-9.32	-0.403498	-0.516954	-1.49329	-9.32	-9.32	-0.159753	-1.24519						12	12	10	26.4	26.4	22.7	65.918	0	171.78	34877000	284	0.0323564	0.267265	0.0929819	A0A3Q7H1L0;A0A3Q7I8W5	A0A3Q7H1L0	877	tr|A0A3Q7H1L0|A0A3Q7H1L0_SOLLC Peptidylprolyl isomerase OS=Solanum lycopersicum OX=4081 PE=4 SV=1
Present	-4.16816	-9.32	0.506079	0.0689907	-9.32	-0.232332	-9.32	-2.29103	-9.32	-1.29332						12	12	12	43.4	43.4	43.4	36.198	0	31.138	5408200	57	0.00514703	-0.0447189	-0.0152341	A0A3Q7G528	A0A3Q7G528	632	tr|A0A3Q7G528|A0A3Q7G528_SOLLC Annexin OS=Solanum lycopersicum OX=4081 GN=543563 PE=3 SV=1
Present	-9.32	-1.60198	-2.30903	-9.32	-0.48119	-9.32	-9.32	-2.88797	-2.26347	-1.4071						6	6	3	23.7	23.7	15.2	35.076	0	33.166	11396000	166	0.0589605	-0.433267	-0.164982	A0A3Q7F5X6	A0A3Q7F5X6	326	tr|A0A3Q7F5X6|A0A3Q7F5X6_SOLLC Thioredoxin reductase OS=Solanum lycopersicum OX=4081 PE=3 SV=1
Present	-9.32	-9.32	-3.55443	-2.53338	-1.18952	-7.063	-9.32	-3.56554	-9.32	-1.66336						7	7	7	5.4	5.4	5.4	133.75	0	113.02	8345400	129	0.169503	-1.00291	-0.432419	A0A3Q7HIL7	A0A3Q7HIL7	1033	tr|A0A3Q7HIL7|A0A3Q7HIL7_SOLLC Uncharacterized protein OS=Solanum lycopersicum OX=4081 PE=4 SV=1
Present	-9.32	-9.32	-1.69872	-1.48684	-2.2984	-1.85443	-3.15012	-9.32	-9.32	-1.66815						7	7	7	25.2	25.2	25.2	37.836	0	24.904	4311200	98	0.0325274	-0.237749	-0.0934567	A0A3Q7GX85;A0A3Q7ITC1	A0A3Q7GX85	831	tr|A0A3Q7GX85|A0A3Q7GX85_SOLLC PEROXIDASE_4 domain-containing protein OS=Solanum lycopersicum OX=4081 PE=3 SV=1
Present	-9.32	-9.32	-1.73772	-1.10938	-1.93548	-9.32	-9.32	-0.544455	-2.88599	-1.84548						7	7	7	31	31	31	26.387	0	12.406	4859000	72	0.0125551	-0.0986689	-0.0368538	A0A3Q7IPI3	A0A3Q7IPI3	1355	tr|A0A3Q7IPI3|A0A3Q7IPI3_SOLLC Clp R domain-containing protein OS=Solanum lycopersicum OX=4081 GN=101260161 PE=4 SV=1
Present	-9.32	-9.32	-1.6859	-3.80726	-1.78112	-3.5578	-9.32	-9.32	-2.26214	-1.88521						7	7	7	17.6	17.6	17.6	55.528	0	133.73	14384000	142	0.012176	-0.0861732	-0.035756	A0A3Q7J2Z7;A0A3Q7HWN1	A0A3Q7J2Z7	1461	tr|A0A3Q7J2Z7|A0A3Q7J2Z7_SOLLC Uncharacterized protein OS=Solanum lycopersicum OX=4081 GN=101252957 PE=3 SV=1
Present	-9.32	-1.7842	-2.94885	-9.32	-0.289131	-3.28788	-3.15846	-9.32	-9.32	-2.01505						7	7	7	6.3	6.3	6.3	100.4	0	11.441	7317200	100	0.102101	-0.68784	-0.274717	A0A3Q7JF59	A0A3Q7JF59	1547	tr|A0A3Q7JF59|A0A3Q7JF59_SOLLC Protein kinase domain-containing protein OS=Solanum lycopersicum OX=4081 GN=101257454 PE=3 SV=1
Present	-9.32	-9.32	-3.27346	-3.95656	-3.96725	-9.32	-9.32	-3.49595	-3.49911	-3.4833						4	4	4	14.8	14.8	14.8	43.421	0	13.422	1639200	32	0.025057	0.143781	0.0725608	A0A3Q7HTJ0	A0A3Q7HTJ0	1105	tr|A0A3Q7HTJ0|A0A3Q7HTJ0_SOLLC Uncharacterized protein OS=Solanum lycopersicum OX=4081 PE=4 SV=1
[truncated: 754 more rows]

## Sheet: I-2_Fol_ID
	LFQ intensity Mock-inoculated I-2 Repetition 1	LFQ intensity Mock-inoculated I-2 Repetition 2	LFQ intensity Mock-inoculated I-2 Repetition 3	LFQ intensity Mock-inoculated I-2 Repetition 4	LFQ intensity Mock-inoculated I-2 Repetition 5	LFQ intensity Fol007-inoculated I-2 Repetition 1	LFQ intensity Fol007-inoculated I-2 Repetition 2	LFQ intensity Fol007-inoculated I-2 Repetition 3	LFQ intensity Fol007-inoculated I-2 Repetition 4	LFQ intensity Fol007-inoculated I-2 Repetition 5	C: Reverse	C: Potential contaminant	C: Student's T-test Significant F_I-2_M_I-2	C: Student's T-test significant	N: Peptides	N: Razor + unique peptides	N: Unique peptides	N: Sequence coverage [%]	N: Unique + razor sequence coverage [%]	N: Unique sequence coverage [%]	N: Mol. weight [kDa]	N: Q-value	N: Score	N: Intensity	N: MS/MS count	N: -Log Student's T-test p-value F_I-2_M_I-2	N: Student's T-test Difference F_I-2_M_I-2	N: Student's T-test Test statistic F_I-2_M_I-2	T: Protein IDs	T: Majority protein IDs	T: id	T: Fasta headers
[truncated: 16 more rows]

[truncated: 4 more sheets: I-3_Sol_ID, I-3_Fol_ID, I-7_Sol_ID, I-7_Fol_ID]
